# Supplementary material for: Enhancing electron diffusion length in narrow-bandgap perovskites for efficient monolithic perovskite tandem solar cells
Source: Nat Commun. 2019 Oct 3;10:4498. doi: 10.1038/s41467-019-12513-x (PMC6776504; doi:10.1038/s41467-019-12513-x)
Supplement: Supplementary file 3 — Source Data [file 41467_2019_12513_MOESM3_ESM.zip]

Archive with 6 entries (5 files):
- Source data/
- Source data/Source data of Figure 1.xlsx
- Source data/Source data of Figure 2.xlsx
- Source data/Source data of Figure 3.xlsx
- Source data/Source data of Figure 4.xlsx
- Source data/Source data of Figure 5.xlsx
