# Supplementary material for: Enhancing electron diffusion length in narrow-bandgap perovskites for efficient monolithic perovskite tandem solar cells
Source: Nat Commun. 2019 Oct 3;10:4498. doi: 10.1038/s41467-019-12513-x (PMC6776504; doi:10.1038/s41467-019-12513-x)
Supplement: Supplementary file 3 — Source Data [file 41467_2019_12513_MOESM3_ESM.zip › Source data/Source data of Figure 1.xlsx]

## Sheet: Sheet1
Figure 1a				Figure 1b
Thickness of WBG perovskite	Thickness of NBG perovskite	Current density		Wavelength	Absorption coefficient	Thickness for 90% absorption (mm)
100	300	10.3886		350	258496	0.04395
100	350	10.3886		351	257916	0.04405
100	400	10.3886		352	258240	0.044
100	450	10.3886		353	257800	0.04407
100	500	10.3886		354	258325	0.04398
100	550	10.3886		355	257858	0.04406
100	600	10.3886		356	258184	0.04401
100	650	10.3886		357	257425	0.04414
100	700	10.3886		358	258432	0.04397
100	750	10.3886		359	258174	0.04401
100	800	10.3886		360	257672	0.04409
100	850	10.3886		361	257710	0.04409
100	900	10.3886		362	257580	0.04411
100	950	10.3886		363	257749	0.04408
100	1000	10.3886		364	258255	0.044
150	300	12.0155		365	257450	0.04413
150	350	12.0155		366	257539	0.04412
150	400	12.0155		367	257967	0.04404
150	450	12.0155		368	257616	0.0441
150	500	12.0155		369	257463	0.04413
150	550	12.0155		370	257850	0.04406
150	600	12.0155		371	257518	0.04412
150	650	12.0155		372	257437	0.04414
150	700	12.0155		373	257529	0.04412
150	750	12.0155		374	256963	0.04422
150	800	12.0155		375	256872	0.04423
150	850	12.0155		376	256899	0.04423
150	900	12.0155		377	257034	0.0442
150	950	12.0155		378	256631	0.04427
150	1000	12.0155		379	256819	0.04424
200	300	13.3387		380	256420	0.04431
200	350	13.3387		381	256378	0.04432
200	400	13.3387		382	255933	0.04439
200	450	13.3387		383	255703	0.04443
200	500	13.3387		384	256165	0.04435
200	550	13.3387		385	255510	0.04447
200	600	13.3387		386	255252	0.04451
200	650	13.3387		387	255255	0.04451
200	700	13.3387		388	254881	0.04458
200	750	13.3387		389	254452	0.04465
200	800	13.3387		390	254559	0.04463
200	850	13.3387		391	254186	0.0447
200	900	13.3387		392	253885	0.04475
200	950	13.3387		393	254224	0.04469
200	1000	13.3387		394	253881	0.04475
250	300	13.1828		395	253427	0.04483
250	350	13.7519		396	253129	0.04489
250	400	14.5166		397	252709	0.04496
250	450	14.5166		398	252723	0.04496
250	500	14.5166		399	252355	0.04502
250	550	14.5166		400	252309	0.04503
250	600	14.5166		401	252321	0.04503
250	650	14.5166		402	252216	0.04505
250	700	14.5166		403	251903	0.0451
250	750	14.5166		404	251276	0.04522
250	800	14.5166		405	251496	0.04518
250	850	14.5166		406	251477	0.04518
250	900	14.5166		407	251250	0.04522
250	950	14.5166		408	250856	0.04529
250	1000	14.5166		409	250588	0.04534
300	300	12.6669		410	250786	0.04531
300	350	13.3305		411	250480	0.04536
300	400	14.1392		412	250144	0.04542
300	450	14.5666		413	249861	0.04547
300	500	14.8309		414	250122	0.04543
300	550	14.9781		415	249660	0.04551
300	600	14.9781		416	249307	0.04557
300	650	14.9781		417	249605	0.04552
300	700	14.9781		418	248979	0.04563
300	750	14.9781		419	248915	0.04565
300	800	14.9781		420	248900	0.04565
300	850	14.9781		421	248324	0.04575
300	900	14.9781		422	247996	0.04582
300	950	14.9781		423	248011	0.04581
300	1000	14.9781		424	247767	0.04586
350	300	12.1408		425	247372	0.04593
350	350	12.9515		426	247450	0.04592
350	400	13.9584		427	246999	0.046
350	450	14.2657		428	246543	0.04609
350	500	14.5645		429	246245	0.04614
350	550	14.6053		430	246257	0.04614
350	600	14.9134		431	245927	0.0462
350	650	15.1719		432	245549	0.04627
350	700	15.4777		433	245352	0.04631
350	750	15.4777		434	244980	0.04638
350	800	15.4019		435	244652	0.04644
350	850	15.4777		436	244125	0.04654
350	900	15.4777		437	243778	0.04661
350	950	15.4777		438	243685	0.04663
350	1000	15.4777		439	243337	0.04669
400	300	11.7528		440	243032	0.04675
400	350	12.5093		441	242578	0.04684
400	400	13.5528		442	242065	0.04694
400	450	14.0955		443	242139	0.04692
400	500	14.0237		444	241663	0.04702
400	550	14.134		445	241060	0.04713
400	600	14.6406		446	240679	0.04721
400	650	15.0255		447	240167	0.04731
400	700	15.1264		448	239906	0.04736
400	750	15.0165		449	239671	0.04741
400	800	15.1574		450	239166	0.04751
400	850	15.5347		451	238588	0.04762
400	900	15.722		452	238197	0.0477
400	950	15.545		453	237935	0.04775
400	1000	15.5108		454	237243	0.04789
450	300	11.5123		455	237004	0.04794
450	350	12.2423		456	236632	0.04802
450	400	13.1947		457	236123	0.04812
450	450	13.7678		458	235534	0.04824
450	500	13.6034		459	235201	0.04831
450	550	13.7622		460	234701	0.04841
450	600	14.4197		461	234172	0.04852
450	650	14.6898		462	233664	0.04863
450	700	14.5605		463	233139	0.04873
450	750	14.6574		464	232654	0.04884
450	800	14.9932		465	232136	0.04895
450	850	15.1841		466	231662	0.04905
450	900	15.1687		467	231325	0.04912
450	950	15.1799		468	230828	0.04922
450	1000	15.3382		469	230398	0.04931
500	300	11.1745		470	229876	0.04943
500	350	12.1588		471	229325	0.04955
500	400	12.9103		472	228872	0.04964
500	450	13.236		473	228279	0.04977
500	500	13.3796		474	227964	0.04984
500	550	13.6893		475	227402	0.04996
500	600	14.0437		476	226711	0.05012
500	650	14.14		477	226372	0.05019
500	700	14.259		478	225702	0.05034
500	750	14.555		479	225230	0.05045
500	800	14.6467		480	224726	0.05056
500	850	14.6075		481	224246	0.05067
500	900	14.804		482	223904	0.05075
500	950	15.0359		483	223290	0.05088
500	1000	15.002		484	222795	0.051
				485	222110	0.05115
				486	221775	0.05123
				487	221265	0.05135
				488	220650	0.05149
				489	220156	0.05161
				490	219663	0.05172
				491	219106	0.05186
				492	218610	0.05197
				493	218156	0.05208
				494	217654	0.0522
				495	217008	0.05236
				496	216486	0.05248
				497	215967	0.05261
				498	215521	0.05272
				499	215017	0.05284
				500	214429	0.05299
				501	213955	0.0531
				502	213376	0.05325
				503	212877	0.05337
				504	212321	0.05351
				505	211719	0.05367
				506	211121	0.05382
				507	210602	0.05395
				508	209978	0.05411
				509	209367	0.05427
				510	208763	0.05443
				511	208044	0.05461
				512	207449	0.05477
				513	206863	0.05493
				514	206117	0.05512
				515	205506	0.05529
				516	204839	0.05547
				517	204158	0.05565
				518	203420	0.05585
				519	202751	0.05604
				520	201979	0.05625
				521	201264	0.05645
				522	200492	0.05667
				523	199771	0.05688
				524	198900	0.05712
				525	198059	0.05737
				526	197289	0.05759
				527	196395	0.05785
				528	195576	0.05809
				529	194629	0.05838
				530	193715	0.05865
				531	192805	0.05893
				532	191832	0.05923
				533	190853	0.05953
				534	189834	0.05985
				535	188793	0.06018
				536	187833	0.06049
				537	186710	0.06085
				538	185584	0.06122
				539	184527	0.06157
				540	183389	0.06196
				541	182209	0.06236
				542	181049	0.06276
				543	179788	0.0632
				544	178640	0.0636
				545	177411	0.06404
				546	176131	0.06451
				547	174855	0.06498
				548	173563	0.06546
				549	172298	0.06594
				550	170969	0.06646
				551	169588	0.067
				552	168307	0.06751
				553	166947	0.06806
				554	165598	0.06861
				555	164214	0.06919
				556	162858	0.06977
				557	161499	0.07035
				558	160085	0.07097
				559	158711	0.07159
				560	157342	0.07221
				561	155898	0.07288
				562	154546	0.07352
				563	153137	0.07419
				564	151759	0.07487
				565	150328	0.07558
				566	148943	0.07628
				567	147543	0.07701
				568	146141	0.07775
				569	144705	0.07852
				570	143396	0.07923
				571	142031	0.08
				572	140675	0.08077
				573	139325	0.08155
				574	137980	0.08235
				575	136657	0.08314
				576	135321	0.08396
				577	134013	0.08478
				578	132702	0.08562
				579	131408	0.08646
				580	130110	0.08733
				581	128831	0.08819
				582	127541	0.08909
				583	126306	0.08996
				584	125054	0.09086
				585	123805	0.09177
				586	122586	0.09269
				587	121368	0.09362
				588	120166	0.09455
				589	118979	0.0955
				590	117795	0.09646
				591	116623	0.09742
				592	115464	0.0984
				593	114310	0.0994
				594	113208	0.10036
				595	112086	0.10137
				596	110990	0.10237
				597	109898	0.10339
				598	108819	0.10441
				599	107743	0.10545
				600	106669	0.10652
				601	105644	0.10755
				602	104604	0.10862
				603	103580	0.10969
				604	102562	0.11078
				605	101575	0.11186
				606	100584	0.11296
				607	99582.1	0.1141
				608	98612.2	0.11522
				609	97667.2	0.11633
				610	96699.9	0.1175
				611	95751.6	0.11866
				612	94843.5	0.1198
				613	93914.3	0.12098
				614	93008.7	0.12216
				615	92103.2	0.12336
				616	91231.1	0.12454
				617	90363.1	0.12574
				618	89459.5	0.12701
				619	88628.9	0.1282
				620	87785.1	0.12943
				621	86953.1	0.13067
				622	86108.1	0.13195
				623	85303.7	0.13319
				624	84488.9	0.13448
				625	83687.8	0.13577
				626	82868.3	0.13711
				627	82113.3	0.13837
				628	81317.5	0.13972
				629	80559.1	0.14104
				630	79814.6	0.14235
				631	79071.4	0.14369
				632	78334.7	0.14504
				633	77594.1	0.14643
				634	76880.5	0.14779
				635	76181.9	0.14914
				636	75474.8	0.15054
				637	74787.5	0.15192
				638	74124.4	0.15328
				639	73436.4	0.15472
				640	72765.4	0.15615
				641	72126	0.15753
				642	71486	0.15894
				643	70847.2	0.16037
				644	70210.5	0.16183
				645	69604.6	0.16324
				646	68986.9	0.1647
				647	68377.7	0.16617
				648	67781	0.16763
				649	67191.5	0.1691
				650	66613.9	0.17056
				651	66027.7	0.17208
				652	65476.4	0.17353
				653	64929	0.17499
				654	64369.8	0.17651
				655	63817.8	0.17804
				656	63291.4	0.17952
				657	62757.1	0.18105
				658	62236.7	0.18256
				659	61726.7	0.18407
				660	61241.1	0.18553
				661	60733.8	0.18708
				662	60232.4	0.18864
				663	59769.1	0.1901
				664	59290.7	0.19163
				665	58815.6	0.19318
				666	58355.6	0.1947
				667	57908.7	0.19621
				668	57457.9	0.19774
				669	57007.8	0.19931
				670	56572.1	0.20084
				671	56145	0.20237
				672	55709.9	0.20395
				673	55290	0.2055
				674	54883.3	0.20702
				675	54466	0.20861
				676	54059.2	0.21018
				677	53664.3	0.21172
				678	53277.2	0.21326
				679	52889.5	0.21483
				680	52493.9	0.21644
				681	52123.3	0.21798
				682	51754.6	0.21954
				683	51370.2	0.22118
				684	51011.4	0.22273
				685	50653.2	0.22431
				686	50298.4	0.22589
				687	49944.8	0.22749
				688	49597.2	0.22909
				689	49264	0.23063
				690	48923	0.23224
				691	48578.6	0.23389
				692	48256	0.23545
				693	47928.1	0.23706
				694	47592.9	0.23873
				695	47272.9	0.24035
				696	46960.1	0.24195
				697	46638.1	0.24362
				698	46315.4	0.24532
				699	46015.1	0.24692
				700	45712.2	0.24856
				701	45405.9	0.25023
				702	45091.8	0.25197
				703	44790.2	0.25367
				704	44514.2	0.25524
				705	44211.9	0.25699
				706	43914.9	0.25873
				707	43628.4	0.26043
				708	43347.1	0.26212
				709	43061.3	0.26386
				710	42778	0.2656
				711	42505.3	0.26731
				712	42226	0.26908
				713	41943.5	0.27089
				714	41683.9	0.27258
				715	41411.2	0.27437
				716	41124	0.27629
				717	40861.1	0.27806
				718	40608.8	0.27979
				719	40342	0.28164
				720	40084.4	0.28345
				721	39815.6	0.28537
				722	39577.1	0.28709
				723	39312.9	0.28901
				724	39054	0.29093
				725	38800.3	0.29283
				726	38557.9	0.29467
				727	38312.1	0.29656
				728	38053.2	0.29858
				729	37808.1	0.30052
				730	37564.9	0.30246
				731	37317.8	0.30447
				732	37081.3	0.30641
				733	36845.3	0.30837
				734	36604.8	0.3104
				735	36374.8	0.31236
				736	36146.8	0.31433
				737	35908.3	0.31642
				738	35678.9	0.31845
				739	35445	0.32055
				740	35202.5	0.32276
				741	34987.6	0.32474
				742	34757.6	0.32689
				743	34535.5	0.32899
				744	34318	0.33108
				745	34088.6	0.33331
				746	33886.9	0.33529
				747	33664.8	0.3375
				748	33457.8	0.33959
				749	33240.3	0.34181
				750	33021.4	0.34408
				751	32813.8	0.34626
				752	32594.3	0.34859
				753	32388.6	0.3508
				754	32175.7	0.35312
				755	31979.2	0.35529
				756	31778.1	0.35754
				757	31581	0.35977
				758	31377.9	0.3621
				759	31184.1	0.36435
				760	30982.3	0.36673
				761	30791.1	0.369
				762	30591.3	0.37141
				763	30388.3	0.37389
				764	30216.1	0.37602
				765	30025.5	0.37841
				766	29829	0.3809
				767	29645	0.38327
				768	29470.2	0.38554
				769	29297.4	0.38782
				770	29102.2	0.39042
				771	28949.1	0.39248
				772	28741.5	0.39532
				773	28575.9	0.39761
				774	28391.2	0.40019
				775	28247.3	0.40223
				776	28063.9	0.40486
				777	27881.9	0.4075
				778	27732.7	0.4097
				779	27569.8	0.41212
				780	27410.1	0.41452
				781	27241.2	0.41709
				782	27080.9	0.41956
				783	26931	0.42189
				784	26778.6	0.42429
				785	26620.2	0.42682
				786	26469.7	0.42925
				787	26320.5	0.43168
				788	26151	0.43448
				789	26022.2	0.43663
				790	25890.8	0.43884
				791	25716.6	0.44182
				792	25570.1	0.44435
				793	25442.6	0.44657
				794	25308.5	0.44894
				795	25160.7	0.45158
				796	25024	0.45404
				797	24899.8	0.45631
				798	24764.4	0.4588
				799	24628.4	0.46134
				800	24163.8	0.47021
				801	24038.9	0.47265
				802	23914.7	0.4751
				803	23797.1	0.47745
				804	23676.2	0.47989
				805	23556.6	0.48233
				806	23442.9	0.48467
				807	23337.8	0.48685
				808	23221.5	0.48929
				809	23107.1	0.49171
				810	22987.5	0.49427
				811	22884.3	0.4965
				812	22779.9	0.49877
				813	22684.6	0.50087
				814	22594.5	0.50286
				815	22501.2	0.50495
				816	22407.9	0.50705
				817	22317.9	0.5091
				818	22214.7	0.51146
				819	22128.6	0.51345
				820	22039.3	0.51553
				821	21954.5	0.51753
				822	21863.8	0.51967
				823	21786.3	0.52152
				824	21690.3	0.52383
				825	21604.9	0.5259
				826	21524.7	0.52786
				827	21434.7	0.53008
				828	21355.2	0.53205
				829	21274.3	0.53407
				830	21188.9	0.53622
				831	21105.5	0.53834
				832	21023.3	0.54045
				833	20953	0.54226
				834	20874.1	0.54431
				835	20796.6	0.54634
				836	20722.3	0.5483
				837	20639.5	0.5505
				838	20566.6	0.55245
				839	20498.3	0.55429
				840	20420.1	0.55641
				841	20343.2	0.55852
				842	20262.3	0.56074
				843	20197.9	0.56253
				844	20114.5	0.56487
				845	20038.3	0.56702
				846	19974.5	0.56882
				847	19912.1	0.57061
				848	19830.6	0.57295
				849	19749.8	0.5753
				850	19682.7	0.57726
				851	19605.9	0.57952
				852	19526.3	0.58188
				853	19458.7	0.5839
				854	19387	0.58606
				855	19307.5	0.58848
				856	19224.7	0.59101
				857	19149.1	0.59334
				858	19066.3	0.59592
				859	18988.1	0.59837
				860	18913.2	0.60074
				861	18833.7	0.60328
				862	18752.2	0.6059
				863	18667.5	0.60865
				864	18585.3	0.61134
				865	18509.1	0.61386
				866	18427.6	0.61658
				867	18344.8	0.61936
				868	18260	0.62223
				869	18178.5	0.62502
				870	18088.5	0.62813
				871	18006.4	0.631
				872	17929.5	0.6337
				873	17848.7	0.63657
				874	17750.7	0.64009
				875	17669.9	0.64301
				876	17600.3	0.64556
				877	17506.3	0.64902
				878	17418.2	0.65231
				879	17348.6	0.65492
				880	17257.9	0.65837
				881	17167.2	0.66184
				882	17085.7	0.665
				883	17012.1	0.66788
				884	16920.1	0.67151
				885	16828.8	0.67515
				886	16744.7	0.67854
				887	16663.8	0.68184
				888	16569.2	0.68573
				889	16482.5	0.68934
				890	16398.3	0.69287
				891	16307	0.69676
				892	16213.7	0.70077
				893	16124.3	0.70465
				894	16040.2	0.70835
				895	15936.4	0.71296
				896	15840.4	0.71728
				897	15755.7	0.72114
				898	15661.7	0.72546
				899	15553.9	0.73049
				900	15449.4	0.73543
				901	15360.1	0.73971
				902	15254.3	0.74484
				903	15139.9	0.75047
				904	15048.6	0.75502
				905	14950.7	0.75997
				906	14828.4	0.76623
				907	14719.3	0.77191
				908	14615.5	0.77739
				909	14508.4	0.78313
				910	14384.9	0.78986
				911	14273.1	0.79604
				912	14160.8	0.80236
				913	14033.9	0.80961
				914	13901.2	0.81734
				915	13782.9	0.82435
				916	13667.3	0.83133
				917	13533.9	0.83952
				918	13398.5	0.84801
				919	13278.2	0.85569
				920	13142.2	0.86454
				921	13001.6	0.87389
				922	12864.9	0.88318
				923	12735.4	0.89216
				924	12596.8	0.90198
				925	12441.7	0.91322
				926	12305.7	0.92332
				927	12163.7	0.93409
				928	12006	0.94636
				929	11851.6	0.95869
				930	11708.3	0.97042
				931	11552.6	0.9835
				932	11390.9	0.99746
				933	11232.5	1.01153
				934	11089.9	1.02453
				935	10918.4	1.04063
				936	10757.4	1.0562
				937	10603.7	1.07152
				938	10440.7	1.08824
				939	10263.9	1.10699
				940	10110.8	1.12375
				941	9949.14	1.14201
				942	9786.17	1.16103
				943	9617.94	1.18133
				944	9452.34	1.20203
				945	9288.06	1.22329
				946	9119.17	1.24595
				947	8966.06	1.26722
				948	8820.83	1.28809
				949	8659.83	1.31204
				950	8498.83	1.33689
				951	8339.14	1.36249
				952	8185.37	1.38809
				953	8028.97	1.41513
				954	7873.23	1.44312
				955	7720.11	1.47174
				956	7578.17	1.49931
				957	7419.8	1.53131
				958	7264.06	1.56414
				959	7133.29	1.59281
				960	6988.06	1.62592
				961	6842.17	1.66058
				962	6706.8	1.6941
				963	6581.29	1.72641
				964	6440.66	1.76411
				965	6310.54	1.80048
				966	6190.29	1.83546
				967	6066.09	1.87304
				968	5946.49	1.91071
				969	5836.09	1.94685
				970	5716.49	1.98758
				971	5598.86	2.02934
				972	5495.03	2.06769
				973	5395.14	2.10597
				974	5283.43	2.1505
				975	5186.83	2.19055
				976	5086.94	2.23356
				977	4993.63	2.2753
				978	4899	2.31925
				979	4811.6	2.36138
				980	4727.49	2.40339
				981	4646.66	2.4452
				982	4562.54	2.49028
				983	4487.63	2.53185
				984	4412.06	2.57522
				985	4333.2	2.62208
				986	4262.23	2.66574
				987	4195.86	2.70791
				988	4123.57	2.75538
				989	4061.14	2.79773
				990	3994.11	2.84469
				991	3935.63	2.88696
				992	3872.54	2.93399
				993	3808.14	2.98361
				994	3754.26	3.02643
				995	3706.94	3.06506
				996	3645.17	3.117
				997	3594.57	3.16088
				998	3545.29	3.20482
				999	3493.37	3.25245
				1000	3444.09	3.29899
				1001	3398.74	3.343
				1002	3353.4	3.3882
				1003	3301.49	3.44148
				1004	3258.77	3.48659
				1005	3223.94	3.52426
				1006	3176.63	3.57675
				1007	3133.91	3.6255
				1008	3099.09	3.66624
				1009	3060.31	3.71269
				1010	3013.66	3.77017
				1011	2979.49	3.81341
				1012	2952.54	3.84821
				1013	2907.86	3.90734
				1014	2865.8	3.96469
				1015	2829.66	4.01533
				1016	2798.77	4.05964
				1017	2759.34	4.11765
				1018	2723.86	4.17129
				1019	2695.6	4.21502
				1020	2662.74	4.26703
				1021	2623.97	4.33008
				1022	2596.37	4.37611
				1023	2569.43	4.42199
				1024	2530.66	4.48974
				1025	2496.49	4.5512
				1026	2482.69	4.5765
				1027	2448.51	4.64037
				1028	2414.34	4.70604
				1029	2380.17	4.77361
				1030	2358.49	4.8175
				1031	2330.23	4.87592
				1032	2285.54	4.97125
				1033	2264.51	5.01741
				1034	2244.8	5.06148
				1035	2212.6	5.13514
				1036	2177.77	5.21726
				1037	2158.71	5.26332
				1038	2137.69	5.31509
				1039	2102.2	5.40481
				1040	2073.29	5.48019
				1041	2057.51	5.5222
				1042	2025.97	5.60817
				1043	1996.4	5.69124
				1044	1980.63	5.73656
				1045	1959.6	5.79812
				1046	1920.17	5.91718
				1047	1889.94	6.01182
				1048	1876.14	6.05604
				1049	1854.46	6.12686
				1050	1817.66	6.2509
				1051	1793.34	6.33565
				1052	1781.51	6.37772
				1053	1747.34	6.50244
				1054	1721.71	6.59924
				1055	1705.29	6.66281
				1056	1685.57	6.74074
				1057	1652.06	6.87749
				1058	1630.37	6.96896
				1059	1618.54	7.01989
				1060	1596.2	7.11816
				1061	1560.71	7.28
				1062	1548.23	7.33871
				1063	1531.8	7.41742
				1064	1502.89	7.56012
				1065	1476.6	7.6947
				1066	1457.54	7.79531
				1067	1445.06	7.86266
				1068	1418.11	8.01205
				1069	1392.49	8.15951
				1070	1388.54	8.18268
				1071	1366.86	8.3125
				1072	1338.6	8.48797
				1073	1325.46	8.57214
				1074	1315.6	8.63636
				1075	1286.69	8.83044
				1076	1262.37	9.00052
				1077	1252.51	9.07135
				1078	1239.37	9.16755
				1079	1202.57	9.44809
				1080	1190.74	9.54194
				1081	1178.26	9.64306
				1082	1161.83	9.77941
				1083	1132.26	10.0348
				1084	1125.03	10.0993
				1085	1114.51	10.1946
				1086	1090.86	10.4157
				1087	1068.51	10.6335
				1088	1067.2	10.6465
				1089	1053.4	10.786
				1090	1013.97	11.2054
				1091	1013.97	11.2054
				1092	1004.11	11.3155
				1093	972.571	11.6824
				1094	950.886	11.9489
				1095	946.286	12.0069
				1096	935.771	12.1418
				1097	910.143	12.4838
				1098	902.257	12.5929
				1099	891.086	12.7507
				1100	874.657	12.9902
				1101	857.571	13.249
				1102	848.371	13.3927
				1103	849.029	13.3824
				1104	826.686	13.744
				1105	806.971	14.0798
				1106	790.543	14.3724
				1107	789.229	14.3963
				1108	758.343	14.9827
				1109	750.457	15.1401
				1110	745.2	15.2469
				1111	728.114	15.6047
				1112	714.314	15.9062
				1113	706.429	16.0837
				1114	703.8	16.1438
				1115	686.714	16.5454
				1116	669.629	16.9676
				1117	656.486	17.3073
				1118	655.171	17.342
				1119	642.686	17.6789
				1120	622.314	18.2577
				1121	620.343	18.3157
				1122	603.914	18.8139
				1123	584.857	19.427
				1124	582.886	19.4927
				1125	577.629	19.6701
				1126	561.2	20.2459
				1127	544.771	20.8564
				1128	544.771	20.8564
				1129	540.829	21.0085
				1130	527.686	21.5318
				1131	515.857	22.0255
				1132	510.6	22.2523
				1133	498.114	22.81
				1134	490.886	23.1459
				1135	481.686	23.588
				1136	479.714	23.6849
				1137	469.857	24.1818
				1138	459.343	24.7353
				1139	456.057	24.9135
				1140	444.886	25.5391
				1141	432.4	26.2766
				1142	426.486	26.641
				1143	426.486	26.641
				1144	412.686	27.5318
				1145	406.771	27.9322
				1146	402.829	28.2055
				1147	393.629	28.8648
				1148	385.086	29.5051
				1149	383.771	29.6062
				1150	368	30.875
				1151	356.829	31.8416
				1152	357.486	31.7831
				1153	354.2	32.0779
				1154	355.514	31.9593
				1155	339.743	33.4429
				1156	335.143	33.902
				1157	329.229	34.511
				1158	322	35.2857
				1159	315.429	36.0208
				1160	316.086	35.946
				1161	304.257	37.3434
				1162	305.571	37.1828
				1163	303.6	37.4242
				1164	290.457	39.1176
				1165	287.829	39.4749
				1166	281.257	40.3972
				1167	276	41.1667
				1168	274.686	41.3636
				1169	264.171	43.01
				1170	257.6	44.1071
				1171	263.514	43.1172
				1172	255.629	44.4473
				1173	241.829	46.9837
				1174	252.343	45.026
				1175	250.371	45.3806
				1176	233.943	48.5674
				1177	239.857	47.3699
				1178	241.171	47.1117
				1179	224.743	50.5556
				1180	220.143	51.6119
				1181	239.857	47.3699
				1182	228.686	49.6839
				1183	214.229	53.0368
				1184	218.829	51.9219
				1185	216.857	52.3939
				1186	208.971	54.3711
				1187	207	54.8889
				1188	203.714	55.7742
				1189	207	54.8889
				1190	195.829	58.0201
				1191	184.657	61.5303
				1192	187.943	60.4545
				1193	177.429	64.037
				1194	157.714	72.0417
				1195	164.286	69.16
				1196	172.171	65.9924
				1197	153.114	74.206
				1198	152.457	74.5259
				1199	163.629	69.4377
				1200	149.171	76.1674
				--	--	--
				--	--	--
				--	--	--
				--	--	--
				--	--	--
				--	--	--
				--	--	--
				--	--	--
				--	--	--
				--	--	--
				--	--	--
				--	--	--
				--	--	--
				--	--	--
				--	--	--
				--	--	--
				--	--	--
				--	--	--
				--	--	--
				--	--	--
				--	--	--
				--	--	--
				--	--	--
				--	--	--
				--	--	--
				--	--	--
				--	--	--
				--	--	--
				--	--	--
				--	--	--
				--	--	--
				--	--	--
				--	--	--
				--	--	--
				--	--	--
				--	--	--
				--	--	--
				--	--	--
				--	--	--
				--	--	--
				--	--	--
				--	--	--
				--	--	--
				--	--	--
				--	--	--
				--	--	--
				--	--	--
				--	--	--
				--	--	--
				--	--	--
				--	--	--
				--	--	--
				--	--	--
				--	--	--
				--	--	--
				--	--	--
				--	--	--
				--	--	--
				--	--	--
				--	--	--
				--	--	--
				--	--	--
				--	--	--
				--	--	--
				--	--	--
				--	--	--
				--	--	--
				--	--	--
				--	--	--
				--	--	--
				--	--	--
				--	--	--
				--	--	--
				--	--	--
				--	--	--
				--	--	--
				--	--	--
				--	--	--
				--	--	--
				--	--	--
				--	--	--
				--	--	--
				--	--	--
				--	--	--
				--	--	--
				--	--	--
				--	--	--
				--	--	--
				--	--	--
				--	--	--
				--	--	--
				--	--	--
				--	--	--
				--	--	--
				--	--	--
				--	--	--
				--	--	--
				--	--	--
				--	--	--
				--	--	--
				--	--	--
				--	--	--
				--	--	--
				--	--	--
				--	--	--
				--	--	--
				--	--	--
				--	--	--
				--	--	--
				--	--	--
				--	--	--
				--	--	--
				--	--	--
				--	--	--
				--	--	--
				--	--	--
				--	--	--
				--	--	--
				--	--	--
				--	--	--
				--	--	--
				--	--	--
				--	--	--
				--	--	--
				--	--	--
				--	--	--
				--	--	--
				--	--	--
				--	--	--
				--	--	--
				--	--	--
				--	--	--
				--	--	--
				--	--	--
				--	--	--
				--	--	--
				--	--	--
				--	--	--
				--	--	--
				--	--	--
				--	--	--
				--	--	--
				--	--	--
				--	--	--
				--	--	--
				--	--	--
				--	--	--
				--	--	--
				--	--	--
				--	--	--
				--	--	--
				--	--	--
				--	--	--
				--	--	--
				--	--	--
				--	--	--
				--	--	--
				--	--	--
				--	--	--
				--	--	--
				--	--	--
				--	--	--
				--	--	--
				--	--	--
				--	--	--
				--	--	--
				--	--	--
				--	--	--
				--	--	--
				--	--	--
				--	--	--
				--	--	--
				--	--	--
				--	--	--
				--	--	--
				--	--	--
				--	--	--
				--	--	--
				--	--	--
				--	--	--
				--	--	--
				--	--	--
				--	--	--
				--	--	--
				--	--	--
				--	--	--
				--	--	--
				--	--	--
				--	--	--
				--	--	--
				--	--	--
				--	--	--
				--	--	--
				--	--	--
				--	--	--
				--	--	--
				--	--	--
				--	--	--
				--	--	--
				--	--	--
				--	--	--
				--	--	--
				--	--	--
				--	--	--
				--	--	--
				--	--	--
				--	--	--
				--	--	--
				--	--	--
				--	--	--
				--	--	--
				--	--	--
				--	--	--
				--	--	--
				--	--	--
				--	--	--
				--	--	--
				--	--	--
				--	--	--
				--	--	--
				--	--	--
				--	--	--
				--	--	--
				--	--	--
				--	--	--
				--	--	--
				--	--	--
				--	--	--
				--	--	--
				--	--	--
				--	--	--
				--	--	--
				--	--	--
				--	--	--
				--	--	--
				--	--	--
				--	--	--
				--	--	--
				--	--	--
				--	--	--
				--	--	--
				--	--	--
				--	--	--
				--	--	--
				--	--	--
				--	--	--
				--	--	--
				--	--	--
				--	--	--
				--	--	--
				--	--	--
				--	--	--
				--	--	--
				--	--	--
				--	--	--
				--	--	--
				--	--	--
				--	--	--
				--	--	--
				--	--	--
				--	--	--
				--	--	--
				--	--	--
				--	--	--
				--	--	--
				--	--	--
				--	--	--
				--	--	--
				--	--	--
				--	--	--
				--	--	--
				--	--	--
				--	--	--
				--	--	--
				--	--	--
				--	--	--
				--	--	--
				--	--	--
				--	--	--
				--	--	--
				--	--	--
				--	--	--
				--	--	--
				--	--	--
				--	--	--
				--	--	--
				--	--	--
				--	--	--
				--	--	--
				--	--	--
				--	--	--
				--	--	--
				--	--	--
				--	--	--
				--	--	--
				--	--	--
				--	--	--
				--	--	--
				--	--	--
				--	--	--
				--	--	--
				--	--	--
				--	--	--
				--	--	--
				--	--	--
				--	--	--
				--	--	--
				--	--	--
				--	--	--
				--	--	--
				--	--	--
				--	--	--
				--	--	--
				--	--	--
				--	--	--
				--	--	--
				--	--	--
				--	--	--
				--	--	--
				--	--	--
				--	--	--
				--	--	--
				--	--	--
				--	--	--
				--	--	--
				--	--	--
				--	--	--
				--	--	--
				--	--	--
				--	--	--
				--	--	--
				--	--	--
				--	--	--
				--	--	--
				--	--	--
				--	--	--
				--	--	--
				--	--	--
				--	--	--
				--	--	--
				--	--	--
				--	--	--
				--	--	--
				--	--	--
				--	--	--
				--	--	--
				--	--	--
				--	--	--
				--	--	--
				--	--	--
				--	--	--
				--	--	--
				--	--	--
				--	--	--
				--	--	--
				--	--	--
				--	--	--
				--	--	--
				--	--	--
				--	--	--
				--	--	--
				--	--	--
				--	--	--
				--	--	--
				--	--	--
				--	--	--
				--	--	--
				--	--	--
				--	--	--
				--	--	--
				--	--	--
				--	--	--
				--	--	--
				--	--	--
				--	--	--
				--	--	--
				--	--	--
				--	--	--
				--	--	--
				--	--	--
				--	--	--
				--	--	--
				--	--	--
				--	--	--
				--	--	--
				--	--	--
