# Supplementary material for: Enhancing electron diffusion length in narrow-bandgap perovskites for efficient monolithic perovskite tandem solar cells
Source: Nat Commun. 2019 Oct 3;10:4498. doi: 10.1038/s41467-019-12513-x (PMC6776504; doi:10.1038/s41467-019-12513-x)
Supplement: Supplementary file 3 — Source Data [file 41467_2019_12513_MOESM3_ESM.zip › Source data/Source data of Figure 2.xlsx]

## Sheet: Sheet1
Figure 2f							Figure 2f							Figure 2h							Figure 2i						integrated Jsc
Voltage	370 nm	580 nm	820 nm	1000 nm	1140 nm		Voltage	0	0.0001	0.0003	0.0005	0.0007		Voltage	370 nm	580 nm	820 nm	1000 nm	1140 nm		Voltage	370 nm	580 nm	820 nm	1000 nm	1140 nm	370 nm	580 nm	820 nm	1000 nm	1140 nm
1	-87.2567	-120.294	-93.2949	-85.5435	-98.3475		1	-85.5435	-72.2288	-133.053	-129.255	-125.89		1	-110.789	-120.576	-100.822	-133.053	-141.889		300	5.95617	5.94245	11.9092	11.5456	10.8258	1.46957e-05	1.46619e-05	2.93837e-05	2.84865e-05	2.67107e-05
0.99	-79.835	-110.441	-85.6424	-72.5435	-92.2909		0.99	-72.5435	-67.465	-122.155	-119.714	-115.372		0.99	-101.715	-110.7	-92.2465	-122.155	-131.359		310	14.0714	13.4276	18.1064	18.2382	15.6008	0.00181	0.00172	0.00233	0.00235	0.00201
0.98	-72.6497	-100.76	-78.085	-66.3384	-86.4551		0.98	-66.3384	-62.8043	-111.447	-110.187	-105.036		0.98	-92.7983	-100.996	-83.9442	-111.447	-120.954		320	29.2239	28.1895	33.4316	33.648	28.3281	0.01728	0.01665	0.02003	0.02016	0.01701
0.97	-65.7008	-91.2868	-70.6903	-61.5324	-80.7124		0.97	-61.5324	-58.1821	-100.969	-100.8	-94.9216		0.97	-84.0738	-91.5009	-75.915	-100.969	-110.848		330	42.351	41.2213	45.4395	45.3508	38.4155	0.07037	0.06832	0.077	0.07702	0.06517
0.96	-58.9884	-81.9976	-63.4584	-56.7486	-75.1905		0.96	-56.7486	-53.6244	-90.6948	-91.5373	-85.1187		0.96	-75.5186	-82.1899	-68.159	-90.6948	-100.917		340	51.9126	50.5321	53.8959	53.454	45.5318	0.14175	0.13781	0.1511	0.15052	0.12777
0.95	-52.5124	-72.9044	-56.3894	-51.9982	-69.8197		0.95	-51.9982	-49.1439	-80.6372	-82.4839	-75.5498		0.95	-67.1439	-73.0755	-60.6762	-80.6372	-91.1992		350	54.725	54.8692	57.7913	57.517	48.9075	0.22325	0.21952	0.23717	0.23617	0.20061
0.94	-46.2728	-64.0809	-49.4968	-47.3702	-64.6466		0.94	-47.3702	-44.7535	-70.8778	-73.6393	-66.306		0.94	-59.0176	-64.2312	-53.4666	-70.8778	-81.7807		360	57.425	56.6738	61.3336	60.5995	51.8665	0.32291	0.31788	0.34361	0.34134	0.29062
0.93	-40.2697	-55.5025	-42.8348	-42.8312	-59.6944		0.93	-42.8312	-40.3889	-61.3895	-64.962	-57.4392		0.93	-51.117	-55.6327	-46.5302	-61.3895	-72.5871		370	60.676	59.4703	64.7966	64.3255	55.8094	0.45952	0.45178	0.48951	0.48617	0.41628
0.92	-34.503	-47.2304	-36.3763	-38.4035	-54.9281		0.92	-38.4035	-36.1272	-52.24	-56.5492	-48.9494		0.92	-43.4985	-47.3412	-39.867	-52.24	-63.7058		380	64.8843	62.1762	67.3048	67.7216	58.7151	0.59877	0.58521	0.63395	0.63151	0.54229
0.91	-28.9727	-39.3137	-30.2028	-34.087	-50.3711		0.91	-34.087	-31.9557	-43.4836	-48.4568	-40.8367		0.91	-36.2074	-39.406	-33.4769	-43.4836	-55.1867		390	67.663	65.1961	70.4425	70.6143	60.6455	0.76827	0.74853	0.81041	0.8084	0.69421
0.9	-23.474	-31.7279	-24.3006	-29.9262	-45.9885		0.9	-29.9262	-27.8615	-35.0932	-40.643	-33.205		0.9	-29.221	-31.8024	-27.1234	-35.0932	-47.0298		400	70.349	68.0018	72.1457	72.4515	63.3551	1.02092	0.99276	1.06952	1.06861	0.92175
0.89	-18.262	-24.5466	-18.7106	-25.8656	-41.8267		0.89	-25.8656	-23.8702	-27.1502	-33.1913	-26.0544		0.89	-22.607	-24.6042	-21.1012	-27.1502	-39.2353		410	74.0251	70.001	74.5817	75.435	65.0746	1.27739	1.23527	1.32791	1.32995	1.1472
0.88	-13.3294	-17.8186	-13.419	-21.9941	-37.7812		0.88	-21.9941	-19.9691	-19.7086	-26.1018	-19.3717		0.88	-16.4107	-17.8604	-15.4017	-19.7086	-31.9028		420	77.409	75.4894	78.1919	78.9063	68.3321	1.57168	1.52227	1.62518	1.62994	1.40699
0.87	-8.70527	-11.4216	-8.52083	-18.245	-33.9915		0.87	-18.245	-16.1968	-12.633	-19.4301	-13.2482		0.87	-10.5191	-11.4484	-10.0586	-12.633	-25.0326		430	80.8569	78.3013	81.0266	80.8892	70.8664	1.81676	1.7596	1.87077	1.87511	1.62178
0.86	-4.37689	-5.72304	-3.96191	-14.6405	-30.318		0.86	-14.6405	-12.5917	-6.33007	-13.1066	-7.7877		0.86	-5.27084	-5.73647	-5.05734	-6.33007	-18.6121		440	83.7229	82.1662	83.1101	84.0222	72.1008	2.21752	2.15291	2.2686	2.27731	1.96691
0.85	-0.40985	-0.38891	0.03145	-11.2363	-26.877		0.85	-11.2363	-9.064	-0.43016	-7.4099	-2.73024		0.85	-0.35818	-0.38982	-0.47356	-0.43016	-12.7287		450	83.975	82.1668	83.1642	84.0042	73.373	2.69246	2.61763	2.73895	2.75241	2.38189
0.84	3.24686	4.30147	3.82623	-7.99888	-23.5523		0.84	-7.99888	-5.67788	4.75772	-2.14497	1.69015		0.84	3.96159	4.31156	3.75163	4.75772	-7.4823		460	85.3785	83.5324	84.9203	85.7293	73.6628	3.17644	3.09115	3.22034	3.23839	2.79946
0.83	6.51461	8.41912	7.16401	-4.91725	-20.46		0.83	-4.91725	-2.45913	9.31211	2.59068	5.49949		0.83	7.75389	8.43887	7.52741	9.31211	-2.62318		470	85.9149	84.2681	85.0911	85.4819	74.2867	3.66709	3.57239	3.70628	3.72656	3.2237
0.82	9.43799	12.0098	10.149	-2.02475	-17.484		0.82	-2.02475	0.53698	13.2836	6.79705	8.82779		0.82	11.0609	12.038	10.9053	13.2836	1.62387		480	85.0117	83.2885	84.2605	85.2057	74.9453	4.19922	4.09373	4.23371	4.25991	3.69282
0.81	12.0385	15.0368	12.727	0.6654	-14.6824		0.81	0.6654	3.46338	16.6317	10.4741	11.6751		0.81	13.8486	15.072	13.91	16.6317	5.28383		490	83.4078	82.5695	83.0489	84.1868	73.4989	4.7336	4.62274	4.76579	4.79928	4.16371
0.8	14.3008	17.5735	14.8029	3.204	-12.0435		0.8	3.204	6.15425	19.4375	13.6498	14.2233		0.8	16.185	17.6148	16.5241	19.4375	8.48161		500	82.8194	81.4047	82.6132	83.2053	72.9393	5.24924	5.12957	5.28015	5.31732	4.61784
0.79	16.2337	19.5956	16.7703	5.57362	-9.765		0.79	5.57362	8.63912	21.6741	16.2684	16.1215		0.79	18.0473	19.6416	18.7575	21.6741	11.2172		510	81.5128	80.5017	82.2006	82.2368	72.2812	5.7679	5.6418	5.80319	5.84059	5.07776
0.78	17.8683	21.2623	18.3442	7.743	-7.27725		0.78	7.743	10.918	23.5175	18.5108	17.8116		0.78	19.5822	21.3121	20.6462	23.5175	13.6655		520	80.3164	79.044	81.6253	81.6275	72.1037	6.28073	6.1465	6.32437	6.36179	5.53815
0.77	19.2448	22.5613	19.6739	9.7455	-4.95225		0.77	9.7455	12.9909	24.9543	20.4051	19.2287		0.77	20.7786	22.6142	22.2367	24.9543	15.4892		530	79.9117	78.7105	80.4621	81.1291	72.1572	6.80795	6.6658	6.85522	6.89704	6.01421
0.76	20.3564	23.5662	20.7593	11.5366	-2.82488		0.76	11.5366	14.9865	26.0658	21.8536	20.3858		0.76	21.7041	23.6215	23.5211	26.0658	17.1131		540	77.683	77.0668	79.0934	79.5585	71.5922	7.30914	7.16301	7.36551	7.41033	6.4761
0.75	21.253	24.3137	21.6684	13.172	-1.02349		0.75	13.172	16.583	26.8926	23.0793	21.4129		0.75	22.3926	24.3708	24.5571	26.8926	18.4747		550	77.8619	77.5459	79.3973	79.7273	71.7509	7.8406	7.69232	7.90745	7.95452	6.96585
0.74	22.0371	24.902	22.4554	14.6071	1.22063		0.74	14.6071	18.0765	27.5433	24.124	22.297		0.74	22.9343	24.9604	25.4631	27.5433	19.5864		560	78.533	76.8572	79.0707	80.1818	72.9668	8.36303	8.2036	8.43346	8.48792	7.45125
0.73	22.6303	25.3554	23.0795	15.8865	3.069		0.73	15.8865	19.4155	28.0448	24.89	23.1031		0.73	23.352	25.4149	26.1485	28.0448	20.5732		570	76.3214	76.0095	79.718	79.4954	71.9615	8.88248	8.72092	8.97602	9.02897	7.94103
0.72	23.0637	25.674	23.6358	17.0324	4.68487		0.72	17.0324	20.5871	28.3972	25.5586	23.7532		0.72	23.6454	25.7342	26.6493	28.3972	21.4226		580	77.0915	76.1934	79.7752	79.9022	72.8257	9.42372	9.25586	9.53611	9.58995	8.45232
0.71	23.4367	25.9436	24.0835	18.0225	6.28913		0.71	18.0225	21.5656	28.6954	26.0321	24.3512		0.71	23.8937	26.0045	27.0804	28.6954	22.1971		590	76.9296	77.2137	80.2639	81.3477	71.8882	9.92519	9.75918	10.0593	10.1202	8.92092
0.7	23.7071	26.152	24.477	18.9348	7.7655		0.7	18.9348	22.4025	28.9258	26.4918	24.8712		0.7	24.0856	26.2133	27.3927	28.9258	22.8217		600	76.7656	77.1333	80.4755	80.8081	73.2967	10.4728	10.3094	10.6334	10.6967	9.44381
0.69	23.8499	26.3113	24.7755	19.7024	9.2535		0.69	19.7024	23.1235	29.102	26.8539	25.3263		0.69	24.2323	26.373	27.5578	29.102	23.3963		610	77.2392	77.059	81.2122	81.2859	74.4021	11.0305	10.8658	11.2197	11.2835	9.98097
0.68	23.9849	26.4338	25.1012	20.3588	10.6136		0.68	20.3588	23.7157	29.2376	27.1882	25.7293		0.68	24.3452	26.4958	27.7137	29.2376	23.8959		620	76.3864	76.9576	81.362	81.6319	74.552	11.593	11.4325	11.8189	11.8847	10.53
0.67	24.1216	26.5441	25.3182	20.8483	11.8691		0.67	20.8483	24.2436	29.3596	27.4389	26.0804		0.67	24.4468	26.6064	27.8717	29.3596	24.3331		630	77.1059	77.2127	82.0458	82.1849	75.312	12.1381	11.9784	12.399	12.4657	11.0625
0.66	24.2359	26.6177	25.4675	21.3155	13.6245		0.66	21.3155	24.7071	29.4409	27.62	26.3534		0.66	24.5145	26.6801	28.0037	29.4409	24.7203		640	77.725	77.5448	82.0097	82.3031	75.5305	12.713	12.552	13.0055	13.0745	11.6211
0.65	24.2448	26.6789	25.6982	21.6826	14.1825		0.65	21.6826	25.0805	29.5087	27.8011	26.6264		0.65	24.5709	26.7415	28.014	29.5087	25.0576		650	78.9727	78.0061	82.5633	83.4657	76.1426	13.2754	13.1075	13.5935	13.6689	12.1633
0.64	24.3307	26.7279	25.861	22.0164	15.1822		0.64	22.0164	25.4024	29.5629	27.9543	26.8474		0.64	24.6161	26.7906	28.1133	29.5629	25.3199		660	81.814	78.4003	82.5493	83.9338	76.444	13.8843	13.6909	14.2079	14.2935	12.7323
0.63	24.3368	26.7402	25.9831	22.3056	16.1239		0.63	22.3056	25.6728	29.5765	28.0657	27.0684		0.63	24.6273	26.8029	28.1203	29.5765	25.5822		670	83.0736	77.528	82.6842	83.9057	76.8431	14.5211	14.2852	14.8417	14.9367	13.3213
0.62	24.4084	26.7647	26.0916	22.5837	17.0539		0.62	22.5837	25.9045	29.6036	28.1632	27.2375		0.62	24.6499	26.8275	28.2031	29.6036	25.7946		680	83.8714	78.3579	83.9551	84.8566	77.6196	15.1631	14.8851	15.4844	15.5863	13.9155
0.61	24.4958	26.777	26.2138	22.7951	17.8676		0.61	22.7951	26.0847	29.6171	28.2607	27.3935		0.61	24.6612	26.8398	28.304	29.6171	26.0069		690	85.4648	79.1731	83.6433	84.6742	77.4052	15.7249	15.4055	16.0342	16.1429	14.4243
0.6	24.4975	26.7892	26.2952	22.9954	18.5419		0.6	22.9954	26.265	29.6307	28.3164	27.5235		0.6	24.6725	26.8521	28.306	29.6307	26.1693		700	84.255	79.3829	83.9264	85.696	78.0396	16.3344	15.9798	16.6413	16.7628	14.9888
0.59	24.5258	26.826	26.3901	23.1623	19.2045		0.59	23.1623	26.3938	29.6714	28.3582	27.6405		0.59	24.7064	26.8889	28.3388	29.6714	26.3192		710	83.8973	80.7652	83.4989	85.3033	77.8776	16.9669	16.5886	17.2708	17.4059	15.5759
0.58	24.5461	26.826	26.4444	23.3291	19.809		0.58	23.3291	26.5096	29.6714	28.4	27.7445		0.58	24.7064	26.8889	28.3622	29.6714	26.4441		720	81.9693	81.0988	82.92	85.3398	78	17.4356	17.0524	17.745	17.8939	16.022
0.57	24.5994	26.8627	26.4987	23.4737	20.3438		0.57	23.4737	26.6255	29.712	28.4278	27.7965		0.57	24.7402	26.9258	28.4238	29.712	26.5566		730	79.3342	81.1205	83.2463	84.8247	78.3478	17.9624	17.591	18.2977	18.4571	16.5421
0.56	24.6332	26.8627	26.5665	23.6073	20.832		0.56	23.6073	26.7156	29.712	28.4557	27.8745		0.56	24.7402	26.9258	28.4628	29.712	26.6565		740	76.2739	80.3518	82.189	83.8393	78.0022	18.5171	18.1754	18.8954	19.0668	17.1094
0.55	24.6715	26.8873	26.6072	23.7519	21.2621		0.55	23.7519	26.7671	29.7391	28.4836	27.9135		0.55	24.7628	26.9503	28.507	29.7391	26.7065		750	73.0235	79.2721	81.0759	83.5611	77.7442	19.0618	18.7667	19.5002	19.6901	17.6894
0.54	24.7185	26.875	26.6344	23.852	21.6341		0.54	23.852	26.8444	29.7256	28.4975	27.9395		0.54	24.7515	26.9381	28.5614	29.7256	26.7814		760	70.6287	78.7649	79.8493	82.9973	78.3275	19.1769	18.895	19.6303	19.8254	17.817
0.53	24.7334	26.8873	26.7022	23.9632	21.9596		0.53	23.9632	26.8959	29.7391	28.4696	27.9655		0.53	24.7628	26.9503	28.5786	29.7391	26.8189		770	67.4921	76.555	79.3389	82.3445	76.6686	19.6631	19.4465	20.2018	20.4185	18.3693
0.52	24.7323	26.9118	26.7429	24.0745	22.2503		0.52	24.0745	26.9474	29.7662	28.5393	28.0175		0.52	24.7854	26.9749	28.5773	29.7662	26.8439		780	64.1819	75.2619	78.2057	81.7293	76.8125	20.1325	19.997	20.7738	21.0164	18.9311
0.51	24.7682	26.924	26.7429	24.1635	22.5176		0.51	24.1635	27.0117	29.7798	28.5393	28.0435		0.51	24.7966	26.9872	28.6187	29.7798	26.8688		790	61.3767	73.1444	77.1276	81.0556	75.994	20.5588	20.5051	21.3096	21.5794	19.459
0.5	24.7912	26.9118	26.7972	24.2303	22.7385		0.5	24.2303	27.0633	29.7662	28.5393	28.0565		0.5	24.7854	26.9749	28.6454	29.7662	26.9188		800	60.0197	72.0965	76.6146	80.6226	75.1245	20.9739	21.0036	21.8393	22.1369	19.9784
0.49	24.7949	26.924	26.8243	24.3081	22.9245		0.49	24.3081	27.1019	29.7798	28.5671	28.0695		0.49	24.7966	26.9872	28.6496	29.7798	26.9438		810	57.462	69.6245	75.697	79.9009	75.1365	21.3699	21.4835	22.3611	22.6876	20.4963
0.48	24.8138	26.9363	26.8922	24.386	23.064		0.48	24.386	27.1276	29.7933	28.5532	28.1085		0.48	24.8079	26.9995	28.6715	29.7933	26.9563		820	54.2723	67.1124	74.3355	79.6097	74.4938	21.6791	21.8657	22.7845	23.141	20.9206
0.47	24.8509	26.9485	26.8786	24.4639	23.2267		0.47	24.4639	27.1791	29.8069	28.6089	28.1346		0.47	24.8192	27.0117	28.7143	29.8069	26.9688		830	55.1666	66.7587	73.8911	79.1599	72.4885	22.0171	22.2748	23.2372	23.6261	21.3648
0.46	24.8741	26.9485	26.9057	24.5306	23.3314		0.46	24.5306	27.2049	29.8069	28.6228	28.1606		0.46	24.8192	27.0117	28.7411	29.8069	27.0062		840	53.0089	64.9504	73.1279	77.7141	71.8856	22.3816	22.7214	23.7401	24.1605	21.8591
0.45	24.8364	26.973	26.96	24.6085	23.4593		0.45	24.6085	27.2049	29.834	28.6367	28.1735		0.45	24.8418	27.0363	28.6976	29.834	27.0312		850	51.3799	63.2673	72.8262	77.6233	71.2117	22.6961	23.1087	24.1859	24.6357	22.2951
0.44	24.9116	26.9976	26.96	24.6419	23.5406		0.44	24.6419	27.2435	29.8611	28.6228	28.1606		0.44	24.8644	27.0609	28.7845	29.8611	27.0562		860	50.4602	62.7233	72.3371	77.5683	69.9085	23.0417	23.5383	24.6814	25.1669	22.7738
0.43	24.8896	26.9853	26.96	24.7865	23.6453		0.43	24.7865	27.2692	29.8476	28.6646	28.1995		0.43	24.8531	27.0486	28.7591	29.8476	27.0687		870	49.3663	62.5417	72.0193	77.3206	68.6861	23.3766	23.9626	25.1699	25.6915	23.2398
0.42	24.9287	26.9976	26.9736	24.8977	23.715		0.42	24.8977	27.295	29.8611	28.6089	28.2126		0.42	24.8644	27.0609	28.8043	29.8611	27.0562		880	48.4603	61.5742	71.6624	77.1013	67.6	23.6995	24.3729	25.6475	26.2052	23.6903
0.41	24.965	26.9976	27.0143	24.9089	23.7499		0.41	24.9089	27.3208	29.8611	28.6646	28.2126		0.41	24.8644	27.0609	28.8462	29.8611	27.0937		890	48.7891	61.747	69.7293	76.7279	67.9439	24.0229	24.7821	26.1096	26.7137	24.1405
0.4	24.9885	27.0098	27.0278	24.9423	23.808		0.4	24.9423	27.3336	29.8747	28.6785	28.2386		0.4	24.8757	27.0732	28.8733	29.8747	27.1062		900	46.922	60.9724	68.7548	76.3349	67.0702	24.2756	25.1105	26.4799	27.1249	24.5018
0.39	24.9976	27.0221	27.0414	24.9645	23.8777		0.39	24.9645	27.3336	29.8882	28.7064	28.2386		0.39	24.8869	27.0855	28.8839	29.8882	27.1062		910	46.2619	60.5383	66.8231	75.6019	66.4287	24.4875	25.3878	26.786	27.4712	24.8061
0.38	25.0265	27.0098	27.0414	25.009	23.9243		0.38	25.009	27.3851	29.8747	28.7203	28.2776		0.38	24.8757	27.0732	28.9173	29.8747	27.1312		920	44.7072	59.7247	67.1847	74.8622	64.5011	24.7342	25.7174	27.1567	27.8843	25.162
0.37	25.0466	27.0221	27.0685	25.0424	23.9359		0.37	25.0424	27.3723	29.8882	28.7203	28.2776		0.37	24.8869	27.0855	28.9405	29.8882	27.1312		930	42.3208	59.0144	63.8599	71.6916	63.3715	24.8713	25.9085	27.3635	28.1164	25.3672
0.36	25.0413	27.0833	27.0957	25.0646	23.9707		0.36	25.0646	27.398	29.956	28.7482	28.3036		0.36	24.9434	27.1469	28.9343	29.956	27.1686		940	39.5023	56.9444	61.8157	68.3463	60.6999	25.0125	26.112	27.5845	28.3607	25.5842
0.35	25.0271	27.0833	27.1092	25.098	24.0173		0.35	25.098	27.4237	29.956	28.7621	28.3296		0.35	24.9434	27.1469	28.918	29.956	27.1686		950	36.3412	54.1426	56.2878	62.8588	57.7976	25.0534	26.1731	27.6479	28.4316	25.6493
0.34	25.0613	27.0956	27.1092	25.1314	24.0521		0.34	25.1314	27.4366	29.9696	28.776	28.3556		0.34	24.9547	27.1592	28.9574	29.9696	27.1936		960	32.6138	50.3318	49.1947	56.782	52.7383	25.1596	26.3369	27.808	28.6164	25.821
0.33	25.0852	27.0956	27.1364	25.1425	24.087		0.33	25.1425	27.4752	29.9696	28.79	28.3686		0.33	24.9547	27.1592	28.9851	29.9696	27.2186		970	24.856	42.0939	38.8037	44.1888	45.3327	25.2829	26.5457	28.0005	28.8356	26.0459
0.32	25.0723	27.0956	27.1635	25.1648	24.087		0.32	25.1648	27.4624	29.9696	28.8039	28.3686		0.32	24.9547	27.1592	28.9702	29.9696	27.2436		980	18.941	33.3698	29.2218	32.9131	36.4792	25.3733	26.7051	28.1401	28.9928	26.2201
0.31	25.0853	27.1201	27.1771	25.1981	24.1103		0.31	25.1981	27.4881	29.9967	28.8457	28.3946		0.31	24.9772	27.1837	28.9852	29.9967	27.2561		990	13.1011	24.977	17.7299	20.1331	26.2383	25.4499	26.851	28.2437	29.1104	26.3734
0.3	25.1282	27.1323	27.2178	25.2204	24.1451		0.3	25.2204	27.4624	30.0102	28.8596	28.3686		0.3	24.9885	27.196	29.0348	30.0102	27.2561		1000	10.1225	19.201	11.4924	14.1135	19.2145	25.5099	26.9648	28.3118	29.1941	26.4873
0.29	25.1064	27.1446	27.2314	25.2315	24.1567		0.29	25.2315	27.4881	30.0238	28.8735	28.3816		0.29	24.9998	27.2083	29.0096	30.0238	27.2811		1010	5.88894	11.378	6.10719	7.17309	11.3448	25.5444	27.0314	28.3475	29.2361	26.5537
0.28	25.0995	27.1569	27.2314	25.2426	24.1684		0.28	25.2426	27.4624	30.0373	28.8735	28.4076		0.28	25.0111	27.2206	29.0016	30.0373	27.2561		1020	3.50118	6.77887	3.35415	4.16819	6.86546	25.5645	27.0703	28.3668	29.26	26.5931
0.27	25.1075	27.1569	27.2449	25.2538	24.1916		0.27	25.2538	27.4752	30.0373	28.8735	28.4336		0.27	25.0111	27.2206	29.0109	30.0373	27.2686		1030	2.01299	3.69526	1.72169	2.08838	3.5693	25.576	27.0915	28.3767	29.272	26.6136
0.26	25.0933	27.1814	27.2721	25.2871	24.2265		0.26	25.2871	27.4881	30.0644	28.8735	28.4466		0.26	25.0337	27.2451	28.9944	30.0644	27.2935		1040	1.17449	1.97821	0.88654	1.09246	1.87073	25.5826	27.1027	28.3817	29.2781	26.6241
0.25	25.0927	27.1569	27.2856	25.2982	24.2381		0.25	25.2982	27.5139	30.0373	28.9014	28.4466		0.25	25.0111	27.2206	28.9937	30.0373	27.3185		1050	0.7306	1.17852	0.44639	0.5435	0.89933	25.5867	27.1092	28.3841	29.2811	26.6291
0.24	25.1427	27.1814	27.2992	25.3427	24.2497		0.24	25.3427	27.5267	30.0644	28.9153	28.4336		0.24	25.0337	27.2451	29.0516	30.0644	27.331		1060	0.40488	0.71082	0.28757	0.34729	0.5354	25.5889	27.113	28.3857	29.283	26.632
0.23	25.1047	27.1691	27.3263	25.365	24.2846		0.23	25.365	27.5396	30.0509	28.9153	28.4596		0.23	25.0224	27.2329	29.0077	30.0509	27.331		1070	0.57886	0.79482	0.21341	0.25088	0.30905	25.5919	27.1172	28.3868	29.2843	26.6336
0.22	25.1354	27.1814	27.3399	25.3761	24.3311		0.22	25.3761	27.5525	30.0644	28.9292	28.4596		0.22	25.0337	27.2451	29.0431	30.0644	27.3185		1080	0.6019	0.74973	0.13829	0.17375	0.1852	25.595	27.1211	28.3875	29.2852	26.6346
0.21	25.1707	27.1814	27.367	25.3873	24.366		0.21	25.3873	27.5525	30.0644	28.9432	28.4596		0.21	25.0337	27.2451	29.0839	30.0644	27.3435		1090	0.34328	0.41969	0.10371	0.13461	0.1382	25.5967	27.1231	28.388	29.2859	26.6352
0.2	25.1648	27.2059	27.367	25.4206	24.4125		0.2	25.4206	27.5654	30.0915	28.971	28.4596		0.2	25.0562	27.2697	29.077	30.0915	27.3435		1100	0.80871	0.91435	0.22532	0.2556	0.2352	25.6002	27.1271	28.389	29.287	26.6363
0.19	25.1505	27.1936	27.367	25.454	24.4125		0.19	25.454	27.604	30.078	29.0128	28.4856		0.19	25.045	27.2574	29.0606	30.078	27.3435		--	--	--	--	--	--
0.18	25.204	27.2181	27.3806	25.4763	24.4009		0.18	25.4763	27.5783	30.1051	29.0128	28.5116		0.18	25.0675	27.282	29.1223	30.1051	27.3435		--	--	--	--	--	--
0.17	25.1778	27.2059	27.3942	25.4874	24.4125		0.17	25.4874	27.6169	30.0915	29.0267	28.5376		0.17	25.0562	27.2697	29.0921	30.0915	27.3685		--	--	--	--	--	--
0.16	25.1946	27.2059	27.4756	25.4985	24.4009		0.16	25.4985	27.6298	30.0915	29.0128	28.5506		0.16	25.0562	27.2697	29.1115	30.0915	27.3935		--	--	--	--	--	--
0.15	25.2161	27.2059	27.4756	25.5541	24.4474		0.15	25.5541	27.6426	30.0915	28.9989	28.5766		0.15	25.0562	27.2697	29.1364	30.0915	27.4185		--	--	--	--	--	--
0.14	25.2172	27.2059	27.4349	25.543	24.4706		0.14	25.543	27.6555	30.0915	29.0267	28.5896		0.14	25.0562	27.2697	29.1376	30.0915	27.4309		--	--	--	--	--	--
0.13	25.2157	27.2059	27.4213	25.5764	24.4823		0.13	25.5764	27.6169	30.0915	29.0685	28.5896		0.13	25.0562	27.2697	29.1359	30.0915	27.4559		--	--	--	--	--	--
0.12	25.1882	27.2427	27.4485	25.5764	24.5055		0.12	25.5764	27.6555	30.1322	29.0825	28.6026		0.12	25.0901	27.3066	29.1041	30.1322	27.4684		--	--	--	--	--	--
0.11	25.1963	27.2549	27.4485	25.6097	24.4823		0.11	25.6097	27.6426	30.1458	29.0964	28.5766		0.11	25.1014	27.3189	29.1134	30.1458	27.4684		--	--	--	--	--	--
0.1	25.2213	27.2672	27.4892	25.6654	24.5055		0.1	25.6654	27.6555	30.1593	29.0825	28.6156		0.1	25.1127	27.3311	29.1423	30.1593	27.4809		--	--	--	--	--	--
0.09	25.1702	27.2672	27.4892	25.6765	24.5287		0.09	25.6765	27.6812	30.1593	29.1103	28.6156		0.09	25.1127	27.3311	29.0833	30.1593	27.4559		--	--	--	--	--	--
0.08	25.2149	27.2549	27.5027	25.6765	24.552		0.08	25.6765	27.6941	30.1458	29.1242	28.6416		0.08	25.1014	27.3189	29.135	30.1458	27.4934		--	--	--	--	--	--
0.07	25.2227	27.2672	27.5163	25.6765	24.552		0.07	25.6765	27.707	30.1593	29.1382	28.6416		0.07	25.1127	27.3311	29.144	30.1593	27.4934		--	--	--	--	--	--
0.06	25.2128	27.2917	27.5027	25.721	24.5404		0.06	25.721	27.7199	30.1864	29.1242	28.6286		0.06	25.1352	27.3557	29.1325	30.1864	27.5184		--	--	--	--	--	--
0.05	25.2258	27.2917	27.5163	25.7544	24.5869		0.05	25.7544	27.7327	30.1864	29.1242	28.6676		0.05	25.1352	27.3557	29.1476	30.1864	27.5184		--	--	--	--	--	--
0.04	25.2583	27.3162	27.5434	25.7766	24.6217		0.04	25.7766	27.7714	30.2135	29.1382	28.6546		0.04	25.1578	27.3803	29.185	30.2135	27.5059		--	--	--	--	--	--
0.03	25.223	27.3284	27.5706	25.7877	24.6217		0.03	25.7877	27.7714	30.2271	29.1382	28.6676		0.03	25.1691	27.3925	29.1443	30.2271	27.5434		--	--	--	--	--	--
0.02	25.2609	27.3284	27.557	25.81	24.6217		0.02	25.81	27.7971	30.2271	29.1521	28.6806		0.02	25.1691	27.3925	29.1881	30.2271	27.5309		--	--	--	--	--	--
0.01	25.2856	27.3039	27.5842	25.8322	24.6334		0.01	25.8322	27.7971	30.2	29.2217	28.6936		0.01	25.1465	27.368	29.2166	30.2	27.5434		--	--	--	--	--	--
0	25.2939	27.3284	27.5706	25.8768	24.645		0	25.8768	27.81	30.2271	29.2217	28.6936		0	25.1691	27.3925	29.2263	30.2271	27.5559		--	--	--	--	--	--
-0.01	25.3256	27.3162	27.6113	25.8768	24.6683		-0.01	25.8768	27.8229	30.2135	29.2078	28.7066		-0.01	25.1578	27.3803	29.2629	30.2135	27.5683		--	--	--	--	--	--
-0.02	25.3473	27.3162	27.6113	25.8879	24.6799		-0.02	25.8879	27.8358	30.2135	29.2078	28.7066		-0.02	25.1578	27.3803	29.2879	30.2135	27.5683		--	--	--	--	--	--
-0.03	25.348	27.3774	27.6248	25.9324	24.6799		-0.03	25.9324	27.8486	30.2813	29.2217	28.7196		-0.03	25.2142	27.4417	29.2888	30.2813	27.5809		--	--	--	--	--	--
-0.04	25.3502	27.3652	27.5977	25.9546	24.6915		-0.04	25.9546	27.8615	30.2678	29.2496	28.7196		-0.04	25.203	27.4294	29.2913	30.2678	27.5809		--	--	--	--	--	--
-0.05	25.3277	27.3529	27.6113	25.9769	24.7031		-0.05	25.9769	27.8486	30.2542	29.2357	28.7326		-0.05	25.1917	27.4171	29.2653	30.2542	27.5933		--	--	--	--	--	--
-0.06	25.319	27.3529	27.652	25.988	24.7264		-0.06	25.988	27.8744	30.2542	29.2496	28.7586		-0.06	25.1917	27.4171	29.2553	30.2542	27.5933		--	--	--	--	--	--
-0.07	25.3151	27.3774	27.652	25.9991	24.7613		-0.07	25.9991	27.8744	30.2813	29.2496	28.7716		-0.07	25.2142	27.4417	29.2507	30.2813	27.6058		--	--	--	--	--	--
-0.08	25.2817	27.3529	27.6791	25.9991	24.7729		-0.08	25.9991	27.9001	30.2542	29.2775	28.7846		-0.08	25.1917	27.4171	29.2122	30.2542	27.6308		--	--	--	--	--	--
-0.09	25.2998	27.3897	27.7063	26.0102	24.8077		-0.09	26.0102	27.8873	30.2949	29.3192	28.7846		-0.09	25.2255	27.454	29.233	30.2949	27.6433		--	--	--	--	--	--
-0.1	25.2992	27.3774	27.7334	26.0547	24.831		-0.1	26.0547	27.9001	30.2813	29.2914	28.7846		-0.1	25.2142	27.4417	29.2324	30.2813	27.6558		--	--	--	--	--	--
																					--	--	--	--	--	--
																					--	--	--	--	--	--
																					--	--	--	--	--	--
																					--	--	--	--	--	--
																					--	--	--	--	--	--
																					--	--	--	--	--	--
																					--	--	--	--	--	--
																					--	--	--	--	--	--
																					--	--	--	--	--	--
																					--	--	--	--	--	--
																					--	--	--	--	--	--
																					--	--	--	--	--	--
																					--	--	--	--	--	--
																					--	--	--	--	--	--
																					--	--	--	--	--	--
																					--	--	--	--	--	--
																					--	--	--	--	--	--
																					--	--	--	--	--	--
							--	--		--	--	--									--	--	--	--	--	--
							--	--		--	--	--									--	--	--	--	--	--
							--	--		--	--	--									--	--	--	--	--	--
							--	--		--	--	--									--	--	--	--	--	--
							--	--		--	--	--									--	--	--	--	--	--
							--	--		--	--	--									--	--	--	--	--	--
							--	--		--	--	--									--	--	--	--	--	--
							--	--		--	--	--									--	--	--	--	--	--
							--	--		--	--	--									--	--	--	--	--	--
							--	--		--	--	--									--	--	--	--	--	--
							--	--		--	--	--									--	--	--	--	--	--
							--	--		--	--	--									--	--	--	--	--	--
							--	--		--	--	--									--	--	--	--	--	--
							--	--		--	--	--									--	--	--	--	--	--
							--	--		--	--	--									--	--	--	--	--	--
							--	--		--	--	--									--	--	--	--	--	--
							--	--		--	--	--									--	--	--	--	--	--
							--	--		--	--	--									--	--	--	--	--	--
							--	--		--	--	--									--	--	--	--	--	--
							--	--		--	--	--									--	--	--	--	--	--
							--	--		--	--	--									--	--	--	--	--	--
							--	--		--	--	--									--	--	--	--	--	--
							--	--		--	--	--									--	--	--	--	--	--
							--	--		--	--	--									--	--	--	--	--	--
							--	--		--	--	--									--	--	--	--	--	--
							--	--		--	--	--									--	--	--	--	--	--
							--	--		--	--	--									--	--	--	--	--	--
							--	--		--	--	--									--	--	--	--	--	--
							--	--		--	--	--									--	--	--	--	--	--
							--	--		--	--	--									--	--	--	--	--	--
							--	--		--	--	--									--	--	--	--	--	--
							--	--		--	--	--									--	--	--	--	--	--
							--	--		--	--	--									--	--	--	--	--	--
							--	--		--	--	--									--	--	--	--	--	--
							--	--		--	--	--									--	--	--	--	--	--
							--	--		--	--	--									--	--	--	--	--	--
							--	--		--	--	--									--	--	--	--	--	--
							--	--		--	--	--									--	--	--	--	--	--
							--	--		--	--	--									--	--	--	--	--	--
							--	--		--	--	--									--	--	--	--	--	--
							--	--		--	--	--									--	--	--	--	--	--
							--	--		--	--	--									--	--	--	--	--	--
							--	--		--	--	--									--	--	--	--	--	--
							--	--		--	--	--									--	--	--	--	--	--
							--	--		--	--	--									--	--	--	--	--	--
							--	--		--	--	--									--	--	--	--	--	--
							--	--		--	--	--									--	--	--	--	--	--
							--	--		--	--	--									--	--	--	--	--	--
							--	--		--	--	--									--	--	--	--	--	--
							--	--		--	--	--									--	--	--	--	--	--
							--	--		--	--	--									--	--	--	--	--	--
							--	--		--	--	--									--	--	--	--	--	--
							--	--		--	--	--									--	--	--	--	--	--
							--	--		--	--	--									--	--	--	--	--	--
							--	--		--	--	--									--	--	--	--	--	--
							--	--		--	--	--									--	--	--	--	--	--
							--	--		--	--	--									--	--	--	--	--	--
							--	--		--	--	--									--	--	--	--	--	--
							--	--		--	--	--									--	--	--	--	--	--
							--	--		--	--	--									--	--	--	--	--	--
							--	--		--	--	--									--	--	--	--	--	--
							--	--		--	--	--									--	--	--	--	--	--
							--	--		--	--	--									--	--	--	--	--	--
							--	--		--	--	--									--	--	--	--	--	--
							--	--		--	--	--									--	--	--	--	--	--
							--	--		--	--	--									--	--	--	--	--	--
							--	--		--	--	--									--	--	--	--	--	--
							--	--		--	--	--									--	--	--	--	--	--
							--	--		--	--	--									--	--	--	--	--	--
							--	--		--	--	--									--	--	--	--	--	--
							--	--			--	--									--	--	--	--	--	--
							--	--			--	--									--	--	--	--	--	--
							--	--			--	--									--	--	--	--	--	--
							--	--			--	--									--	--	--	--	--	--
							--	--			--	--									--	--	--	--	--	--
							--	--			--	--									--	--	--	--	--	--
							--	--			--	--									--	--	--	--	--	--
							--	--			--	--									--	--	--	--	--	--
							--	--			--	--									--	--	--	--	--	--
							--	--			--	--									--	--	--	--	--	--
							--	--			--	--									--	--	--	--	--	--
							--	--			--	--									--	--	--	--	--	--
							--	--			--	--									--	--	--	--	--	--
							--	--			--	--									--	--	--	--	--	--
							--	--			--	--									--	--	--	--	--	--
							--	--			--	--									--	--	--	--	--	--
							--	--			--	--									--	--	--	--	--	--
							--	--			--	--									--	--	--	--	--	--
							--	--			--	--									--	--	--	--	--	--
							--	--			--	--									--	--	--	--	--	--
							--	--			--	--									--	--	--	--	--	--
							--	--			--	--									--	--	--	--	--	--
							--	--			--	--									--	--	--	--	--	--
							--	--			--	--									--	--	--	--	--	--
							--	--			--	--									--	--	--	--	--	--
							--	--			--	--									--	--	--	--	--	--
							--	--			--	--									--	--	--	--	--	--
							--	--			--	--									--	--	--	--	--	--
							--	--			--	--									--	--	--	--	--	--
							--	--			--	--									--	--	--	--	--	--
							--	--			--	--									--	--	--	--	--	--
							--	--			--	--									--	--	--	--	--	--
							--	--			--	--									--	--	--	--	--	--
							--	--			--	--									--	--	--	--	--	--
							--	--			--	--									--	--	--	--	--	--
							--	--			--	--									--	--	--	--	--	--
							--	--			--	--									--	--	--	--	--	--
							--	--			--	--									--	--	--	--	--	--
							--	--			--	--									--	--	--	--	--	--
							--	--			--	--									--	--	--	--	--	--
							--	--			--	--									--	--	--	--	--	--
							--	--			--	--									--	--	--	--	--	--
							--	--			--	--									--	--	--	--	--	--
							--	--			--	--									--	--	--	--	--	--
							--	--			--	--									--	--	--	--	--	--
							--	--			--	--									--	--	--	--	--	--
							--	--			--	--									--	--	--	--	--	--
							--	--			--	--									--	--	--	--	--	--
							--	--			--	--									--	--	--	--	--	--
							--	--			--	--									--	--	--	--	--	--
							--	--			--	--									--	--	--	--	--	--
							--	--			--	--									--	--	--	--	--	--
							--	--			--	--									--	--	--	--	--	--
							--	--			--	--									--	--	--	--	--	--
							--	--			--	--									--	--	--	--	--	--
							--	--			--	--									--	--	--	--	--	--
							--	--			--	--									--	--	--	--	--	--
							--	--			--	--									--	--	--	--	--	--
							--	--			--	--									--	--	--	--	--	--
							--	--			--	--									--	--	--	--	--	--
							--	--			--	--									--	--	--	--	--	--
							--	--			--	--									--	--	--	--	--	--
							--	--			--	--									--	--	--	--	--	--
							--	--			--	--									--	--	--	--	--	--
							--	--			--	--									--	--	--	--	--	--
							--	--			--	--									--	--	--	--	--	--
							--	--			--	--									--	--	--	--	--	--
							--	--			--	--									--	--	--	--	--	--
							--	--			--	--									--	--	--	--	--	--
							--	--			--	--									--	--	--	--	--	--
							--	--			--	--									--	--	--	--	--	--
							--	--			--	--									--	--	--	--	--	--
							--	--			--	--									--	--	--	--	--	--
							--	--			--	--									--	--	--	--	--	--
							--	--			--	--									--	--	--	--	--	--
							--	--			--	--									--	--	--	--	--	--
							--	--			--	--									--	--	--	--	--	--
							--	--			--	--									--	--	--	--	--	--
							--	--			--	--									--	--	--	--	--	--
							--	--			--	--									--	--	--	--	--	--
							--	--			--	--									--	--	--	--	--	--
							--	--			--	--									--	--	--	--	--	--
							--	--			--	--									--	--	--	--	--	--
							--	--			--	--									--	--	--	--	--	--
							--	--			--	--									--	--	--	--	--	--
							--	--			--	--									--	--	--	--	--	--
							--	--			--	--									--	--	--	--	--	--
							--	--			--	--									--	--	--	--	--	--
							--	--			--	--									--	--	--	--	--	--
							--	--			--	--									--	--	--	--	--	--
							--	--			--	--									--	--	--	--	--	--
							--	--			--	--									--	--	--	--	--	--
							--	--			--	--									--	--	--	--	--	--
							--	--			--	--									--	--	--	--	--	--
							--	--			--	--									--	--	--	--	--	--
							--	--			--	--									--	--	--	--	--	--
							--	--			--	--									--	--	--	--	--	--
							--	--			--	--									--	--	--	--	--	--
							--	--			--	--									--	--	--	--	--	--
							--	--			--	--									--	--	--	--	--	--
							--	--			--	--									--	--	--	--	--	--
							--	--			--	--									--	--	--	--	--	--
							--	--			--	--									--	--	--	--	--	--
							--	--			--	--									--	--	--	--	--	--
							--	--			--	--									--	--	--	--	--	--
							--	--			--	--									--	--	--	--	--	--
							--	--			--	--									--	--	--	--	--	--
							--	--			--	--									--	--	--	--	--	--
							--	--			--	--									--	--	--	--	--	--
							--	--			--	--									--	--	--	--	--	--
							--	--			--	--									--	--	--	--	--	--
							--	--			--	--									--	--	--	--	--	--
							--	--			--	--									--	--	--	--	--	--
							--	--			--	--									--	--	--	--	--	--
							--	--			--	--									--	--	--	--	--	--
							--	--			--	--									--	--	--	--	--	--
							--	--			--	--									--	--	--	--	--	--
							--	--			--	--									--	--	--	--	--	--
							--	--			--	--									--	--	--	--	--	--
							--	--			--	--									--	--	--	--	--	--
							--	--			--	--									--	--	--	--	--	--
							--	--			--	--									--	--	--	--	--	--
							--	--			--	--									--	--	--	--	--	--
							--	--			--	--									--	--	--	--	--	--
							--	--			--	--									--	--	--	--	--	--
							--	--			--	--									--	--	--	--	--	--
							--	--			--	--									--	--	--	--	--	--
							--	--			--	--									--	--	--	--	--	--
							--	--			--	--									--	--	--	--	--	--
							--	--			--	--									--	--	--	--	--	--
							--	--			--	--									--	--	--	--	--	--
							--	--			--	--									--	--	--	--	--	--
							--	--			--	--									--	--	--	--	--	--
							--	--			--	--									--	--	--	--	--	--
							--	--			--	--									--	--	--	--	--	--
							--	--			--	--									--	--	--	--	--	--
							--	--			--	--									--	--	--	--	--	--
							--	--			--	--									--	--	--	--	--	--
							--	--			--	--									--	--	--	--	--	--
							--	--			--	--									--	--	--	--	--	--
							--	--			--	--									--	--	--	--	--	--
							--	--			--	--									--	--	--	--	--	--
							--	--			--	--									--	--	--	--	--	--
							--	--			--	--									--	--	--	--	--	--
							--	--			--	--									--	--	--	--	--	--
							--	--			--	--									--	--	--	--	--	--
							--	--			--	--									--	--	--	--	--	--
							--	--			--	--									--	--	--	--	--	--
							--	--			--	--									--	--	--	--	--	--
							--	--			--	--									--	--	--	--	--	--
							--	--			--	--									--	--	--	--	--	--
							--	--			--	--									--	--	--	--	--	--
							--	--			--	--									--	--	--	--	--	--
							--	--			--	--									--	--	--	--	--	--
							--	--			--	--									--	--	--	--	--	--
							--	--			--	--									--	--	--	--	--	--
							--	--			--	--									--	--	--	--	--	--
							--	--			--	--									--	--	--	--	--	--
							--	--			--	--									--	--	--	--	--	--
							--	--			--	--									--	--	--	--	--	--
							--	--			--	--									--	--	--	--	--	--
							--	--			--	--									--	--	--	--	--	--
							--	--			--	--									--	--	--	--	--	--
							--	--			--	--									--	--	--	--	--	--
							--	--			--	--									--	--	--	--	--	--
							--	--			--	--									--	--	--	--	--	--
							--	--			--	--									--	--	--	--	--	--
							--	--			--	--									--	--	--	--	--	--
							--	--			--	--									--	--	--	--	--	--
							--	--			--	--									--	--	--	--	--	--
							--	--			--	--									--	--	--	--	--	--
							--	--			--	--									--	--	--	--	--	--
							--	--			--	--									--	--	--	--	--	--
							--	--			--	--									--	--	--	--	--	--
							--	--			--	--									--	--	--	--	--	--
							--	--			--	--									--	--	--	--	--	--
							--	--			--	--									--	--	--	--	--	--
							--	--			--	--									--	--	--	--	--	--
							--	--			--	--									--	--	--	--	--	--
							--	--			--	--									--	--	--	--	--	--
							--	--			--	--									--	--	--	--	--	--
							--	--			--	--									--	--	--	--	--	--
							--	--			--	--									--	--	--	--	--	--
							--	--			--	--									--	--	--	--	--	--
							--	--			--	--									--	--	--	--	--	--
							--	--			--	--									--	--	--	--	--	--
							--	--			--	--									--	--	--	--	--	--
							--	--			--	--									--	--	--	--	--	--
							--	--			--	--									--	--	--	--	--	--
							--	--			--	--									--	--	--	--	--	--
							--	--			--	--									--	--	--	--	--	--
							--	--			--	--									--	--	--	--	--	--
							--	--			--	--									--	--	--	--	--	--
							--	--			--	--									--	--	--	--	--	--
							--	--			--	--									--	--	--	--	--	--
							--	--			--	--									--	--	--	--	--	--
							--	--			--	--									--	--	--	--	--	--
							--	--			--	--									--	--	--	--	--	--
							--	--			--	--									--	--	--	--	--	--
							--	--			--	--									--	--	--	--	--	--
							--	--			--	--									--	--	--	--	--	--
							--	--			--	--									--	--	--	--	--	--
							--	--			--	--									--	--	--	--	--	--
							--	--			--	--									--	--	--	--	--	--
							--	--			--	--									--	--	--	--	--	--
							--	--			--	--									--	--	--	--	--	--
							--	--			--	--									--	--	--	--	--	--
							--	--			--	--									--	--	--	--	--	--
							--	--			--	--									--	--	--	--	--	--
							--	--			--	--									--	--	--	--	--	--
							--	--			--	--									--	--	--	--	--	--
							--	--			--	--									--	--	--	--	--	--
							--	--			--	--									--	--	--	--	--	--
							--	--				--									--	--	--	--	--	--
							--	--				--									--	--	--	--	--	--
																					--	--	--	--	--	--
																					--	--	--	--	--	--
																					--	--	--	--	--	--
																					--	--	--	--	--	--
																					--	--	--	--	--	--
																					--	--	--	--	--	--
																					--	--	--	--	--	--
																					--	--	--	--	--	--
																					--	--	--	--	--	--
																					--	--	--	--	--	--
																					--	--	--	--	--	--
																					--	--	--	--	--	--
																					--	--	--	--	--	--
																					--	--	--	--	--	--
																					--	--	--	--	--	--
																					--	--	--	--	--	--
																					--	--	--	--	--	--
																					--	--	--	--	--	--
																					--	--	--	--	--	--
																					--	--	--	--	--	--
																					--	--	--	--	--	--
																					--	--	--	--	--	--
																					--	--	--	--	--	--
																					--	--	--	--	--	--
																					--	--	--	--	--	--
																					--	--	--	--	--	--
																					--	--	--	--	--	--
																					--	--	--	--	--	--
																					--	--	--	--	--	--
																					--	--	--	--	--	--
																					--	--	--	--	--	--
																					--	--	--	--	--	--
																					--	--	--	--	--	--
																					--	--	--	--	--	--
																					--	--	--	--	--	--
																					--	--	--	--	--	--
																					--	--	--	--	--	--
																					--	--	--	--	--	--
																					--	--	--	--	--	--
																					--	--	--	--	--	--
																					--	--	--	--	--	--
																					--	--	--	--	--	--
																					--	--	--	--	--	--
																					--	--	--	--	--	--
																					--	--	--	--	--	--
																					--	--	--	--	--	--
																					--	--	--	--	--	--
																					--	--	--	--	--	--
																					--	--	--	--	--	--
																					--	--	--	--	--	--
																					--	--	--	--	--	--
																					--	--	--	--	--	--
																					--	--	--	--	--	--
																					--	--	--	--	--	--
																					--	--	--	--	--	--
																					--	--	--	--	--	--
																					--	--	--	--	--	--
																					--	--	--	--	--	--
																					--	--	--	--	--	--
																					--	--	--	--	--	--
																					--	--	--	--	--	--
																					--	--	--	--	--	--
																					--	--	--	--	--	--
																					--	--	--	--	--	--
																					--	--	--	--	--	--
																					--	--	--	--	--	--
																					--	--	--	--	--	--
																					--	--	--	--	--	--
																					--	--	--	--	--	--
																					--	--	--	--	--	--
																					--	--	--	--	--	--
																					--	--	--	--	--	--
																					--	--	--	--	--	--
																					--	--	--	--	--	--
																					--	--	--	--	--	--
																					--	--	--	--	--	--
																					--	--	--	--	--	--
																					--	--	--	--	--	--
																					--	--	--	--	--	--
																					--	--	--	--	--	--
																					--	--	--	--	--	--
																					--	--	--	--	--	--
																					--	--	--	--	--	--
																					--	--	--	--	--	--
																					--	--	--	--	--	--
																					--	--	--	--	--	--
																					--	--	--	--	--	--
																					--	--	--	--	--	--
																					--	--	--	--	--	--
																					--	--	--	--	--	--
																					--	--	--	--	--	--
																					--	--	--	--	--	--
																					--	--	--	--	--	--
																					--	--	--	--	--	--
																					--	--	--	--	--	--
																					--	--	--	--	--	--
																					--	--	--	--	--	--
																					--	--	--	--	--	--
																					--	--	--	--	--	--
																					--	--	--	--	--	--
																					--	--	--	--	--	--
																					--	--	--	--	--	--
																					--	--	--	--	--	--
																					--	--	--	--	--	--
																					--	--	--	--	--	--
																					--	--	--	--	--	--
																					--	--	--	--	--	--
																					--	--	--	--	--	--
																					--	--	--	--	--	--
																					--	--	--	--	--	--
																					--	--	--	--	--	--
																					--	--	--	--	--	--
																					--	--	--	--	--	--
																					--	--	--	--	--	--
																					--	--	--	--	--	--
																					--	--	--	--	--	--
																					--	--	--	--	--	--
																					--	--	--	--	--	--
																					--	--	--	--	--	--
																					--	--	--	--	--	--
																					--	--	--	--	--	--
																					--	--	--	--	--	--
																					--	--	--	--	--	--
																					--	--	--	--	--	--
																					--	--	--	--	--	--
																					--	--	--	--	--	--
																					--	--	--	--	--	--
																					--	--	--	--	--	--
																					--	--	--	--	--	--
																					--	--	--	--	--	--
																					--	--	--	--	--	--
																					--	--	--	--	--	--
																					--	--	--	--	--	--
																					--	--	--	--	--	--
																					--	--	--	--	--	--
																					--	--	--	--	--	--
																					--	--	--	--	--	--
																					--	--	--	--	--	--
																					--	--	--	--	--	--
																					--	--	--	--	--	--
																					--	--	--	--	--	--
																					--	--	--	--	--	--
																					--	--	--	--	--	--
																					--	--	--	--	--	--
																					--	--	--	--	--	--
																					--	--	--	--	--	--
																					--	--	--	--	--	--
																					--	--	--	--	--	--
																					--	--	--	--	--	--
																					--	--	--	--	--	--
																					--	--	--	--	--	--
																					--	--	--	--	--	--
																					--	--	--	--	--	--
																					--	--	--	--	--	--
																					--	--	--	--	--	--
																					--	--	--	--	--	--
																					--	--	--	--	--	--
																					--	--	--	--	--	--
																					--	--	--	--	--	--
																					--	--	--	--	--	--
																					--	--	--	--	--	--
																					--	--	--	--	--	--
																					--	--	--	--	--	--
																					--	--	--	--	--	--
																					--	--	--	--	--	--
																					--	--	--	--	--	--
																					--	--	--	--	--	--
																					--	--	--	--	--	--
																					--	--	--	--	--	--
																					--	--	--	--	--	--
																					--	--	--	--	--	--
																					--	--	--	--	--	--
																					--	--	--	--	--	--
																					--	--	--	--	--	--
																					--	--	--	--	--	--
																					--	--	--	--	--	--
																					--	--	--	--	--	--
																					--	--	--	--	--	--
																					--	--	--	--	--	--
																					--	--	--	--	--	--
																					--	--	--	--	--	--
																					--	--	--	--	--	--
																					--	--	--	--	--	--
																					--	--	--	--	--	--
																					--	--	--	--	--	--
																					--	--	--	--	--	--
																					--	--	--	--	--	--
																					--	--	--	--	--	--
																					--	--	--	--	--	--
																					--	--	--	--	--	--
																					--	--	--	--	--	--
																					--	--	--	--	--	--
																					--	--	--	--	--	--
																					--	--	--	--	--	--
																					--	--	--	--	--	--
																					--	--	--	--	--	--
																					--	--	--	--	--	--
																					--	--	--	--	--	--
																					--	--	--	--	--	--
																					--	--	--	--	--	--
																					--	--	--	--	--	--
																					--	--	--	--	--	--
																					--	--	--	--	--	--
																					--	--	--	--	--	--
																					--	--	--	--	--	--
																					--	--	--	--	--	--
																					--	--	--	--	--	--
																					--	--	--	--	--	--
																					--	--	--	--	--	--
																					--	--	--	--	--	--
																					--	--	--	--	--	--
																					--	--	--	--	--	--
																					--	--	--	--	--	--
																					--	--	--	--	--	--
																					--	--	--	--	--	--
																					--	--	--	--	--	--
																					--	--	--	--	--	--
																					--	--	--	--	--	--
																					--	--	--	--	--	--
																					--	--	--	--	--	--
																					--	--	--	--	--	--
																					--	--	--	--	--	--
																					--	--	--	--	--	--
																					--	--	--	--	--	--
																					--	--	--	--	--	--
																					--	--	--	--	--	--
																					--	--	--	--	--	--
																					--	--	--	--	--	--
																					--	--	--	--	--	--
																					--	--	--	--	--	--
																					--	--	--	--	--	--
																					--	--	--	--	--	--
																					--	--	--	--	--	--
																					--	--	--	--	--	--
																					--	--	--	--	--	--
																					--	--	--	--	--	--
																					--	--	--	--	--	--
																					--	--	--	--	--	--
																					--	--	--	--	--	--
																					--	--	--	--	--	--
																					--	--	--	--	--	--
																					--	--	--	--	--	--
																					--	--	--	--	--	--
																					--	--	--	--	--	--
																					--	--	--	--	--	--
																					--	--	--	--	--	--
																					--	--	--	--	--	--
																					--	--	--	--	--	--
																					--	--	--	--	--	--
																					--	--	--	--	--	--
																					--	--	--	--	--	--
																					--	--	--	--	--	--
																					--	--	--	--	--	--
																					--	--	--	--	--	--
																					--	--	--	--	--	--
																					--	--	--	--	--	--
																					--	--	--	--	--	--
																					--	--	--	--	--	--
																					--	--	--	--	--	--
																					--	--	--	--	--	--
																					--	--	--	--	--	--
																					--	--	--	--	--	--
																					--	--	--	--	--	--
																					--	--	--	--	--	--
																					--	--	--	--	--	--
																					--	--	--	--	--	--
																					--	--	--	--	--	--
																					--	--	--	--	--	--
																					--	--	--	--	--	--
																					--	--	--	--	--	--
																					--	--	--	--	--	--
																					--	--	--	--	--	--
																					--	--	--	--	--	--
																					--	--	--	--	--	--
																					--	--	--	--	--	--
																					--	--	--	--	--	--
																					--	--	--	--	--	--
																					--	--	--	--	--	--
																					--	--	--	--	--	--
																					--	--	--	--	--	--
																					--	--	--	--	--	--
																					--	--	--	--	--	--
																					--	--	--	--	--	--
																					--	--	--	--	--	--
																					--	--	--	--	--	--
																					--	--	--	--	--	--
																					--	--	--	--	--	--
																					--	--	--	--	--	--
																					--	--	--	--	--	--
																					--	--	--	--	--	--
																					--	--	--	--	--	--
																					--	--	--	--	--	--
																					--	--	--	--	--	--
																					--	--	--	--	--	--
																					--	--	--	--	--	--
																					--	--	--	--	--	--
																					--	--	--	--	--	--
																					--	--	--	--	--	--
																					--	--	--	--	--	--
																					--	--	--	--	--	--
																					--	--	--	--	--	--
																					--	--	--	--	--	--
																					--	--	--	--	--	--
																					--	--	--	--	--	--
																					--	--	--	--	--	--
																					--	--	--	--	--	--
																					--	--	--	--	--	--
																					--	--	--	--	--	--
																					--	--	--	--	--	--
																					--	--	--	--	--	--
																					--	--	--	--	--	--
																					--	--	--	--	--	--
																					--	--	--	--	--	--
																					--	--	--	--	--	--
																					--	--	--	--	--	--
																					--	--	--	--	--	--
																					--	--	--	--	--	--
																					--	--	--	--	--	--
																					--	--	--	--	--	--
																					--	--	--	--	--	--
																					--	--	--	--	--	--
																					--	--	--	--	--	--
																					--	--	--	--	--	--
																					--	--	--	--	--	--
																					--	--	--	--	--	--
																					--	--	--	--	--	--
																					--	--	--	--	--	--
																					--	--	--	--	--	--
																					--	--	--	--	--	--
																					--	--	--	--	--	--
																					--	--	--	--	--	--
																					--	--	--	--	--	--
																					--	--	--	--	--	--
																					--	--	--	--	--	--
																					--	--	--	--	--	--
																					--	--	--	--	--	--
																					--	--	--	--	--	--
																					--	--	--	--	--	--
																					--	--	--	--	--	--
																					--	--	--	--	--	--
																					--	--	--	--	--	--
																					--	--	--	--	--	--
																					--	--	--	--	--	--
																					--	--	--	--	--	--
																					--	--	--	--	--	--
																					--	--	--	--	--	--
																					--	--	--	--	--	--
																					--	--	--	--	--	--
																					--	--	--	--	--	--
																					--	--	--	--	--	--
																					--	--	--	--	--	--
																					--	--	--	--	--	--
																					--	--	--	--	--	--
																					--	--	--	--	--	--
																					--	--	--	--	--	--
																					--	--	--	--	--	--
																					--	--	--	--	--	--
																					--	--	--	--	--	--
																					--	--	--	--	--	--
																					--	--	--	--	--	--
																					--	--	--	--	--	--
																					--	--	--	--	--	--
																					--	--	--	--	--	--
																					--	--	--	--	--	--
																					--	--	--	--	--	--
																					--	--	--	--	--	--
																					--	--	--	--	--	--
																					--	--	--	--	--	--
																					--	--	--	--	--	--
																					--	--	--	--	--	--
																					--	--	--	--	--	--
																					--	--	--	--	--	--
																					--	--	--	--	--	--
																					--	--	--	--	--	--
																					--	--	--	--	--	--
																					--	--	--	--	--	--
																					--	--	--	--	--	--
																					--	--	--	--	--	--
																					--	--	--	--	--	--
																					--	--	--	--	--	--
																					--	--	--	--	--	--
																					--	--	--	--	--	--
																					--	--	--	--	--	--
																					--	--	--	--	--	--
																					--	--	--	--	--	--
																					--	--	--	--	--	--
																					--	--	--	--	--	--
																					--	--	--	--	--	--
																					--	--	--	--	--	--
																					--	--	--	--	--	--
																					--	--	--	--	--	--
																					--	--	--	--	--	--
																					--	--	--	--	--	--
																					--	--	--	--	--	--
																					--	--	--	--	--	--
																					--	--	--	--	--	--
																					--	--	--	--	--	--
																					--	--	--	--	--	--
																					--	--	--	--	--	--
																					--	--	--	--	--	--
																					--	--	--	--	--	--
																					--	--	--	--	--	--
																					--	--	--	--	--	--
																					--	--	--	--	--	--
																					--	--	--	--	--	--
																					--	--	--	--	--	--
																					--	--	--	--	--	--
																					--	--	--	--	--	--
																					--	--	--	--	--	--
																					--	--	--	--	--	--
																					--	--	--	--	--	--
																					--	--	--	--	--	--
																					--	--	--	--	--	--
																					--	--	--	--	--	--
																					--	--	--	--	--	--
																					--	--	--	--	--	--
																					--	--	--	--	--	--
																					--	--	--	--	--	--
																					--	--	--	--	--	--
																					--	--	--	--	--	--
																					--	--	--	--	--	--
																					--	--	--	--	--	--
																					--	--	--	--	--	--
																					--	--	--	--	--	--
																					--	--	--	--	--	--
																					--	--	--	--	--	--
																					--	--	--	--	--	--
																					--	--	--	--	--	--
																					--	--	--	--	--	--
																					--	--	--	--	--	--
																					--	--	--	--	--	--
																					--	--	--	--	--	--
																					--	--	--	--	--	--
																					--	--	--	--	--	--
																					--	--	--	--	--	--
																					--	--	--	--	--	--
																					--	--	--	--	--	--
																					--	--	--	--	--	--
																					--	--	--	--	--	--
																					--	--	--	--	--	--
																					--	--	--	--	--	--
																					--	--	--	--	--	--
																					--	--	--	--	--	--
																					--	--	--	--	--	--
																					--	--	--	--	--	--
																					--	--	--	--	--	--
																					--	--	--	--	--	--
																					--	--	--	--	--	--
																					--	--	--	--	--	--
																					--	--	--	--	--	--
																					--	--	--	--	--	--
																					--	--	--	--	--	--
																					--	--	--	--	--	--
																					--	--	--	--	--	--
																					--	--	--	--	--	--
																					--	--	--	--	--	--
																					--	--	--	--	--	--
																					--	--	--	--	--	--
																					--	--	--	--	--	--
																					--	--	--	--	--	--
																					--	--	--	--	--	--
																					--	--	--	--	--	--
																					--	--	--	--	--	--
																					--	--	--	--	--	--
																					--	--	--	--	--	--
																					--	--	--	--	--	--
																					--	--	--	--	--	--
																					--	--	--	--	--	--
																					--	--	--	--	--	--
																					--	--	--	--	--	--
																					--	--	--	--	--	--
																					--	--	--	--	--	--
																					--	--	--	--	--	--
																					--	--	--	--	--	--
																					--	--	--	--	--	--
																					--	--	--	--	--	--
																					--	--	--	--	--	--
																					--	--	--	--	--	--
																					--	--	--	--	--	--
																					--	--	--	--	--	--
																					--	--	--	--	--	--
																					--	--	--	--	--	--
																					--	--	--	--	--	--
																					--	--	--	--	--	--
																					--	--	--	--	--	--
																					--	--	--	--	--	--
																					--	--	--	--	--	--
																					--	--	--	--	--	--
																					--	--	--	--	--	--
																					--	--	--	--	--	--
																					--	--	--	--	--	--
																					--	--	--	--	--	--
																					--	--	--	--	--	--
																					--	--	--	--	--	--
																					--	--	--	--	--	--
																					--	--	--	--	--	--
																					--	--	--	--	--	--
																					--	--	--	--	--	--
																					--	--	--	--	--	--
																					--	--	--	--	--	--
																					--	--	--	--	--	--
																					--	--	--	--	--	--
																					--	--	--	--	--	--
																					--	--	--	--	--	--
																					--	--	--	--	--	--
																					--	--	--	--	--	--
																					--	--	--	--	--	--
																					--	--	--	--	--	--
																					--	--	--	--	--	--
																					--	--	--	--	--	--
																					--	--	--	--	--	--
																					--	--	--	--	--	--
																					--	--	--	--	--	--
																					--	--	--	--	--	--
																					--	--	--	--	--	--
																					--	--	--	--	--	--
																					--	--	--	--	--	--
																					--	--	--	--	--	--
																					--	--	--	--	--	--
																					--	--	--	--	--	--
																					--	--	--	--	--	--
																					--	--	--	--	--	--
																					--	--	--	--	--	--
																					--	--	--	--	--	--
																					--	--	--	--	--	--
																					--	--	--	--	--	--
																					--	--	--	--	--	--
																					--	--	--	--	--	--
																					--	--	--	--	--	--
																					--	--	--	--	--	--
																					--	--	--	--	--	--
																					--	--	--	--	--	--
																					--	--	--	--	--	--
																					--	--	--	--	--	--
																					--	--	--	--	--	--
																					--	--	--	--	--	--
																					--	--	--	--	--	--
																					--	--	--	--	--	--
																					--	--	--	--	--	--
																					--	--	--	--	--	--
																					--	--	--	--	--	--
																					--	--	--	--	--	--
																					--	--	--	--	--	--
																					--	--	--	--	--	--
																					--	--	--	--	--	--
																					--	--	--	--	--	--
																					--	--	--	--	--	--
																					--	--	--	--	--	--
																					--	--	--	--	--	--
																					--	--	--	--	--	--
																					--	--	--	--	--	--
																					--	--	--	--	--	--
																					--	--	--	--	--	--
																					--	--	--	--	--	--
																					--	--	--	--	--	--
																					--	--	--	--	--	--
																					--	--	--	--	--	--
																					--	--	--	--	--	--
																					--	--	--	--	--	--
																					--	--	--	--	--	--
																					--	--	--	--	--	--
																					--	--	--	--	--	--
																					--	--	--	--	--	--
																					--	--	--	--	--	--
																					--	--	--	--	--	--
																					--	--	--	--	--	--
																					--	--	--	--	--	--
																					--	--	--	--	--	--
																					--	--	--	--	--	--
																					--	--	--	--	--	--
																					--	--	--	--	--	--
																					--	--	--	--	--	--
																					--	--	--	--	--	--
																					--	--	--	--	--	--
																					--	--	--	--	--	--
																					--	--	--	--	--	--
																					--	--	--	--	--	--
																					--	--	--	--	--	--
																					--	--	--	--	--	--
																					--	--	--	--	--	--
																					--	--	--	--	--	--
																					--	--	--	--	--	--
																					--	--	--	--	--	--
																					--	--	--	--	--	--
																					--	--	--	--	--	--
																					--	--	--	--	--	--
																					--	--	--	--	--	--
																					--	--	--	--	--	--
																					--	--	--	--	--	--
																					--	--	--	--	--	--
																					--	--	--	--	--	--
																					--	--	--	--	--	--
																					--	--	--	--	--	--
																					--	--	--	--	--	--
																					--	--	--	--	--	--
																					--	--	--	--	--	--
																					--	--	--	--	--	--
																					--	--	--	--	--	--
																					--	--	--	--	--	--
																					--	--	--	--	--	--
																					--	--	--	--	--	--
																					--	--	--	--	--	--
																					--	--	--	--	--	--
																					--	--	--	--	--	--
																					--	--	--	--	--	--
																					--	--	--	--	--	--
																					--	--	--	--	--	--
																					--	--	--	--	--	--
																					--	--	--	--	--	--
																					--	--	--	--	--	--
																					--	--	--	--	--	--
																					--	--	--	--	--	--
																					--	--	--	--	--	--
																					--	--	--	--	--	--
																					--	--	--	--	--	--
																					--	--	--	--	--	--
																					--	--	--	--	--	--
																					--	--	--	--	--	--
																					--	--	--	--	--	--
																					--	--	--	--	--	--
																					--	--	--	--	--	--
																					--	--	--	--	--	--
																					--	--	--	--	--	--
																					--	--	--	--	--	--
																					--	--	--	--	--	--
																					--	--	--	--	--	--
																					--	--	--	--	--	--
																					--	--	--	--	--	--
																					--	--	--	--	--	--
																					--	--	--	--	--	--
																					--	--	--	--	--	--
																					--	--	--	--	--	--
																					--	--	--	--	--	--
																					--	--	--	--	--	--
																					--	--	--	--	--	--
																					--	--	--	--	--	--
																					--	--	--	--	--	--
																					--	--	--	--	--	--
																					--	--	--	--	--	--
																					--	--	--	--	--	--
																					--	--	--	--	--	--
																					--	--	--	--	--	--
																					--	--	--	--	--	--
																					--	--	--	--	--	--
																					--	--	--	--	--	--
																					--	--	--	--	--	--
																					--	--	--	--	--	--
																					--	--	--	--	--	--
																					--	--	--	--	--	--
																					--	--	--	--	--	--
																					--	--	--	--	--	--
																					--	--	--	--	--	--
																					--	--	--	--	--	--
																					--	--	--	--	--	--
																					--	--	--	--	--	--
																					--	--	--	--	--	--
																					--	--	--	--	--	--
																					--	--	--	--	--	--
																					--	--	--	--	--	--
																					--	--	--	--	--	--
																					--	--	--	--	--	--
																					--	--	--	--	--	--
																					--	--	--	--	--	--
																					--	--	--	--	--	--
																					--	--	--	--	--	--
																					--	--	--	--	--	--
																					--	--	--	--	--	--
																					--	--	--	--	--	--
																					--	--	--	--	--	--
																					--	--	--	--	--	--
																					--	--	--	--	--	--
																					--	--	--	--	--	--
																					--	--	--	--	--	--
																					--	--	--	--	--	--
																					--	--	--	--	--	--
																					--	--	--	--	--	--
																					--	--	--	--	--	--
																					--	--	--	--	--	--
																					--	--	--	--	--	--
																					--	--	--	--	--	--
																					--	--	--	--	--	--
																					--	--	--	--	--	--
																					--	--	--	--	--	--
																					--	--	--	--	--	--
																					--	--	--	--	--	--
																					--	--	--	--	--	--
																					--	--	--	--	--	--
																					--	--	--	--	--	--
																					--	--	--	--	--	--
																					--	--	--	--	--	--
																					--	--	--	--	--	--
																					--	--	--	--	--	--
																					--	--	--	--	--	--
																					--	--	--	--	--	--
																					--	--	--	--	--	--
																					--	--	--	--	--	--
																					--	--	--	--	--	--
																					--	--	--	--	--	--
																					--	--	--	--	--	--
																					--	--	--	--	--	--
																					--	--	--	--	--	--
																					--	--	--	--	--	--
																					--	--	--	--	--	--
																					--	--	--	--	--	--
																					--	--	--	--	--	--
																					--	--	--	--	--	--
																					--	--	--	--	--	--
																					--	--	--	--	--	--
																					--	--	--	--	--	--
																					--	--	--	--	--	--
																					--	--	--	--	--	--
																					--	--	--	--	--	--
																					--	--	--	--	--	--
																					--	--	--	--	--	--
																					--	--	--	--	--	--
																					--	--	--	--	--	--
																					--	--	--	--	--	--
																					--	--	--	--	--	--
																					--	--	--	--	--	--
																					--	--	--	--	--	--
																					--	--	--	--	--	--
																					--	--	--	--	--	--
																					--	--	--	--	--	--
																					--	--	--	--	--	--
																					--	--	--	--	--	--
																					--	--	--	--	--	--
																					--	--	--	--	--	--
																					--	--	--	--	--	--
																					--	--	--	--	--	--
																					--	--	--	--	--	--
																					--	--	--	--	--	--
																					--	--	--	--	--	--
																					--	--	--	--	--	--
																					--	--	--	--	--	--
																					--	--	--	--	--	--
																					--	--	--	--	--	--
																					--	--	--	--	--	--
																					--	--	--	--	--	--
																					--	--	--	--	--	--
																					--	--	--	--	--	--
																					--	--	--	--	--	--
																					--	--	--	--	--	--
																					--	--	--	--	--	--
																					--	--	--	--	--	--
																					--	--	--	--	--	--
																					--	--	--	--	--	--
																					--	--	--	--	--	--
																					--	--	--	--	--	--
																					--	--	--	--	--	--
																					--	--	--	--	--	--
																					--	--	--	--	--	--
																					--	--	--	--	--	--
																					--	--	--	--	--	--
																					--	--	--	--	--	--
																					--	--	--	--	--	--
																					--	--	--	--	--	--
																					--	--	--	--	--	--
																					--	--	--	--	--	--
																					--	--	--	--	--	--
																					--	--	--	--	--	--
																					--	--	--	--	--	--
																					--	--	--	--	--	--
																					--	--	--	--	--	--
																					--	--	--	--	--	--
																					--	--	--	--	--	--
																					--	--	--	--	--	--
																					--	--	--	--	--	--
																					--	--	--	--	--	--
																					--	--	--	--	--	--
																					--	--	--	--	--	--
																					--	--	--	--	--	--
																					--	--	--	--	--	--
																					--	--	--	--	--	--
																					--	--	--	--	--	--
																					--	--	--	--	--	--
																					--	--	--	--	--	--
																					--	--	--	--	--	--
																					--	--	--	--	--	--
																					--	--	--	--	--	--
																					--	--	--	--	--	--
																					--	--	--	--	--	--
																					--	--	--	--	--	--
																					--	--	--	--	--	--
																					--	--	--	--	--	--
																					--	--	--	--	--	--
																					--	--	--	--	--	--
																					--	--	--	--	--	--
																					--	--	--	--	--	--
																					--	--	--	--	--	--
																					--	--	--	--	--	--
																					--	--	--	--	--	--
																					--	--	--	--	--	--
																					--	--	--	--	--	--
																					--	--	--	--	--	--
																					--	--	--	--	--	--
																					--	--	--	--	--	--
																					--	--	--	--	--	--
																					--	--	--	--	--	--
																					--	--	--	--	--	--
																					--	--	--	--	--	--
																					--	--	--	--	--	--
																					--	--	--	--	--	--
																					--	--	--	--	--	--
																					--	--	--	--	--	--
																					--	--	--	--	--	--
																					--	--	--	--	--	--
																					--	--	--	--	--	--
																					--	--	--	--	--	--
																					--	--	--	--	--	--
																					--	--	--	--	--	--
																					--	--	--	--	--	--
																					--	--	--	--	--	--
																					--	--	--	--	--	--
																					--	--	--	--	--	--
																					--	--	--	--	--	--
																					--	--	--	--	--	--
																					--	--	--	--	--	--
																					--	--	--	--	--	--
																					--	--	--	--	--	--
																					--	--	--	--	--	--
																					--	--	--	--	--	--
																					--	--	--	--	--	--
																					--	--	--	--	--	--
																					--	--	--	--	--	--
																					--	--	--	--	--	--
																					--	--
																					--	--
																					--	--
																					--	--
																					--	--
																					--	--
																					--	--
																					--	--
																					--	--
																					--	--
																					--	--
																					--	--
																					--	--
																					--	--
																					--	--
																					--	--
																					--	--
																					--	--
																					--	--
																					--	--
																					--	--
																					--	--
																					--	--
																					--	--
																					--	--
																					--	--
																					--	--
																					--	--
																					--	--
																					--	--
																					--	--
																					--	--
																					--	--
																					--	--
																					--	--
																					--	--
																					--	--
																					--	--
																					--	--
																					--	--
																					--	--
																					--	--
																					--	--
																					--	--
																					--	--
																					--	--
																					--	--
																					--	--
