# Supplementary material for: Enhancing electron diffusion length in narrow-bandgap perovskites for efficient monolithic perovskite tandem solar cells
Source: Nat Commun. 2019 Oct 3;10:4498. doi: 10.1038/s41467-019-12513-x (PMC6776504; doi:10.1038/s41467-019-12513-x)
Supplement: Supplementary file 3 — Source Data [file 41467_2019_12513_MOESM3_ESM.zip › Source data/Source data of Figure 3.xlsx]

## Sheet: Sheet1
Figure 3a					Figure 3b					Figure 3c						Figure 3c
Without Cd		With Cd			Without Cd		With Cd			Without Cd		With Cd				Without Cd		With Cd
Time (ns)	Normalized photocurrent	Time (ns)	Normalized photocurrent		Time (ns)	Normalized photocurrent	Time (ns)	Normalized photocurrent		Time (ms)	DA (Normalized)	Time (ms)	DA (Normalized)			Wavelength	PL	Wavelength	PL
-498	-0.01438	-250	-0.0087		-118.8	-0.0087	-62.5	-0.00646		-0.06	0.02774	-0.06	0.00661			792.392	1451	787.392	1672
-497.5	-0.01259	-249.75	-0.00891		-118.675	-0.00891	-62.435	-0.00632		-0.057	0.000518186	-0.057	-0.0297			792.654	1466	787.654	1660
-497	-0.01103	-249.5	-0.0091		-118.55	-0.0091	-62.37	-0.00628		-0.054	0.00103	-0.054	-0.01348			792.915	1459	787.915	1676
-496.5	-0.0097	-249.25	-0.00926		-118.425	-0.00926	-62.305	-0.00633		-0.051	0.00196	-0.051	0.03156			793.177	1463	788.177	1690
-496	-0.00861	-249	-0.00939		-118.3	-0.00939	-62.24	-0.00647		-0.048	-0.02752	-0.048	-0.0547			793.438	1464	788.438	1662
-495.5	-0.00775	-248.75	-0.0095		-118.175	-0.0095	-62.175	-0.00669		-0.045	-0.00374	-0.045	0.05972			793.699	1463	788.699	1652
-495	-0.00713	-248.5	-0.00959		-118.05	-0.00959	-62.11	-0.00701		-0.042	-0.00731	-0.042	0.01693			793.961	1445	788.961	1658
-494.5	-0.00674	-248.25	-0.00965		-117.925	-0.00965	-62.045	-0.00742		-0.039	0.00504	-0.039	-0.01623			794.222	1457	789.222	1620
-494	-0.00694	-248	-0.00944		-117.8	-0.00944	-61.98	-0.00861		-0.036	0.00363	-0.036	0.01908			794.483	1464	789.483	1634
-493.5	-0.00711	-247.75	-0.00947		-117.675	-0.00947	-61.915	-0.00926		-0.033	-0.00724	-0.033	0.01424			794.745	1460	789.745	1632
-493	-0.00694	-247.5	-0.01045		-117.55	-0.01045	-61.85	-0.00936		-0.03	0.007	-0.03	0.04077			795.006	1464	790.006	1670
-492.5	-0.0067	-247.25	-0.01079		-117.425	-0.01079	-61.785	-0.009		-0.027	-0.01836	-0.027	0.03151			795.267	1456	790.267	1630
-492	-0.00877	-247	-0.01039		-117.3	-0.01039	-61.72	-0.00897		-0.024	-0.035	-0.024	-0.00231			795.529	1452	790.529	1622
-491.5	-0.01077	-246.75	-0.00945		-117.175	-0.00945	-61.655	-0.00834		-0.021	-0.01014	-0.021	-0.03531			795.79	1458	790.79	1600
-491	-0.01129	-246.5	-0.00873		-117.05	-0.00873	-61.59	-0.0097		-0.018	0.01379	-0.018	0.01265			796.051	1444	791.051	1644
-490.5	-0.01229	-246.25	-0.00795		-116.925	-0.00795	-61.525	-0.01048		-0.015	0.00718	-0.015	0.00584			796.313	1455	791.313	1616
-490	-0.01048	-246	-0.00694		-116.8	-0.00694	-61.46	-0.00978		-0.012	-0.000407125	-0.012	0.01118			796.574	1448	791.574	1592
-489.5	-0.01085	-245.75	-0.00552		-116.675	-0.00552	-61.395	-0.00853		-0.009	-0.01374	-0.009	0.03735			796.835	1467	791.835	1622
-489	-0.0108	-245.5	-0.00559		-116.55	-0.00559	-61.33	-0.00689		-0.006	0.000673913	-0.006	-0.00399			797.096	1455	792.096	1610
-488.5	-0.0111	-245.25	-0.00438		-116.425	-0.00438	-61.265	-0.00757		-0.003	-0.00995	-0.003	-0.00697			797.358	1467	792.358	1600
-488	-0.01056	-245	-0.00525		-116.3	-0.00525	-61.2	-0.00836		0	-0.01236	0	0.01458			797.619	1465	792.619	1646
-487.5	-0.01045	-244.75	-0.00536		-116.175	-0.00536	-61.135	-0.01027		0.0001	0.02408	0.0001	0.01631			797.88	1480	792.88	1638
-487	-0.01008	-244.5	-0.00531		-116.05	-0.00531	-61.07	-0.01165		0.000206375	-0.02164	0.000206375	0.06975			798.141	1478	793.141	1636
-486.5	-0.01006	-244.25	-0.00635		-115.925	-0.00635	-61.005	-0.0128		0.000319532	-0.00567	0.000319532	0.00244			798.403	1471	793.403	1636
-486	-0.00951	-244	-0.00733		-115.8	-0.00733	-60.94	-0.01256		0.000439904	0.04473	0.000439904	0.05062			798.664	1459	793.664	1594
-485.5	-0.00935	-243.75	-0.00797		-115.675	-0.00797	-60.875	-0.01271		0.000567949	0.04879	0.000567949	0.0283			798.925	1460	793.925	1592
-485	-0.00957	-243.5	-0.00834		-115.55	-0.00834	-60.81	-0.01222		0.000704157	0.15131	0.000704157	0.16129			799.186	1461	794.186	1644
-484.5	-0.0103	-243.25	-0.00877		-115.425	-0.00877	-60.745	-0.01214		0.000849049	0.30508	0.000849049	0.35735			799.447	1464	794.447	1584
-484	-0.01009	-243	-0.00893		-115.3	-0.00893	-60.68	-0.01303		0.001	0.51033	0.001	0.49063			799.709	1462	794.709	1588
-483.5	-0.0093	-242.75	-0.00827		-115.175	-0.00827	-60.615	-0.01237		0.00117	0.68081	0.00117	0.71523			799.97	1452	794.97	1588
-483	-0.00847	-242.5	-0.00736		-115.05	-0.00736	-60.55	-0.01067		0.00134	0.88828	0.00134	0.88601			800.231	1458	795.231	1562
-482.5	-0.00831	-242.25	-0.00744		-114.925	-0.00744	-60.485	-0.0093		0.00153	0.96941	0.00153	0.96026			800.492	1431	795.492	1554
-482	-0.00752	-242	-0.00682		-114.8	-0.00682	-60.42	-0.00894		0.00172	0.9863	0.00172	0.93167			800.753	1449	795.753	1584
-481.5	-0.00673	-241.75	-0.00587		-114.675	-0.00587	-60.355	-0.00771		0.00193	0.99724	0.00193	1			801.014	1449	796.014	1564
-481	-0.00651	-241.5	-0.00563		-114.55	-0.00563	-60.29	-0.00821		0.00216	0.98779	0.00216	0.92887			801.275	1435	796.275	1570
-480.5	-0.00794	-241.25	-0.00431		-114.425	-0.00431	-60.225	-0.00968		0.0024	1	0.0024	0.92139			801.537	1435	796.537	1564
-480	-0.00894	-241	-0.00351		-114.3	-0.00351	-60.16	-0.00994		0.00265	0.9695	0.00265	0.90559			801.798	1441	796.798	1574
-479.5	-0.00981	-240.75	-0.00354		-114.175	-0.00354	-60.095	-0.0107		0.00292	0.96426	0.00292	0.96948			802.059	1445	797.059	1572
-479	-0.01053	-240.5	-0.00361		-114.05	-0.00361	-60.03	-0.01131		0.0032	0.95378	0.0032	0.95381			802.32	1452	797.32	1566
-478.5	-0.01172	-240.25	-0.00403		-113.925	-0.00403	-59.965	-0.0116		0.00351	0.97513	0.00351	0.89906			802.581	1452	797.581	1568
-478	-0.01159	-240	-0.00456		-113.8	-0.00456	-59.9	-0.01175		0.00383	0.93647	0.00383	0.9103			802.842	1449	797.842	1570
-477.5	-0.01215	-239.75	-0.00587		-113.675	-0.00587	-59.835	-0.01239		0.00417	0.95197	0.00417	0.89032			803.103	1450	798.103	1560
-477	-0.01088	-239.5	-0.00618		-113.55	-0.00618	-59.77	-0.01248		0.00454	0.93629	0.00454	0.92613			803.364	1442	798.364	1544
-476.5	-0.01013	-239.25	-0.00629		-113.425	-0.00629	-59.705	-0.01238		0.00493	0.93798	0.00493	0.92123			803.625	1460	798.625	1566
-476	-0.00917	-239	-0.0074		-113.3	-0.0074	-59.64	-0.01089		0.00534	0.94636	0.00534	0.91451			803.886	1460	798.886	1562
-475.5	-0.0086	-238.75	-0.00741		-113.175	-0.00741	-59.575	-0.01102		0.00579	0.92276	0.00579	0.88861			804.147	1470	799.147	1584
-475	-0.0075	-238.5	-0.00731		-113.05	-0.00731	-59.51	-0.00881		0.00625	0.90416	0.00625	0.90716			804.408	1468	799.408	1576
-474.5	-0.00745	-238.25	-0.00655		-112.925	-0.00655	-59.445	-0.00766		0.00675	0.91146	0.00675	0.90963			804.669	1476	799.669	1580
-474	-0.00744	-238	-0.00642		-112.8	-0.00642	-59.38	-0.00853		0.00728	0.88406	0.00728	0.90705			804.93	1471	799.93	1572
-473.5	-0.00901	-237.75	-0.00602		-112.675	-0.00602	-59.315	-0.00798		0.00785	0.88901	0.00785	0.9039			805.191	1463	800.191	1594
-473	-0.00966	-237.5	-0.00594		-112.55	-0.00594	-59.25	-0.0082		0.00845	0.86744	0.00845	0.9034			805.452	1457	800.452	1562
-472.5	-0.01071	-237.25	-0.00603		-112.425	-0.00603	-59.185	-0.00956		0.00909	0.86911	0.00909	0.9062			805.713	1475	800.713	1566
-472	-0.01159	-237	-0.00591		-112.3	-0.00591	-59.12	-0.01037		0.00977	0.83862	0.00977	0.91991			805.974	1457	800.974	1540
-471.5	-0.01167	-236.75	-0.00591		-112.175	-0.00591	-59.055	-0.01101		0.01049	0.85674	0.01049	0.92871			806.235	1433	801.235	1564
-471	-0.01178	-236.5	-0.00714		-112.05	-0.00714	-58.99	-0.01122		0.01126	0.84803	0.01126	0.89305			806.496	1438	801.496	1538
-470.5	-0.01172	-236.25	-0.00792		-111.925	-0.00792	-58.925	-0.01177		0.01208	0.81797	0.01208	0.94584			806.757	1450	801.757	1526
-470	-0.01168	-236	-0.00828		-111.8	-0.00828	-58.86	-0.01182		0.01294	0.82629	0.01294	0.90176			807.018	1450	802.018	1518
-469.5	-0.01083	-235.75	-0.00901		-111.675	-0.00901	-58.795	-0.01294		0.01387	0.792	0.01387	0.8649			807.279	1438	802.279	1522
-469	-0.01059	-235.5	-0.00973		-111.55	-0.00973	-58.73	-0.01266		0.01485	0.82433	0.01485	0.92599			807.54	1447	802.54	1520
-468.5	-0.01003	-235.25	-0.00983		-111.425	-0.00983	-58.665	-0.01219		0.0159	0.78504	0.0159	0.88546			807.801	1449	802.801	1510
-468	-0.00974	-235	-0.01023		-111.3	-0.01023	-58.6	-0.01033		0.01702	0.76332	0.01702	0.89232			808.062	1456	803.062	1504
-467.5	-0.00967	-234.75	-0.01048		-111.175	-0.01048	-58.535	-0.00944		0.0182	0.77446	0.0182	0.87847			808.322	1460	803.322	1494
-467	-0.01036	-234.5	-0.01057		-111.05	-0.01057	-58.47	-0.00859		0.01946	0.74806	0.01946	0.90001			808.583	1456	803.583	1492
-466.5	-0.01136	-234.25	-0.00963		-110.925	-0.00963	-58.405	-0.00868		0.0208	0.75532	0.0208	0.87972			808.844	1450	803.844	1542
-466	-0.01178	-234	-0.01		-110.8	-0.01	-58.34	-0.00916		0.02223	0.74699	0.02223	0.81258			809.105	1442	804.105	1510
-465.5	-0.01255	-233.75	-0.00891		-110.675	-0.00891	-58.275	-0.01077		0.02374	0.70991	0.02374	0.88778			809.366	1449	804.366	1508
-465	-0.01172	-233.5	-0.00844		-110.55	-0.00844	-58.21	-0.01094		0.02536	0.68397	0.02536	0.82183			809.627	1450	804.627	1508
-464.5	-0.01069	-233.25	-0.00874		-110.425	-0.00874	-58.145	-0.01048		0.02707	0.68699	0.02707	0.83278			809.888	1444	804.888	1512
-464	-0.01078	-233	-0.00893		-110.3	-0.00893	-58.08	-0.00929		0.0289	0.66911	0.0289	0.86738			810.148	1444	805.148	1496
-463.5	-0.00969	-232.75	-0.0077		-110.175	-0.0077	-58.015	-0.00921		0.03084	0.65368	0.03084	0.83103			810.409	1443	805.409	1496
-463	-0.00916	-232.5	-0.00734		-110.05	-0.00734	-57.95	-0.00998		0.03291	0.65443	0.03291	0.86105			810.67	1436	805.67	1514
-462.5	-0.00733	-232.25	-0.00737		-109.925	-0.00737	-57.885	-0.01119		0.03511	0.6026	0.03511	0.87485			810.931	1438	805.931	1498
-462	-0.00696	-232	-0.00699		-109.8	-0.00699	-57.82	-0.01038		0.03745	0.61556	0.03745	0.82059			811.192	1432	806.192	1468
-461.5	-0.00594	-231.75	-0.0074		-109.675	-0.0074	-57.755	-0.00998		0.03993	0.61589	0.03993	0.78651			811.452	1445	806.452	1522
-461	-0.00577	-231.5	-0.0079		-109.55	-0.0079	-57.69	-0.01018		0.04258	0.58511	0.04258	0.83759			811.713	1444	806.713	1492
-460.5	-0.00627	-231.25	-0.00841		-109.425	-0.00841	-57.625	-0.01057		0.04539	0.55116	0.04539	0.80841			811.974	1444	806.974	1492
-460	-0.00801	-231	-0.00719		-109.3	-0.00719	-57.56	-0.01192		0.04839	0.5416	0.04839	0.83385			812.235	1446	807.235	1494
-459.5	-0.00817	-230.75	-0.0069		-109.175	-0.0069	-57.495	-0.01293		0.05157	0.54293	0.05157	0.80516			812.495	1441	807.495	1494
-459	-0.00907	-230.5	-0.00761		-109.05	-0.00761	-57.43	-0.0137		0.05496	0.5121	0.05496	0.81166			812.756	1456	807.756	1498
-458.5	-0.00964	-230.25	-0.00662		-108.925	-0.00662	-57.365	-0.0143		0.05856	0.48547	0.05856	0.84233			813.017	1460	808.017	1500
-458	-0.00804	-230	-0.0073		-108.8	-0.0073	-57.3	-0.01342		0.0624	0.4791	0.0624	0.76163			813.278	1463	808.278	1524
-457.5	-0.00778	-229.75	-0.00729		-108.675	-0.00729	-57.235	-0.01116		0.06648	0.46904	0.06648	0.77449			813.538	1463	808.538	1554
-457	-0.00732	-229.5	-0.00659		-108.55	-0.00659	-57.17	-0.00978		0.07081	0.44599	0.07081	0.76184			813.799	1497	808.799	1586
-456.5	-0.00762	-229.25	-0.006		-108.425	-0.006	-57.105	-0.00992		0.07543	0.44931	0.07543	0.73681			814.06	1518	809.06	1588
-456	-0.00762	-229	-0.00592		-108.3	-0.00592	-57.04	-0.01037		0.08034	0.4174	0.08034	0.81485			814.32	1540	809.32	1622
-455.5	-0.00761	-228.75	-0.00593		-108.175	-0.00593	-56.975	-0.01053		0.08556	0.41411	0.08556	0.72964			814.581	1535	809.581	1622
-455	-0.00795	-228.5	-0.00586		-108.05	-0.00586	-56.91	-0.00941		0.09111	0.38802	0.09111	0.7292			814.842	1578	809.842	1670
-454.5	-0.00822	-228.25	-0.00639		-107.925	-0.00639	-56.845	-0.00876		0.09702	0.37788	0.09702	0.68395			815.102	1580	810.102	1692
-454	-0.0081	-228	-0.0071		-107.8	-0.0071	-56.78	-0.00901		0.10331	0.33298	0.10331	0.68368			815.363	1574	810.363	1694
-453.5	-0.00928	-227.75	-0.0071		-107.675	-0.0071	-56.715	-0.00916		0.10999	0.34695	0.10999	0.75333			815.624	1567	810.624	1632
-453	-0.01035	-227.5	-0.00659		-107.55	-0.00659	-56.65	-0.00948		0.11711	0.32473	0.11711	0.75448			815.884	1550	810.884	1610
-452.5	-0.01034	-227.25	-0.00716		-107.425	-0.00716	-56.585	-0.00979		0.12467	0.31268	0.12467	0.71545			816.145	1516	811.145	1602
-452	-0.01127	-227	-0.00729		-107.3	-0.00729	-56.52	-0.00967		0.13272	0.28964	0.13272	0.70869			816.405	1493	811.405	1550
-451.5	-0.01046	-226.75	-0.00662		-107.175	-0.00662	-56.455	-0.00788		0.14128	0.26499	0.14128	0.74527			816.666	1461	811.666	1502
-451	-0.00843	-226.5	-0.00669		-107.05	-0.00669	-56.39	-0.00639		0.15039	0.26123	0.15039	0.68299			816.927	1459	811.927	1506
-450.5	-0.00764	-226.25	-0.00649		-106.925	-0.00649	-56.325	-0.00507		0.16008	0.26738	0.16008	0.68218			817.187	1434	812.187	1454
-450	-0.00723	-226	-0.00587		-106.8	-0.00587	-56.26	-0.00542		0.17038	0.21567	0.17038	0.67674			817.448	1447	812.448	1472
-449.5	-0.00738	-225.75	-0.00547		-106.675	-0.00547	-56.195	-0.00529		0.18134	0.19974	0.18134	0.6751			817.708	1439	812.708	1496
-449	-0.00819	-225.5	-0.0053		-106.55	-0.0053	-56.13	-0.00561		0.19301	0.2133	0.19301	0.64177			817.969	1433	812.969	1460
-448.5	-0.0094	-225.25	-0.00491		-106.425	-0.00491	-56.065	-0.00661		0.20541	0.16834	0.20541	0.61221			818.229	1432	813.229	1460
-448	-0.01011	-225	-0.00496		-106.3	-0.00496	-56	-0.00766		0.2186	0.19348	0.2186	0.65691			818.49	1427	813.49	1480
-447.5	-0.01064	-224.75	-0.00482		-106.175	-0.00482	-55.935	-0.00923		0.23264	0.15585	0.23264	0.66247			818.75	1447	813.75	1472
-447	-0.01099	-224.5	-0.00565		-106.05	-0.00565	-55.87	-0.01044		0.24757	0.12711	0.24757	0.58062			819.011	1437	814.011	1480
-446.5	-0.01122	-224.25	-0.00622		-105.925	-0.00622	-55.805	-0.01207		0.26346	0.17235	0.26346	0.62004			819.271	1431	814.271	1450
-446	-0.01212	-224	-0.00758		-105.8	-0.00758	-55.74	-0.01405		0.28035	0.13151	0.28035	0.54075			819.532	1440	814.532	1474
-445.5	-0.01288	-223.75	-0.0087		-105.675	-0.0087	-55.675	-0.0146		0.29833	0.11228	0.29833	0.59542			819.792	1436	814.792	1466
-445	-0.01253	-223.5	-0.00823		-105.55	-0.00823	-55.61	-0.01379		0.31745	0.11822	0.31745	0.557			820.053	1456	815.053	1474
-444.5	-0.01015	-223.25	-0.00791		-105.425	-0.00791	-55.545	-0.01266		0.33778	0.10986	0.33778	0.52469			820.313	1446	815.313	1444
-444	-0.0093	-223	-0.008		-105.3	-0.008	-55.48	-0.01232		0.35942	0.10208	0.35942	0.57134			820.574	1440	815.574	1474
-443.5	-0.00818	-222.75	-0.00777		-105.175	-0.00777	-55.415	-0.01164		0.38243	0.08952	0.38243	0.56773			820.834	1450	815.834	1450
-443	-0.0091	-222.5	-0.00719		-105.05	-0.00719	-55.35	-0.01069		0.40691	0.09095	0.40691	0.56808			821.095	1434	816.095	1448
-442.5	-0.00923	-222.25	-0.00671		-104.925	-0.00671	-55.285	-0.00888		0.43296	0.06116	0.43296	0.50217			821.355	1441	816.355	1458
-442	-0.00972	-222	-0.00633		-104.8	-0.00633	-55.22	-0.00841		0.46066	0.09406	0.46066	0.43598			821.616	1442	816.616	1474
-441.5	-0.01004	-221.75	-0.00605		-104.675	-0.00605	-55.155	-0.00727		0.49013	0.06364	0.49013	0.42368			821.876	1450	816.876	1490
-441	-0.0102	-221.5	-0.00613		-104.55	-0.00613	-55.09	-0.00757		0.52147	0.04715	0.52147	0.41135			822.136	1436	817.136	1472
-440.5	-0.0102	-221.25	-0.00582		-104.425	-0.00582	-55.025	-0.00787		0.55482	0.08887	0.55482	0.41317			822.397	1426	817.397	1478
-440	-0.01067	-221	-0.00627		-104.3	-0.00627	-54.96	-0.00811		0.59029	0.05898	0.59029	0.40094			822.657	1429	817.657	1432
-439.5	-0.00979	-220.75	-0.00694		-104.175	-0.00694	-54.895	-0.00959		0.62802	0.04894	0.62802	0.43316			822.918	1430	817.918	1502
-439	-0.01012	-220.5	-0.00794		-104.05	-0.00794	-54.83	-0.00923		0.66816	0.03282	0.66816	0.3889			823.178	1450	818.178	1448
-438.5	-0.00979	-220.25	-0.00822		-103.925	-0.00822	-54.765	-0.00893		0.71086	0.03159	0.71086	0.35341			823.438	1435	818.438	1462
-438	-0.00862	-220	-0.00755		-103.8	-0.00755	-54.7	-0.00889		0.75628	0.03668	0.75628	0.40775			823.699	1431	818.699	1474
-437.5	-0.00678	-219.75	-0.00706		-103.675	-0.00706	-54.635	-0.00955		0.80459	-0.00346	0.80459	0.35275			823.959	1434	818.959	1466
-437	-0.00725	-219.5	-0.00649		-103.55	-0.00649	-54.57	-0.00998		0.85599	0.03054	0.85599	0.31831			824.219	1437	819.219	1472
-436.5	-0.00765	-219.25	-0.00698		-103.425	-0.00698	-54.505	-0.00975		0.91066	0.02171	0.91066	0.26601			824.48	1447	819.48	1454
-436	-0.00814	-219	-0.00669		-103.3	-0.00669	-54.44	-0.00945		0.96882	0.02966	0.96882	0.31582			824.74	1440	819.74	1470
-435.5	-0.0075	-218.75	-0.00662		-103.175	-0.00662	-54.375	-0.00852		1.03068	0.03617	1.03068	0.29396			825	1440	820	1470
-435	-0.00751	-218.5	-0.00609		-103.05	-0.00609	-54.31	-0.009		1.09649	0.02966	1.09649	0.30034			825.261	1434	820.261	1458
-434.5	-0.00769	-218.25	-0.0058		-102.925	-0.0058	-54.245	-0.00872		1.1665	0.03138	1.1665	0.25695			825.521	1447	820.521	1474
-434	-0.00771	-218	-0.00568		-102.8	-0.00568	-54.18	-0.00942		1.24097	-0.00176	1.24097	0.23919			825.781	1433	820.781	1474
-433.5	-0.00845	-217.75	-0.00526		-102.675	-0.00526	-54.115	-0.01132		1.32018	0.00204	1.32018	0.27385			826.041	1446	821.041	1476
-433	-0.00826	-217.5	-0.00506		-102.55	-0.00506	-54.05	-0.01188		1.40445	0.01601	1.40445	0.25943			826.302	1440	821.302	1492
-432.5	-0.00706	-217.25	-0.00594		-102.425	-0.00594	-53.985	-0.01183		1.49408	-0.02303	1.49408	0.26456			826.562	1445	821.562	1470
-432	-0.00634	-217	-0.00671		-102.3	-0.00671	-53.92	-0.01047		1.58944	-0.000726185	1.58944	0.16813			826.822	1430	821.822	1456
-431.5	-0.00637	-216.75	-0.00727		-102.175	-0.00727	-53.855	-0.00972		1.69087	-0.0058	1.69087	0.20328			827.082	1442	822.082	1480
-431	-0.00656	-216.5	-0.00724		-102.05	-0.00724	-53.79	-0.00974		1.79877	0.00647	1.79877	0.16098			827.343	1442	822.343	1458
-430.5	-0.00621	-216.25	-0.00779		-101.925	-0.00779	-53.725	-0.00964		1.91354	0.0112	1.91354	0.2242			827.603	1458	822.603	1466
-430	-0.00746	-216	-0.00801		-101.8	-0.00801	-53.66	-0.00942		2.03564	0.0057	2.03564	0.1881			827.863	1429	822.863	1466
-429.5	-0.00822	-215.75	-0.00839		-101.675	-0.00839	-53.595	-0.00906		2.16551	-0.00682	2.16551	0.15684			828.123	1445	823.123	1458
-429	-0.00766	-215.5	-0.00804		-101.55	-0.00804	-53.53	-0.00821		2.30367	-0.00209	2.30367	0.18226			828.383	1439	823.383	1458
-428.5	-0.00832	-215.25	-0.00786		-101.425	-0.00786	-53.465	-0.00854		2.45064	-0.01141	2.45064	0.1838			828.644	1439	823.644	1486
-428	-0.00866	-215	-0.00714		-101.3	-0.00714	-53.4	-0.00964		2.60697	0.00969	2.60697	0.14654			828.904	1451	823.904	1478
-427.5	-0.00913	-214.75	-0.00704		-101.175	-0.00704	-53.335	-0.01001		2.77328	-0.02824	2.77328	0.15551			829.164	1448	824.164	1476
-427	-0.00981	-214.5	-0.00614		-101.05	-0.00614	-53.27	-0.01033		2.95018	0.00709	2.95018	0.06901			829.424	1460	824.424	1478
-426.5	-0.01045	-214.25	-0.00593		-100.925	-0.00593	-53.205	-0.01131		3.13837	-0.00431	3.13837	0.1086			829.684	1465	824.684	1508
-426	-0.00984	-214	-0.00504		-100.8	-0.00504	-53.14	-0.01069		3.33855	-0.0314	3.33855	0.1786			829.944	1475	824.944	1502
-425.5	-0.00976	-213.75	-0.00488		-100.675	-0.00488	-53.075	-0.01003		3.55149	-0.02619	3.55149	0.0832			830.205	1454	825.205	1520
-425	-0.01016	-213.5	-0.00474		-100.55	-0.00474	-53.01	-0.00986		3.77801	-0.01626	3.77801	0.08245			830.465	1467	825.465	1526
-424.5	-0.00998	-213.25	-0.00486		-100.425	-0.00486	-52.945	-0.00895		4.01897	-0.01718	4.01897	0.06679			830.725	1475	825.725	1486
-424	-0.00943	-213	-0.00514		-100.3	-0.00514	-52.88	-0.00924		4.27529	-0.01589	4.27529	0.1286			830.985	1466	825.985	1504
-423.5	-0.00888	-212.75	-0.00574		-100.175	-0.00574	-52.815	-0.00822		4.54795	0.00402	4.54795	0.10698			831.245	1467	826.245	1472
-423	-0.00831	-212.5	-0.0057		-100.05	-0.0057	-52.75	-0.00847		4.838	-0.00101	4.838	0.11771			831.505	1450	826.505	1516
-422.5	-0.00774	-212.25	-0.00588		-99.925	-0.00588	-52.685	-0.0086		5.14653	0.0284	5.14653	0.1116			831.765	1449	826.765	1470
-422	-0.00715	-212	-0.0065		-99.8	-0.0065	-52.62	-0.00897		5.47474	-0.01862	5.47474	0.05955			832.025	1450	827.025	1492
-421.5	-0.00654	-211.75	-0.00731		-99.675	-0.00731	-52.555	-0.00864		5.82387	-0.000427768	5.82387	0.02832			832.285	1455	827.285	1466
-421	-0.00711	-211.5	-0.00767		-99.55	-0.00767	-52.49	-0.00882		6.19526	-0.00826	6.19526	0.05065			832.545	1448	827.545	1478
-420.5	-0.00775	-211.25	-0.00778		-99.425	-0.00778	-52.425	-0.00958		6.59033	0.0058	6.59033	0.03182			832.805	1448	827.805	1442
-420	-0.00869	-211	-0.00763		-99.3	-0.00763	-52.36	-0.01022		7.01058	-0.02832	7.01058	0.05786			833.065	1456	828.065	1488
-419.5	-0.0079	-210.75	-0.00769		-99.175	-0.00769	-52.295	-0.01007		7.45763	-0.00857	7.45763	0.02687			833.325	1450	828.325	1472
-419	-0.00801	-210.5	-0.00719		-99.05	-0.00719	-52.23	-0.011		7.93318	-0.00899	7.93318	0.03597			833.585	1457	828.585	1492
-418.5	-0.00888	-210.25	-0.00726		-98.925	-0.00726	-52.165	-0.01105		8.43904	-0.0204	8.43904	0.07013			833.845	1452	828.845	1482
-418	-0.00971	-210	-0.00654		-98.8	-0.00654	-52.1	-0.01237		8.97715	-0.01373	8.97715	0.08465			834.105	1459	829.105	1488
-417.5	-0.00869	-209.75	-0.00647		-98.675	-0.00647	-52.035	-0.01157		9.54958	0.00473	9.54958	0.04552			834.365	1444	829.365	1496
-417	-0.00934	-209.5	-0.00569		-98.55	-0.00569	-51.97	-0.012		10.1585	0.000663049	10.1585	-0.01769			834.625	1464	829.625	1484
-416.5	-0.00984	-209.25	-0.0052		-98.425	-0.0052	-51.905	-0.01203		10.8062	0.02792	10.8062	-0.03406			834.885	1447	829.885	1476
-416	-0.01016	-209	-0.00471		-98.3	-0.00471	-51.84	-0.01297		11.4953	0.01558	11.4953	0.03049			835.145	1448	830.145	1498
-415.5	-0.01033	-208.75	-0.00447		-98.175	-0.00447	-51.775	-0.01294		12.2282	-0.0161	12.2282	0.0082			835.405	1448	830.405	1502
-415	-0.00997	-208.5	-0.00548		-98.05	-0.00548	-51.71	-0.0129		13.0079	0.01305	13.0079	-0.03269			835.665	1453	830.665	1490
-414.5	-0.00947	-208.25	-0.00626		-97.925	-0.00626	-51.645	-0.01138		13.8373	-0.01439	13.8373	0.0157			835.925	1452	830.925	1492
-414	-0.01113	-208	-0.00672		-97.8	-0.00672	-51.58	-0.01145		14.7196	-0.02938	14.7196	0.03043			836.185	1452	831.185	1492
-413.5	-0.01135	-207.75	-0.00693		-97.675	-0.00693	-51.515	-0.01084		15.6581	-0.01769	15.6581	-0.000965489			836.445	1434	831.445	1512
-413	-0.01127	-207.5	-0.00733		-97.55	-0.00733	-51.45	-0.00972		16.6564	-0.01048	16.6564	-0.02213			836.705	1460	831.705	1474
-412.5	-0.01032	-207.25	-0.00794		-97.425	-0.00794	-51.385	-0.00907		17.7184	-0.00527	17.7184	0.00266			836.964	1448	831.964	1512
-412	-0.01092	-207	-0.00829		-97.3	-0.00829	-51.32	-0.00877		18.8481	0.01364	18.8481	-0.00119			837.224	1467	832.224	1496
-411.5	-0.01129	-206.75	-0.00789		-97.175	-0.00789	-51.255	-0.00719		20.0499	-0.02982	20.0499	0.000910317			837.484	1454	832.484	1482
-411	-0.01069	-206.5	-0.00686		-97.05	-0.00686	-51.19	-0.00666		21.3282	-0.01138	21.3282	0.01467			837.744	1466	832.744	1526
-410.5	-0.01049	-206.25	-0.00683		-96.925	-0.00683	-51.125	-0.0057		22.688	-0.02756	22.688	0.04566			838.004	1453	833.004	1546
-410	-0.0109	-206	-0.00628		-96.8	-0.00628	-51.06	-0.00578		24.1346	0.00362	24.1346	-0.02148			838.264	1446	833.264	1492
-409.5	-0.01103	-205.75	-0.00578		-96.675	-0.00578	-50.995	-0.00651		25.6733	-0.02034	25.6733	-0.00768			838.523	1460	833.523	1512
-409	-0.01028	-205.5	-0.0054		-96.55	-0.0054	-50.93	-0.00736		27.3102	0.00816	27.3102	-0.05749			838.783	1440	833.783	1502
-408.5	-0.011	-205.25	-0.00559		-96.425	-0.00559	-50.865	-0.00822		29.0514	-0.00602	29.0514	-0.00362			839.043	1458	834.043	1490
-408	-0.00996	-205	-0.00634		-96.3	-0.00634	-50.8	-0.0092		30.9036	-0.02606	30.9036	0.01215			839.303	1461	834.303	1502
-407.5	-0.00998	-204.75	-0.00723		-96.175	-0.00723	-50.735	-0.01028		32.8739	0.01813	32.8739	-0.04612			839.563	1453	834.563	1516
-407	-0.01026	-204.5	-0.00805		-96.05	-0.00805	-50.67	-0.01081		34.9698	-0.03272	34.9698	-0.0185			839.822	1464	834.822	1518
-406.5	-0.01096	-204.25	-0.00778		-95.925	-0.00778	-50.605	-0.00968		37.1993	0.00152	37.1993	0.05209			840.082	1441	835.082	1466
-406	-0.00974	-204	-0.0071		-95.8	-0.0071	-50.54	-0.00979		39.571	0.0061	39.571	-0.00108			840.342	1470	835.342	1504
-405.5	-0.01077	-203.75	-0.00707		-95.675	-0.00707	-50.475	-0.01046		42.0939	-0.02612	42.0939	0.01053			840.602	1459	835.602	1502
-405	-0.00992	-203.5	-0.00633		-95.55	-0.00633	-50.41	-0.00996		44.7776	-0.000459275	44.7776	0.02243			840.861	1455	835.861	1508
-404.5	-0.00956	-203.25	-0.00575		-95.425	-0.00575	-50.345	-0.00866		47.6324	-0.00498	47.6324	-0.06677			841.121	1467	836.121	1526
-404	-0.0087	-203	-0.00552		-95.3	-0.00552	-50.28	-0.00846		50.6692	-0.00134	50.6692	-0.02179			841.381	1472	836.381	1502
-403.5	-0.00897	-202.75	-0.0063		-95.175	-0.0063	-50.215	-0.00865		53.8996	-0.00817	53.8996	0.03686			841.641	1457	836.641	1516
-403	-0.00909	-202.5	-0.00617		-95.05	-0.00617	-50.15	-0.00914		57.336	-0.02314	57.336	-0.01316			841.9	1457	836.9	1530
-402.5	-0.00915	-202.25	-0.00575		-94.925	-0.00575	-50.085	-0.01118		60.9915	-0.00188	60.9915	-0.00993			842.16	1455	837.16	1560
-402	-0.00882	-202	-0.00579		-94.8	-0.00579	-50.02	-0.01212		64.88	-0.00621	64.88	-0.0244			842.42	1460	837.42	1522
-401.5	-0.01021	-201.75	-0.00603		-94.675	-0.00603	-49.955	-0.01329		69.0163	-0.01291	69.0163	-0.02738			842.679	1458	837.679	1486
-401	-0.00902	-201.5	-0.00621		-94.55	-0.00621	-49.89	-0.0143		73.4165	-0.01257	73.4165	0.00256			842.939	1468	837.939	1508
-400.5	-0.00861	-201.25	-0.00746		-94.425	-0.00746	-49.825	-0.01489		78.0971	-0.02017	78.0971	-0.02164			843.199	1456	838.199	1552
-400	-0.00792	-201	-0.00771		-94.3	-0.00771	-49.76	-0.0137		83.0761	0.02974	83.0761	-0.00384			843.458	1466	838.458	1514
-399.5	-0.00736	-200.75	-0.00764		-94.175	-0.00764	-49.695	-0.0121		88.3726	-0.01225	88.3726	-0.00933			843.718	1476	838.718	1568
-399	-0.0072	-200.5	-0.00719		-94.05	-0.00719	-49.63	-0.01278		94.0067	-0.02228	94.0067	-0.01083			843.978	1483	838.978	1566
-398.5	-0.00767	-200.25	-0.00809		-93.925	-0.00809	-49.565	-0.01297		--	--	--	--			844.237	1489	839.237	1622
-398	-0.00711	-200	-0.00823		-93.8	-0.00823	-49.5	-0.0118		--	--	--	--			844.497	1510	839.497	1578
-397.5	-0.00611	-199.75	-0.00802		-93.675	-0.00802	-49.435	-0.0107		--	--	--	--			844.756	1513	839.756	1608
-397	-0.00545	-199.5	-0.00761		-93.55	-0.00761	-49.37	-0.01156		--	--	--	--			845.016	1515	840.016	1596
-396.5	-0.00672	-199.25	-0.00775		-93.425	-0.00775	-49.305	-0.01184		--	--	--	--			845.276	1538	840.276	1606
-396	-0.00743	-199	-0.00686		-93.3	-0.00686	-49.24	-0.01267		--	--	--	--			845.535	1511	840.535	1600
-395.5	-0.00889	-198.75	-0.00687		-93.175	-0.00687	-49.175	-0.01251		--	--	--	--			845.795	1527	840.795	1610
-395	-0.00978	-198.5	-0.00713		-93.05	-0.00713	-49.11	-0.01291		--	--	--	--			846.054	1535	841.054	1626
-394.5	-0.01013	-198.25	-0.00745		-92.925	-0.00745	-49.045	-0.01347		--	--	--	--			846.314	1531	841.314	1682
-394	-0.00919	-198	-0.00742		-92.8	-0.00742	-48.98	-0.01306		--	--	--	--			846.573	1544	841.573	1634
-393.5	-0.00889	-197.75	-0.00713		-92.675	-0.00713	-48.915	-0.01217		--	--	--	--			846.833	1536	841.833	1648
-393	-0.00851	-197.5	-0.0067		-92.55	-0.0067	-48.85	-0.0118		--	--	--	--			847.092	1519	842.092	1630
-392.5	-0.00928	-197.25	-0.0065		-92.425	-0.0065	-48.785	-0.01213		--	--	--	--			847.352	1522	842.352	1616
-392	-0.01003	-197	-0.00672		-92.3	-0.00672	-48.72	-0.0129		--	--	--	--			847.611	1496	842.611	1598
-391.5	-0.00901	-196.75	-0.00672		-92.175	-0.00672	-48.655	-0.01194		--	--	--	--			847.871	1468	842.871	1600
-391	-0.0086	-196.5	-0.00603		-92.05	-0.00603	-48.59	-0.01175		--	--	--	--			848.13	1471	843.13	1570
-390.5	-0.00691	-196.25	-0.00502		-91.925	-0.00502	-48.525	-0.01234		--	--	--	--			848.39	1475	843.39	1584
-390	-0.00706	-196	-0.00515		-91.8	-0.00515	-48.46	-0.01314		--	--	--	--			848.649	1466	843.649	1548
-389.5	-0.00779	-195.75	-0.0058		-91.675	-0.0058	-48.395	-0.01289		--	--	--	--			848.909	1486	843.909	1574
-389	-0.00796	-195.5	-0.00634		-91.55	-0.00634	-48.33	-0.01209		--	--	--	--			849.168	1475	844.168	1534
-388.5	-0.00885	-195.25	-0.00785		-91.425	-0.00785	-48.265	-0.01159		--	--	--	--			849.427	1489	844.427	1560
-388	-0.00834	-195	-0.00843		-91.3	-0.00843	-48.2	-0.01198		--	--	--	--			849.687	1476	844.687	1560
-387.5	-0.00725	-194.75	-0.00876		-91.175	-0.00876	-48.135	-0.01203		--	--	--	--			849.946	1487	844.946	1622
-387	-0.00705	-194.5	-0.00851		-91.05	-0.00851	-48.07	-0.01028		--	--	--	--			850.206	1485	845.206	1594
-386.5	-0.0091	-194.25	-0.00838		-90.925	-0.00838	-48.005	-0.00958		--	--	--	--			850.465	1475	845.465	1634
-386	-0.00894	-194	-0.00808		-90.8	-0.00808	-47.94	-0.00931		--	--	--	--			850.724	1473	845.724	1616
-385.5	-0.01107	-193.75	-0.00747		-90.675	-0.00747	-47.875	-0.0089		--	--	--	--			850.984	1469	845.984	1606
-385	-0.00988	-193.5	-0.00723		-90.55	-0.00723	-47.81	-0.00855		--	--	--	--			851.243	1500	846.243	1578
-384.5	-0.00974	-193.25	-0.00622		-90.425	-0.00622	-47.745	-0.0085		--	--	--	--			851.502	1486	846.502	1610
-384	-0.01026	-193	-0.00558		-90.3	-0.00558	-47.68	-0.01029		--	--	--	--			851.762	1490	846.762	1596
-383.5	-0.01109	-192.75	-0.00509		-90.175	-0.00509	-47.615	-0.0117		--	--	--	--			852.021	1496	847.021	1596
-383	-0.01202	-192.5	-0.00554		-90.05	-0.00554	-47.55	-0.01241		--	--	--	--			852.28	1479	847.28	1602
-382.5	-0.01204	-192.25	-0.00574		-89.925	-0.00574	-47.485	-0.01397		--	--	--	--			852.54	1494	847.54	1648
-382	-0.0115	-192	-0.0066		-89.8	-0.0066	-47.42	-0.01436		--	--	--	--			852.799	1476	847.799	1620
-381.5	-0.01129	-191.75	-0.00725		-89.675	-0.00725	-47.355	-0.01458		--	--	--	--			853.058	1482	848.058	1646
-381	-0.01051	-191.5	-0.00638		-89.55	-0.00638	-47.29	-0.01382		--	--	--	--			853.318	1474	848.318	1632
-380.5	-0.01005	-191.25	-0.00668		-89.425	-0.00668	-47.225	-0.0135		--	--	--	--			853.577	1501	848.577	1624
-380	-0.01017	-191	-0.00658		-89.3	-0.00658	-47.16	-0.01131		--	--	--	--			853.836	1501	848.836	1616
-379.5	-0.0118	-190.75	-0.00637		-89.175	-0.00637	-47.095	-0.01139		--	--	--	--			854.095	1493	849.095	1634
-379	-0.0103	-190.5	-0.00578		-89.05	-0.00578	-47.03	-0.00931		--	--	--	--			854.355	1491	849.355	1668
-378.5	-0.00981	-190.25	-0.00499		-88.925	-0.00499	-46.965	-0.00831		--	--	--	--			854.614	1518	849.614	1658
-378	-0.00824	-190	-0.00473		-88.8	-0.00473	-46.9	-0.00794		--	--	--	--			854.873	1507	849.873	1666
-377.5	-0.00876	-189.75	-0.00432		-88.675	-0.00432	-46.835	-0.00735		--	--	--	--			855.132	1522	850.132	1684
-377	-0.00933	-189.5	-0.00435		-88.55	-0.00435	-46.77	-0.00847		--	--	--	--			855.391	1513	850.391	1696
-376.5	-0.01024	-189.25	-0.00467		-88.425	-0.00467	-46.705	-0.00947		--	--	--	--			855.651	1528	850.651	1704
-376	-0.01105	-189	-0.00492		-88.3	-0.00492	-46.64	-0.00969		--	--	--	--			855.91	1526	850.91	1722
-375.5	-0.01109	-188.75	-0.00585		-88.175	-0.00585	-46.575	-0.01112		--	--	--	--			856.169	1549	851.169	1742
-375	-0.00989	-188.5	-0.00748		-88.05	-0.00748	-46.51	-0.01064		--	--	--	--			856.428	1527	851.428	1728
-374.5	-0.00972	-188.25	-0.00756		-87.925	-0.00756	-46.445	-0.01008		--	--	--	--			856.687	1544	851.687	1734
-374	-0.00887	-188	-0.00768		-87.8	-0.00768	-46.38	-0.01075		--	--	--	--			856.946	1539	851.946	1740
-373.5	-0.00924	-187.75	-0.00797		-87.675	-0.00797	-46.315	-0.01178		--	--	--	--			857.205	1528	852.205	1716
-373	-0.00881	-187.5	-0.00754		-87.55	-0.00754	-46.25	-0.01223		--	--	--	--			857.465	1525	852.465	1726
-372.5	-0.00953	-187.25	-0.00721		-87.425	-0.00721	-46.185	-0.01307		--	--	--	--			857.724	1515	852.724	1680
-372	-0.00868	-187	-0.00743		-87.3	-0.00743	-46.12	-0.0125		--	--	--	--			857.983	1520	852.983	1752
-371.5	-0.00822	-186.75	-0.00687		-87.175	-0.00687	-46.055	-0.0123		--	--	--	--			858.242	1507	853.242	1734
-371	-0.0085	-186.5	-0.00686		-87.05	-0.00686	-45.99	-0.0112		--	--	--	--			858.501	1526	853.501	1684
-370.5	-0.00923	-186.25	-0.00653		-86.925	-0.00653	-45.925	-0.00988		--	--	--	--			858.76	1527	853.76	1754
-370	-0.00981	-186	-0.00655		-86.8	-0.00655	-45.86	-0.01076		--	--	--	--			859.019	1525	854.019	1706
-369.5	-0.01037	-185.75	-0.00625		-86.675	-0.00625	-45.795	-0.01069		--	--	--	--			859.278	1527	854.278	1780
-369	-0.011	-185.5	-0.00652		-86.55	-0.00652	-45.73	-0.01034		--	--	--	--			859.537	1515	854.537	1746
-368.5	-0.01045	-185.25	-0.00701		-86.425	-0.00701	-45.665	-0.01042		--	--	--	--			859.796	1506	854.796	1768
-368	-0.00934	-185	-0.00715		-86.3	-0.00715	-45.6	-0.00964		--	--	--	--			860.055	1539	855.055	1800
-367.5	-0.00933	-184.75	-0.00538		-86.175	-0.00538	-45.535	-0.00925		--	--	--	--			860.314	1532	855.314	1740
-367	-0.00799	-184.5	-0.0052		-86.05	-0.0052	-45.47	-0.01108		--	--	--	--			860.573	1532	855.573	1756
-366.5	-0.00734	-184.25	-0.00479		-85.925	-0.00479	-45.405	-0.01142		--	--	--	--			860.832	1531	855.832	1800
-366	-0.00675	-184	-0.00528		-85.8	-0.00528	-45.34	-0.01133		--	--	--	--			861.091	1525	856.091	1758
-365.5	-0.00633	-183.75	-0.00469		-85.675	-0.00469	-45.275	-0.01161		--	--	--	--			861.35	1543	856.35	1794
-365	-0.00546	-183.5	-0.00519		-85.55	-0.00519	-45.21	-0.01175		--	--	--	--			861.609	1547	856.609	1796
-364.5	-0.00541	-183.25	-0.00594		-85.425	-0.00594	-45.145	-0.01094		--	--	--	--			861.868	1536	856.868	1808
-364	-0.00518	-183	-0.00667		-85.3	-0.00667	-45.08	-0.01035		--	--	--	--			862.127	1563	857.127	1814
-363.5	-0.00685	-182.75	-0.00636		-85.175	-0.00636	-45.015	-0.00952		--	--	--	--			862.386	1562	857.386	1812
-363	-0.00726	-182.5	-0.00681		-85.05	-0.00681	-44.95	-0.0106		--	--	--	--			862.645	1550	857.645	1862
-362.5	-0.00734	-182.25	-0.00663		-84.925	-0.00663	-44.885	-0.01081		--	--	--	--			862.904	1551	857.904	1860
-362	-0.00763	-182	-0.0072		-84.8	-0.0072	-44.82	-0.01145		--	--	--	--			863.163	1549	858.163	1826
-361.5	-0.00747	-181.75	-0.00665		-84.675	-0.00665	-44.755	-0.01003		--	--	--	--			863.422	1587	858.422	1846
-361	-0.00882	-181.5	-0.00591		-84.55	-0.00591	-44.69	-0.01		--	--	--	--			863.681	1568	858.681	1858
-360.5	-0.00959	-181.25	-0.00539		-84.425	-0.00539	-44.625	-0.0098		--	--	--	--			863.939	1565	858.939	1876
-360	-0.00977	-181	-0.00572		-84.3	-0.00572	-44.56	-0.01043		--	--	--	--			864.198	1564	859.198	1862
-359.5	-0.00994	-180.75	-0.00546		-84.175	-0.00546	-44.495	-0.00905		--	--	--	--			864.457	1574	859.457	1878
-359	-0.01005	-180.5	-0.00564		-84.05	-0.00564	-44.43	-0.00879		--	--	--	--			864.716	1575	859.716	1884
-358.5	-0.00945	-180.25	-0.00473		-83.925	-0.00473	-44.365	-0.0096		--	--	--	--			864.975	1575	859.975	1898
-358	-0.00921	-180	-0.00567		-83.8	-0.00567	-44.3	-0.00991		--	--	--	--			865.234	1592	860.234	1896
-357.5	-0.00951	-179.75	-0.00648		-83.675	-0.00648	-44.235	-0.01004		--	--	--	--			865.492	1566	860.492	1934
-357	-0.00969	-179.5	-0.00612		-83.55	-0.00612	-44.17	-0.01008		--	--	--	--			865.751	1583	860.751	1866
-356.5	-0.01055	-179.25	-0.00564		-83.425	-0.00564	-44.105	-0.00926		--	--	--	--			866.01	1581	861.01	1934
-356	-0.00882	-179	-0.00509		-83.3	-0.00509	-44.04	-0.01039		--	--	--	--			866.269	1597	861.269	1938
-355.5	-0.00708	-178.75	-0.00447		-83.175	-0.00447	-43.975	-0.01198		--	--	--	--			866.528	1593	861.528	1902
-355	-0.00588	-178.5	-0.00438		-83.05	-0.00438	-43.91	-0.01186		--	--	--	--			866.786	1583	861.786	1960
-354.5	-0.00638	-178.25	-0.00462		-82.925	-0.00462	-43.845	-0.01162		--	--	--	--			867.045	1589	862.045	1968
-354	-0.00771	-178	-0.00458		-82.8	-0.00458	-43.78	-0.0122		--	--	--	--			867.304	1589	862.304	1970
-353.5	-0.00839	-177.75	-0.00538		-82.675	-0.00538	-43.715	-0.0102		--	--	--	--			867.563	1591	862.563	1964
-353	-0.00933	-177.5	-0.00478		-82.55	-0.00478	-43.65	-0.00897		--	--	--	--			867.821	1601	862.821	1952
-352.5	-0.00922	-177.25	-0.00456		-82.425	-0.00456	-43.585	-0.0087		--	--	--	--			868.08	1615	863.08	1996
-352	-0.00937	-177	-0.00487		-82.3	-0.00487	-43.52	-0.00918		--	--	--	--			868.339	1613	863.339	2002
-351.5	-0.00887	-176.75	-0.00506		-82.175	-0.00506	-43.455	-0.01001		--	--	--	--			868.597	1608	863.597	2002
-351	-0.01021	-176.5	-0.006		-82.05	-0.006	-43.39	-0.0104		--	--	--	--			868.856	1620	863.856	1992
-350.5	-0.01028	-176.25	-0.00631		-81.925	-0.00631	-43.325	-0.01053		--	--	--	--			869.115	1612	864.115	2032
-350	-0.01061	-176	-0.00651		-81.8	-0.00651	-43.26	-0.01017		--	--	--	--			869.373	1628	864.373	2048
-349.5	-0.00989	-175.75	-0.00694		-81.675	-0.00694	-43.195	-0.01027		--	--	--	--			869.632	1629	864.632	2034
-349	-0.00786	-175.5	-0.0061		-81.55	-0.0061	-43.13	-0.0114		--	--	--	--			869.891	1619	864.891	2042
-348.5	-0.00638	-175.25	-0.00597		-81.425	-0.00597	-43.065	-0.01238		--	--	--	--			870.149	1626	865.149	1992
-348	-0.00714	-175	-0.00636		-81.3	-0.00636	-43	-0.01137		--	--	--	--			870.408	1635	865.408	2052
-347.5	-0.00836	-174.75	-0.0065		-81.175	-0.0065	-42.935	-0.01278		--	--	--	--			870.667	1632	865.667	2110
-347	-0.0089	-174.5	-0.006		-81.05	-0.006	-42.87	-0.01091		--	--	--	--			870.925	1617	865.925	2082
-346.5	-0.00939	-174.25	-0.00713		-80.925	-0.00713	-42.805	-0.01017		--	--	--	--			871.184	1627	866.184	2102
-346	-0.00982	-174	-0.00583		-80.8	-0.00583	-42.74	-0.00959		--	--	--	--			871.442	1634	866.442	2062
-345.5	-0.00966	-173.75	-0.00528		-80.675	-0.00528	-42.675	-0.0095		--	--	--	--			871.701	1656	866.701	2090
-345	-0.00969	-173.5	-0.00524		-80.55	-0.00524	-42.61	-0.00908		--	--	--	--			871.959	1653	866.959	2088
-344.5	-0.01021	-173.25	-0.00506		-80.425	-0.00506	-42.545	-0.00869		--	--	--	--			872.218	1655	867.218	2120
-344	-0.01106	-173	-0.00512		-80.3	-0.00512	-42.48	-0.00874		--	--	--	--			872.477	1634	867.477	2138
-343.5	-0.00963	-172.75	-0.00553		-80.175	-0.00553	-42.415	-0.0076		--	--	--	--			872.735	1642	867.735	2166
-343	-0.00885	-172.5	-0.00584		-80.05	-0.00584	-42.35	-0.00666		--	--	--	--			872.994	1664	867.994	2140
-342.5	-0.00751	-172.25	-0.00511		-79.925	-0.00511	-42.285	-0.00588		--	--	--	--			873.252	1665	868.252	2166
-342	-0.00677	-172	-0.00484		-79.8	-0.00484	-42.22	-0.00578		--	--	--	--			873.511	1652	868.511	2186
-341.5	-0.0062	-171.75	-0.00529		-79.675	-0.00529	-42.155	-0.007		--	--	--	--			873.769	1669	868.769	2132
-341	-0.00622	-171.5	-0.00617		-79.55	-0.00617	-42.09	-0.00754		--	--	--	--			874.028	1656	869.028	2228
-340.5	-0.00639	-171.25	-0.0063		-79.425	-0.0063	-42.025	-0.00831		--	--	--	--			874.286	1658	869.286	2170
-340	-0.0063	-171	-0.00687		-79.3	-0.00687	-41.96	-0.00772		--	--	--	--			874.545	1687	869.545	2196
-339.5	-0.00696	-170.75	-0.00767		-79.175	-0.00767	-41.895	-0.00797		--	--	--	--			874.803	1686	869.803	2220
-339	-0.00767	-170.5	-0.00686		-79.05	-0.00686	-41.83	-0.00833		--	--	--	--			875.061	1683	870.061	2244
-338.5	-0.00842	-170.25	-0.00709		-78.925	-0.00709	-41.765	-0.0088		--	--	--	--			875.32	1687	870.32	2218
-338	-0.0095	-170	-0.00744		-78.8	-0.00744	-41.7	-0.00935		--	--	--	--			875.578	1682	870.578	2262
-337.5	-0.01071	-169.75	-0.00699		-78.675	-0.00699	-41.635	-0.01005		--	--	--	--			875.837	1707	870.837	2296
-337	-0.00979	-169.5	-0.00813		-78.55	-0.00813	-41.57	-0.00987		--	--	--	--			876.095	1767	871.095	2426
-336.5	-0.00838	-169.25	-0.00891		-78.425	-0.00891	-41.505	-0.00914		--	--	--	--			876.353	1816	871.353	2554
-336	-0.0087	-169	-0.00798		-78.3	-0.00798	-41.44	-0.00764		--	--	--	--			876.612	1855	871.612	2612
-335.5	-0.0085	-168.75	-0.00712		-78.175	-0.00712	-41.375	-0.00619		--	--	--	--			876.87	1838	871.87	2578
-335	-0.00834	-168.5	-0.00715		-78.05	-0.00715	-41.31	-0.00759		--	--	--	--			877.129	1785	872.129	2474
-334.5	-0.00769	-168.25	-0.00728		-77.925	-0.00728	-41.245	-0.00851		--	--	--	--			877.387	1772	872.387	2386
-334	-0.00728	-168	-0.00742		-77.8	-0.00742	-41.18	-0.00773		--	--	--	--			877.645	1731	872.645	2412
-333.5	-0.00749	-167.75	-0.00716		-77.675	-0.00716	-41.115	-0.00758		--	--	--	--			877.904	1726	872.904	2380
-333	-0.00743	-167.5	-0.0074		-77.55	-0.0074	-41.05	-0.00774		--	--	--	--			878.162	1710	873.162	2394
-332.5	-0.00808	-167.25	-0.00723		-77.425	-0.00723	-40.985	-0.00851		--	--	--	--			878.42	1714	873.42	2384
-332	-0.00874	-167	-0.00713		-77.3	-0.00713	-40.92	-0.00942		--	--	--	--			878.679	1716	873.679	2410
-331.5	-0.00888	-166.75	-0.00713		-77.175	-0.00713	-40.855	-0.00925		--	--	--	--			878.937	1734	873.937	2444
-331	-0.00912	-166.5	-0.00715		-77.05	-0.00715	-40.79	-0.00981		--	--	--	--			879.195	1748	874.195	2454
-330.5	-0.00887	-166.25	-0.00728		-76.925	-0.00728	-40.725	-0.00989		--	--	--	--			879.453	1764	874.453	2478
-330	-0.00758	-166	-0.00875		-76.8	-0.00875	-40.66	-0.00915		--	--	--	--			879.712	1775	874.712	2456
-329.5	-0.00742	-165.75	-0.00817		-76.675	-0.00817	-40.595	-0.00854		--	--	--	--			879.97	1736	874.97	2502
-329	-0.00873	-165.5	-0.00746		-76.55	-0.00746	-40.53	-0.00683		--	--	--	--			880.228	1770	875.228	2508
-328.5	-0.00896	-165.25	-0.00686		-76.425	-0.00686	-40.465	-0.00641		--	--	--	--			880.486	1771	875.486	2526
-328	-0.00862	-165	-0.00655		-76.3	-0.00655	-40.4	-0.00703		--	--	--	--			880.745	1765	875.745	2524
-327.5	-0.00733	-164.75	-0.00644		-76.175	-0.00644	-40.335	-0.00592		--	--	--	--			881.003	1773	876.003	2564
-327	-0.00694	-164.5	-0.0062		-76.05	-0.0062	-40.27	-0.00643		--	--	--	--			881.261	1789	876.261	2586
-326.5	-0.00664	-164.25	-0.0066		-75.925	-0.0066	-40.205	-0.00762		--	--	--	--			881.519	1796	876.519	2616
-326	-0.00722	-164	-0.00584		-75.8	-0.00584	-40.14	-0.00888		--	--	--	--			881.777	1812	876.777	2630
-325.5	-0.00836	-163.75	-0.00612		-75.675	-0.00612	-40.075	-0.00963		--	--	--	--			882.035	1799	877.035	2596
-325	-0.00939	-163.5	-0.00594		-75.55	-0.00594	-40.01	-0.00928		--	--	--	--			882.294	1779	877.294	2622
-324.5	-0.00909	-163.25	-0.00595		-75.425	-0.00595	-39.945	-0.01021		--	--	--	--			882.552	1813	877.552	2630
-324	-0.01011	-163	-0.00658		-75.3	-0.00658	-39.88	-0.01006		--	--	--	--			882.81	1808	877.81	2670
-323.5	-0.01028	-162.75	-0.00656		-75.175	-0.00656	-39.815	-0.00938		--	--	--	--			883.068	1839	878.068	2724
-323	-0.01114	-162.5	-0.00674		-75.05	-0.00674	-39.75	-0.0094		--	--	--	--			883.326	1832	878.326	2722
-322.5	-0.01285	-162.25	-0.00674		-74.925	-0.00674	-39.685	-0.00767		--	--	--	--			883.584	1841	878.584	2758
-322	-0.0136	-162	-0.00625		-74.8	-0.00625	-39.62	-0.0082		--	--	--	--			883.842	1841	878.842	2736
-321.5	-0.01409	-161.75	-0.00647		-74.675	-0.00647	-39.555	-0.00621		--	--	--	--			884.1	1851	879.1	2798
-321	-0.01266	-161.5	-0.00625		-74.55	-0.00625	-39.49	-0.00669		--	--	--	--			884.358	1835	879.358	2758
-320.5	-0.01138	-161.25	-0.00581		-74.425	-0.00581	-39.425	-0.00708		--	--	--	--			884.617	1874	879.617	2788
-320	-0.01154	-161	-0.00577		-74.3	-0.00577	-39.36	-0.00833		--	--	--	--			884.875	1865	879.875	2882
-319.5	-0.0123	-160.75	-0.00553		-74.175	-0.00553	-39.295	-0.00952		--	--	--	--			885.133	1850	880.133	2816
-319	-0.01339	-160.5	-0.00538		-74.05	-0.00538	-39.23	-0.01032		--	--	--	--			885.391	1876	880.391	2878
-318.5	-0.0146	-160.25	-0.00671		-73.925	-0.00671	-39.165	-0.01099		--	--	--	--			885.649	1859	880.649	2844
-318	-0.01358	-160	-0.00681		-73.8	-0.00681	-39.1	-0.01222		--	--	--	--			885.907	1901	880.907	2906
-317.5	-0.01272	-159.75	-0.00795		-73.675	-0.00795	-39.035	-0.01278		--	--	--	--			886.165	1915	881.165	2892
-317	-0.01227	-159.5	-0.00855		-73.55	-0.00855	-38.97	-0.01235		--	--	--	--			886.423	1898	881.423	2984
-316.5	-0.01147	-159.25	-0.00795		-73.425	-0.00795	-38.905	-0.01171		--	--	--	--			886.681	1935	881.681	2948
-316	-0.01112	-159	-0.00795		-73.3	-0.00795	-38.84	-0.01101		--	--	--	--			886.939	1913	881.939	3084
-315.5	-0.01044	-158.75	-0.00807		-73.175	-0.00807	-38.775	-0.0096		--	--	--	--			887.197	1932	882.197	3110
-315	-0.01052	-158.5	-0.00787		-73.05	-0.00787	-38.71	-0.00957		--	--	--	--			887.455	1954	882.455	3046
-314.5	-0.00974	-158.25	-0.0078		-72.925	-0.0078	-38.645	-0.00746		--	--	--	--			887.712	1940	882.712	3030
-314	-0.00906	-158	-0.00696		-72.8	-0.00696	-38.58	-0.0088		--	--	--	--			887.97	1941	882.97	3088
-313.5	-0.00982	-157.75	-0.00625		-72.675	-0.00625	-38.515	-0.00755		--	--	--	--			888.228	1980	883.228	3148
-313	-0.01079	-157.5	-0.00567		-72.55	-0.00567	-38.45	-0.00753		--	--	--	--			888.486	2000	883.486	3184
-312.5	-0.01263	-157.25	-0.00522		-72.425	-0.00522	-38.385	-0.00808		--	--	--	--			888.744	1966	883.744	3188
-312	-0.01259	-157	-0.00575		-72.3	-0.00575	-38.32	-0.00796		--	--	--	--			889.002	1994	884.002	3220
-311.5	-0.0118	-156.75	-0.00649		-72.175	-0.00649	-38.255	-0.00902		--	--	--	--			889.26	1980	884.26	3260
-311	-0.01086	-156.5	-0.00702		-72.05	-0.00702	-38.19	-0.00988		--	--	--	--			889.518	2016	884.518	3222
-310.5	-0.01138	-156.25	-0.00739		-71.925	-0.00739	-38.125	-0.01008		--	--	--	--			889.776	2004	884.776	3256
-310	-0.0099	-156	-0.00632		-71.8	-0.00632	-38.06	-0.01092		--	--	--	--			890.033	2012	885.033	3330
-309.5	-0.01015	-155.75	-0.00551		-71.675	-0.00551	-37.995	-0.01044		--	--	--	--			890.291	2018	885.291	3332
-309	-0.00815	-155.5	-0.005		-71.55	-0.005	-37.93	-0.00998		--	--	--	--			890.549	2036	885.549	3316
-308.5	-0.00786	-155.25	-0.0056		-71.425	-0.0056	-37.865	-0.00999		--	--	--	--			890.807	2047	885.807	3358
-308	-0.00767	-155	-0.00583		-71.3	-0.00583	-37.8	-0.00964		--	--	--	--			891.065	2043	886.065	3412
-307.5	-0.00676	-154.75	-0.00502		-71.175	-0.00502	-37.735	-0.00974		--	--	--	--			891.323	2042	886.323	3458
-307	-0.00862	-154.5	-0.00519		-71.05	-0.00519	-37.67	-0.00986		--	--	--	--			891.58	2056	886.58	3418
-306.5	-0.00978	-154.25	-0.00522		-70.925	-0.00522	-37.605	-0.0091		--	--	--	--			891.838	2049	886.838	3590
-306	-0.0111	-154	-0.0049		-70.8	-0.0049	-37.54	-0.00984		--	--	--	--			892.096	2064	887.096	3532
-305.5	-0.01239	-153.75	-0.00448		-70.675	-0.00448	-37.475	-0.00916		--	--	--	--			892.354	2086	887.354	3574
-305	-0.00994	-153.5	-0.00544		-70.55	-0.00544	-37.41	-0.0099		--	--	--	--			892.611	2087	887.611	3524
-304.5	-0.00884	-153.25	-0.00672		-70.425	-0.00672	-37.345	-0.01049		--	--	--	--			892.869	2078	887.869	3572
-304	-0.00895	-153	-0.007		-70.3	-0.007	-37.28	-0.01072		--	--	--	--			893.127	2094	888.127	3598
-303.5	-0.00853	-152.75	-0.00584		-70.175	-0.00584	-37.215	-0.01081		--	--	--	--			893.384	2145	888.384	3670
-303	-0.00674	-152.5	-0.00558		-70.05	-0.00558	-37.15	-0.01152		--	--	--	--			893.642	2149	888.642	3638
-302.5	-0.00682	-152.25	-0.00597		-69.925	-0.00597	-37.085	-0.00959		--	--	--	--			893.9	2156	888.9	3786
-302	-0.0048	-152	-0.00602		-69.8	-0.00602	-37.02	-0.00947		--	--	--	--			894.158	2157	889.158	3712
-301.5	-0.00568	-151.75	-0.00626		-69.675	-0.00626	-36.955	-0.00924		--	--	--	--			894.415	2175	889.415	3810
-301	-0.00554	-151.5	-0.00599		-69.55	-0.00599	-36.89	-0.00871		--	--	--	--			894.673	2157	889.673	3850
-300.5	-0.00659	-151.25	-0.00552		-69.425	-0.00552	-36.825	-0.00869		--	--	--	--			894.931	2173	889.931	3926
-300	-0.00938	-151	-0.00604		-69.3	-0.00604	-36.76	-0.00815		--	--	--	--			895.188	2187	890.188	3860
-299.5	-0.01153	-150.75	-0.00553		-69.175	-0.00553	-36.695	-0.00686		--	--	--	--			895.446	2207	890.446	3972
-299	-0.01311	-150.5	-0.00488		-69.05	-0.00488	-36.63	-0.00799		--	--	--	--			895.703	2199	890.703	3990
-298.5	-0.0123	-150.25	-0.00499		-68.925	-0.00499	-36.565	-0.00887		--	--	--	--			895.961	2224	890.961	4042
-298	-0.01055	-150	-0.00566		-68.8	-0.00566	-36.5	-0.01082		--	--	--	--			896.219	2216	891.219	3966
-297.5	-0.0104	-149.75	-0.00582		-68.675	-0.00582	-36.435	-0.01134		--	--	--	--			896.476	2252	891.476	4086
-297	-0.0108	-149.5	-0.00507		-68.55	-0.00507	-36.37	-0.01136		--	--	--	--			896.734	2247	891.734	4046
-296.5	-0.01024	-149.25	-0.00431		-68.425	-0.00431	-36.305	-0.01241		--	--	--	--			896.991	2252	891.991	4088
-296	-0.01051	-149	-0.0042		-68.3	-0.0042	-36.24	-0.0132		--	--	--	--			897.249	2235	892.249	4166
-295.5	-0.01099	-148.75	-0.00452		-68.175	-0.00452	-36.175	-0.01179		--	--	--	--			897.506	2280	892.506	4080
-295	-0.01016	-148.5	-0.00374		-68.05	-0.00374	-36.11	-0.01319		--	--	--	--			897.764	2285	892.764	4230
-294.5	-0.0113	-148.25	-0.00334		-67.925	-0.00334	-36.045	-0.01294		--	--	--	--			898.021	2305	893.021	4236
-294	-0.01152	-148	-0.00341		-67.8	-0.00341	-35.98	-0.01264		--	--	--	--			898.279	2296	893.279	4272
-293.5	-0.01143	-147.75	-0.00373		-67.675	-0.00373	-35.915	-0.0113		--	--	--	--			898.536	2301	893.536	4362
-293	-0.01304	-147.5	-0.00446		-67.55	-0.00446	-35.85	-0.01086		--	--	--	--			898.794	2344	893.794	4346
-292.5	-0.0137	-147.25	-0.00545		-67.425	-0.00545	-35.785	-0.01051		--	--	--	--			899.051	2367	894.051	4476
-292	-0.01281	-147	-0.00631		-67.3	-0.00631	-35.72	-0.0124		--	--	--	--			899.309	2366	894.309	4510
-291.5	-0.01152	-146.75	-0.00702		-67.175	-0.00702	-35.655	-0.01211		--	--	--	--			899.566	2352	894.566	4562
-291	-0.01098	-146.5	-0.00686		-67.05	-0.00686	-35.59	-0.01161		--	--	--	--			899.824	2376	894.824	4478
-290.5	-0.01132	-146.25	-0.00821		-66.925	-0.00821	-35.525	-0.01024		--	--	--	--			900.081	2376	895.081	4566
-290	-0.01075	-146	-0.00818		-66.8	-0.00818	-35.46	-0.00985		--	--	--	--			900.339	2398	895.339	4610
-289.5	-0.0093	-145.75	-0.00875		-66.675	-0.00875	-35.395	-0.01045		--	--	--	--			900.596	2407	895.596	4592
-289	-0.00996	-145.5	-0.00788		-66.55	-0.00788	-35.33	-0.00981		--	--	--	--			900.853	2420	895.853	4642
-288.5	-0.00975	-145.25	-0.00799		-66.425	-0.00799	-35.265	-0.00898		--	--	--	--			901.111	2414	896.111	4678
-288	-0.00929	-145	-0.00709		-66.3	-0.00709	-35.2	-0.01004		--	--	--	--			901.368	2418	896.368	4696
-287.5	-0.00977	-144.75	-0.00673		-66.175	-0.00673	-35.135	-0.01079		--	--	--	--			901.626	2434	896.626	4760
-287	-0.00897	-144.5	-0.00671		-66.05	-0.00671	-35.07	-0.01123		--	--	--	--			901.883	2455	896.883	4812
-286.5	-0.00911	-144.25	-0.0067		-65.925	-0.0067	-35.005	-0.01198		--	--	--	--			902.14	2491	897.14	4860
-286	-0.01023	-144	-0.00703		-65.8	-0.00703	-34.94	-0.01258		--	--	--	--			902.398	2467	897.398	4894
-285.5	-0.01117	-143.75	-0.0075		-65.675	-0.0075	-34.875	-0.01239		--	--	--	--			902.655	2488	897.655	4948
-285	-0.01014	-143.5	-0.00597		-65.55	-0.00597	-34.81	-0.01214		--	--	--	--			902.912	2518	897.912	4984
-284.5	-0.00961	-143.25	-0.00555		-65.425	-0.00555	-34.745	-0.01102		--	--	--	--			903.17	2524	898.17	5012
-284	-0.01004	-143	-0.00512		-65.3	-0.00512	-34.68	-0.01013		--	--	--	--			903.427	2542	898.427	5008
-283.5	-0.01092	-142.75	-0.00618		-65.175	-0.00618	-34.615	-0.00906		--	--	--	--			903.684	2545	898.684	5060
-283	-0.00969	-142.5	-0.00606		-65.05	-0.00606	-34.55	-0.00909		--	--	--	--			903.941	2552	898.941	5132
-282.5	-0.00998	-142.25	-0.00658		-64.925	-0.00658	-34.485	-0.00832		--	--	--	--			904.199	2580	899.199	5174
-282	-0.0109	-142	-0.00634		-64.8	-0.00634	-34.42	-0.00687		--	--	--	--			904.456	2593	899.456	5268
-281.5	-0.01094	-141.75	-0.00667		-64.675	-0.00667	-34.355	-0.00659		--	--	--	--			904.713	2605	899.713	5316
-281	-0.01053	-141.5	-0.0071		-64.55	-0.0071	-34.29	-0.00828		--	--	--	--			904.97	2607	899.97	5328
-280.5	-0.00985	-141.25	-0.0081		-64.425	-0.0081	-34.225	-0.00982		--	--	--	--			905.228	2635	900.228	5362
-280	-0.00979	-141	-0.00814		-64.3	-0.00814	-34.16	-0.0106		--	--	--	--			905.485	2653	900.485	5452
-279.5	-0.01123	-140.75	-0.00819		-64.175	-0.00819	-34.095	-0.01188		--	--	--	--			905.742	2643	900.742	5522
-279	-0.01143	-140.5	-0.00903		-64.05	-0.00903	-34.03	-0.01145		--	--	--	--			905.999	2679	900.999	5452
-278.5	-0.01129	-140.25	-0.00821		-63.925	-0.00821	-33.965	-0.01209		--	--	--	--			906.256	2680	901.256	5584
-278	-0.01011	-140	-0.0066		-63.8	-0.0066	-33.9	-0.01213		--	--	--	--			906.514	2676	901.514	5630
-277.5	-0.01088	-139.75	-0.00676		-63.675	-0.00676	-33.835	-0.01247		--	--	--	--			906.771	2709	901.771	5620
-277	-0.01286	-139.5	-0.00696		-63.55	-0.00696	-33.77	-0.01265		--	--	--	--			907.028	2741	902.028	5596
-276.5	-0.01311	-139.25	-0.00756		-63.425	-0.00756	-33.705	-0.01248		--	--	--	--			907.285	2738	902.285	5736
-276	-0.01366	-139	-0.00743		-63.3	-0.00743	-33.64	-0.012		--	--	--	--			907.542	2750	902.542	5830
-275.5	-0.01427	-138.75	-0.00695		-63.175	-0.00695	-33.575	-0.01117		--	--	--	--			907.799	2767	902.799	5830
-275	-0.01479	-138.5	-0.00664		-63.05	-0.00664	-33.51	-0.00981		--	--	--	--			908.056	2788	903.056	5838
-274.5	-0.01467	-138.25	-0.00649		-62.925	-0.00649	-33.445	-0.00941		--	--	--	--			908.314	2806	903.314	5942
-274	-0.01444	-138	-0.0065		-62.8	-0.0065	-33.38	-0.01057		--	--	--	--			908.571	2827	903.571	6022
-273.5	-0.01575	-137.75	-0.00668		-62.675	-0.00668	-33.315	-0.0108		--	--	--	--			908.828	2811	903.828	6048
-273	-0.01608	-137.5	-0.00634		-62.55	-0.00634	-33.25	-0.01109		--	--	--	--			909.085	2829	904.085	6106
-272.5	-0.01581	-137.25	-0.00702		-62.425	-0.00702	-33.185	-0.01114		--	--	--	--			909.342	2840	904.342	6110
-272	-0.01458	-137	-0.00705		-62.3	-0.00705	-33.12	-0.01068		--	--	--	--			909.599	2865	904.599	6228
-271.5	-0.01334	-136.75	-0.00547		-62.175	-0.00547	-33.055	-0.0101		--	--	--	--			909.856	2899	904.856	6214
-271	-0.01276	-136.5	-0.00559		-62.05	-0.00559	-32.99	-0.01053		--	--	--	--			910.113	2916	905.113	6242
-270.5	-0.01108	-136.25	-0.00628		-61.925	-0.00628	-32.925	-0.01078		--	--	--	--			910.37	2910	905.37	6354
-270	-0.01108	-136	-0.00702		-61.8	-0.00702	-32.86	-0.01032		--	--	--	--			910.627	2921	905.627	6356
-269.5	-0.00951	-135.75	-0.00699		-61.675	-0.00699	-32.795	-0.01028		--	--	--	--			910.884	2973	905.884	6408
-269	-0.00848	-135.5	-0.00632		-61.55	-0.00632	-32.73	-0.01006		--	--	--	--			911.141	2968	906.141	6494
-268.5	-0.00791	-135.25	-0.00661		-61.425	-0.00661	-32.665	-0.00962		--	--	--	--			911.398	2990	906.398	6586
-268	-0.00795	-135	-0.00641		-61.3	-0.00641	-32.6	-0.00915		--	--	--	--			911.655	2992	906.655	6594
-267.5	-0.00788	-134.75	-0.00637		-61.175	-0.00637	-32.535	-0.00981		--	--	--	--			911.912	3048	906.912	6688
-267	-0.00887	-134.5	-0.00674		-61.05	-0.00674	-32.47	-0.00975		--	--	--	--			912.169	3019	907.169	6666
-266.5	-0.00983	-134.25	-0.00687		-60.925	-0.00687	-32.405	-0.00975		--	--	--	--			912.426	3024	907.426	6742
-266	-0.00878	-134	-0.00694		-60.8	-0.00694	-32.34	-0.00973		--	--	--	--			912.682	3058	907.682	6818
-265.5	-0.00826	-133.75	-0.00665		-60.675	-0.00665	-32.275	-0.00901		--	--	--	--			912.939	3082	907.939	6904
-265	-0.00915	-133.5	-0.00668		-60.55	-0.00668	-32.21	-0.00827		--	--	--	--			913.196	3120	908.196	6958
-264.5	-0.00934	-133.25	-0.00669		-60.425	-0.00669	-32.145	-0.00814		--	--	--	--			913.453	3133	908.453	7070
-264	-0.00945	-133	-0.00804		-60.3	-0.00804	-32.08	-0.00886		--	--	--	--			913.71	3113	908.71	7060
-263.5	-0.00886	-132.75	-0.00814		-60.175	-0.00814	-32.015	-0.0082		--	--	--	--			913.967	3168	908.967	7210
-263	-0.00968	-132.5	-0.00847		-60.05	-0.00847	-31.95	-0.00896		--	--	--	--			914.224	3143	909.224	7224
-262.5	-0.0086	-132.25	-0.00835		-59.925	-0.00835	-31.885	-0.01013		--	--	--	--			914.481	3176	909.481	7382
-262	-0.00916	-132	-0.00846		-59.8	-0.00846	-31.82	-0.01089		--	--	--	--			914.737	3195	909.737	7350
-261.5	-0.00912	-131.75	-0.00903		-59.675	-0.00903	-31.755	-0.01211		--	--	--	--			914.994	3236	909.994	7342
-261	-0.0101	-131.5	-0.00845		-59.55	-0.00845	-31.69	-0.01241		--	--	--	--			915.251	3227	910.251	7466
-260.5	-0.01034	-131.25	-0.00834		-59.425	-0.00834	-31.625	-0.01273		--	--	--	--			915.508	3255	910.508	7576
-260	-0.01046	-131	-0.00868		-59.3	-0.00868	-31.56	-0.0106		--	--	--	--			915.765	3325	910.765	7584
-259.5	-0.00984	-130.75	-0.00772		-59.175	-0.00772	-31.495	-0.00978		--	--	--	--			916.021	3308	911.021	7708
-259	-0.00901	-130.5	-0.00691		-59.05	-0.00691	-31.43	-0.00889		--	--	--	--			916.278	3338	911.278	7780
-258.5	-0.00866	-130.25	-0.00654		-58.925	-0.00654	-31.365	-0.00749		--	--	--	--			916.535	3356	911.535	7902
-258	-0.0105	-130	-0.00693		-58.8	-0.00693	-31.3	-0.00689		--	--	--	--			916.792	3397	911.792	7878
-257.5	-0.01036	-129.75	-0.00649		-58.675	-0.00649	-31.235	-0.00516		--	--	--	--			917.048	3377	912.048	7958
-257	-0.01005	-129.5	-0.00679		-58.55	-0.00679	-31.17	-0.00446		--	--	--	--			917.305	3387	912.305	8032
-256.5	-0.01011	-129.25	-0.00709		-58.425	-0.00709	-31.105	-0.00511		--	--	--	--			917.562	3433	912.562	8014
-256	-0.0094	-129	-0.00756		-58.3	-0.00756	-31.04	-0.00542		--	--	--	--			917.818	3450	912.818	8164
-255.5	-0.00962	-128.75	-0.00804		-58.175	-0.00804	-30.975	-0.00599		--	--	--	--			918.075	3480	913.075	8120
-255	-0.01043	-128.5	-0.00871		-58.05	-0.00871	-30.91	-0.0069		--	--	--	--			918.332	3484	913.332	8358
-254.5	-0.0105	-128.25	-0.0089		-57.925	-0.0089	-30.845	-0.0087		--	--	--	--			918.588	3439	913.588	8270
-254	-0.01146	-128	-0.00951		-57.8	-0.00951	-30.78	-0.00865		--	--	--	--			918.845	3494	913.845	8348
-253.5	-0.01154	-127.75	-0.0093		-57.675	-0.0093	-30.715	-0.00841		--	--	--	--			919.102	3488	914.102	8392
-253	-0.01128	-127.5	-0.00939		-57.55	-0.00939	-30.65	-0.00745		--	--	--	--			919.358	3514	914.358	8426
-252.5	-0.01138	-127.25	-0.0082		-57.425	-0.0082	-30.585	-0.0073		--	--	--	--			919.615	3548	914.615	8596
-252	-0.01113	-127	-0.00746		-57.3	-0.00746	-30.52	-0.0077		--	--	--	--			919.872	3598	914.872	8574
-251.5	-0.0112	-126.75	-0.00678		-57.175	-0.00678	-30.455	-0.0072		--	--	--	--			920.128	3554	915.128	8654
-251	-0.0116	-126.5	-0.0064		-57.05	-0.0064	-30.39	-0.00718		--	--	--	--			920.385	3586	915.385	8746
-250.5	-0.01049	-126.25	-0.00557		-56.925	-0.00557	-30.325	-0.00606		--	--	--	--			920.641	3624	915.641	8768
-250	-0.01054	-126	-0.00573		-56.8	-0.00573	-30.26	-0.00699		--	--	--	--			920.898	3618	915.898	8868
-249.5	-0.01079	-125.75	-0.006		-56.675	-0.006	-30.195	-0.0068		--	--	--	--			921.154	3655	916.154	9002
-249	-0.01052	-125.5	-0.00573		-56.55	-0.00573	-30.13	-0.00712		--	--	--	--			921.411	3714	916.411	9042
-248.5	-0.01048	-125.25	-0.00648		-56.425	-0.00648	-30.065	-0.00812		--	--	--	--			921.667	3735	916.667	9172
-248	-0.01133	-125	-0.00733		-56.3	-0.00733	-30	-0.00891		--	--	--	--			921.924	3746	916.924	9184
-247.5	-0.01075	-124.75	-0.00822		-56.175	-0.00822	-29.935	-0.01042		--	--	--	--			922.18	3752	917.18	9228
-247	-0.01076	-124.5	-0.00905		-56.05	-0.00905	-29.87	-0.00962		--	--	--	--			922.437	3814	917.437	9310
-246.5	-0.01104	-124.25	-0.0087		-55.925	-0.0087	-29.805	-0.00903		--	--	--	--			922.693	3779	917.693	9380
-246	-0.01113	-124	-0.00808		-55.8	-0.00808	-29.74	-0.00846		--	--	--	--			922.95	3815	917.95	9574
-245.5	-0.01105	-123.75	-0.00721		-55.675	-0.00721	-29.675	-0.00857		--	--	--	--			923.206	3844	918.206	9586
-245	-0.01016	-123.5	-0.00647		-55.55	-0.00647	-29.61	-0.00877		--	--	--	--			923.463	3860	918.463	9716
-244.5	-0.00973	-123.25	-0.00626		-55.425	-0.00626	-29.545	-0.00841		--	--	--	--			923.719	3885	918.719	9758
-244	-0.00853	-123	-0.00619		-55.3	-0.00619	-29.48	-0.00833		--	--	--	--			923.976	3920	918.976	9744
-243.5	-0.00883	-122.75	-0.00573		-55.175	-0.00573	-29.415	-0.00824		--	--	--	--			924.232	3936	919.232	9812
-243	-0.00977	-122.5	-0.0061		-55.05	-0.0061	-29.35	-0.00815		--	--	--	--			924.489	3932	919.489	9902
-242.5	-0.00992	-122.25	-0.00574		-54.925	-0.00574	-29.285	-0.00805		--	--	--	--			924.745	3986	919.745	10072
-242	-0.01027	-122	-0.00548		-54.8	-0.00548	-29.22	-0.00957		--	--	--	--			925.001	4001	920.001	10170
-241.5	-0.00984	-121.75	-0.00631		-54.675	-0.00631	-29.155	-0.00926		--	--	--	--			925.258	4004	920.258	10192
-241	-0.0105	-121.5	-0.00715		-54.55	-0.00715	-29.09	-0.00968		--	--	--	--			925.514	4042	920.514	10342
-240.5	-0.00925	-121.25	-0.0082		-54.425	-0.0082	-29.025	-0.00954		--	--	--	--			925.77	4062	920.77	10372
-240	-0.0094	-121	-0.00772		-54.3	-0.00772	-28.96	-0.00807		--	--	--	--			926.027	4079	921.027	10470
-239.5	-0.00945	-120.75	-0.00705		-54.175	-0.00705	-28.895	-0.00719		--	--	--	--			926.283	4104	921.283	10562
-239	-0.00948	-120.5	-0.00659		-54.05	-0.00659	-28.83	-0.00751		--	--	--	--			926.539	4175	921.539	10704
-238.5	-0.00877	-120.25	-0.0059		-53.925	-0.0059	-28.765	-0.00772		--	--	--	--			926.796	4187	921.796	10706
-238	-0.00832	-120	-0.00577		-53.8	-0.00577	-28.7	-0.00877		--	--	--	--			927.052	4211	922.052	10690
-237.5	-0.00839	-119.75	-0.00497		-53.675	-0.00497	-28.635	-0.00968		--	--	--	--			927.308	4225	922.308	10934
-237	-0.00768	-119.5	-0.00481		-53.55	-0.00481	-28.57	-0.01046		--	--	--	--			927.565	4202	922.565	10918
-236.5	-0.00813	-119.25	-0.00487		-53.425	-0.00487	-28.505	-0.01172		--	--	--	--			927.821	4246	922.821	11158
-236	-0.00906	-119	-0.00593		-53.3	-0.00593	-28.44	-0.01205		--	--	--	--			928.077	4283	923.077	11044
-235.5	-0.00986	-118.75	-0.00668		-53.175	-0.00668	-28.375	-0.01173		--	--	--	--			928.333	4316	923.333	11162
-235	-0.01085	-118.5	-0.0073		-53.05	-0.0073	-28.31	-0.01103		--	--	--	--			928.59	4356	923.59	11326
-234.5	-0.01053	-118.25	-0.00812		-52.925	-0.00812	-28.245	-0.01036		--	--	--	--			928.846	4351	923.846	11372
-234	-0.01008	-118	-0.00851		-52.8	-0.00851	-28.18	-0.00991		--	--	--	--			929.102	4350	924.102	11396
-233.5	-0.01009	-117.75	-0.00812		-52.675	-0.00812	-28.115	-0.00806		--	--	--	--			929.358	4409	924.358	11584
-233	-0.00957	-117.5	-0.00707		-52.55	-0.00707	-28.05	-0.00735		--	--	--	--			929.614	4368	924.614	11576
-232.5	-0.01077	-117.25	-0.00708		-52.425	-0.00708	-27.985	-0.00763		--	--	--	--			929.871	4467	924.871	11708
-232	-0.01062	-117	-0.00746		-52.3	-0.00746	-27.92	-0.00897		--	--	--	--			930.127	4405	925.127	11824
-231.5	-0.00988	-116.75	-0.00662		-52.175	-0.00662	-27.855	-0.00892		--	--	--	--			930.383	4467	925.383	11936
-231	-0.00908	-116.5	-0.00631		-52.05	-0.00631	-27.79	-0.0094		--	--	--	--			930.639	4484	925.639	11788
-230.5	-0.0076	-116.25	-0.00523		-51.925	-0.00523	-27.725	-0.01042		--	--	--	--			930.895	4538	925.895	12052
-230	-0.00722	-116	-0.00547		-51.8	-0.00547	-27.66	-0.01134		--	--	--	--			931.151	4550	926.151	12140
-229.5	-0.00797	-115.75	-0.00631		-51.675	-0.00631	-27.595	-0.01213		--	--	--	--			931.407	4542	926.407	12248
-229	-0.00843	-115.5	-0.00704		-51.55	-0.00704	-27.53	-0.01202		--	--	--	--			931.663	4600	926.663	12350
-228.5	-0.00833	-115.25	-0.00758		-51.425	-0.00758	-27.465	-0.01045		--	--	--	--			931.919	4594	926.919	12402
-228	-0.0083	-115	-0.00792		-51.3	-0.00792	-27.4	-0.01023		--	--	--	--			932.176	4614	927.176	12494
-227.5	-0.0071	-114.75	-0.00762		-51.175	-0.00762	-27.335	-0.01047		--	--	--	--			932.432	4630	927.432	12570
-227	-0.00769	-114.5	-0.00728		-51.05	-0.00728	-27.27	-0.01009		--	--	--	--			932.688	4694	927.688	12798
-226.5	-0.00822	-114.25	-0.00618		-50.925	-0.00618	-27.205	-0.00956		--	--	--	--			932.944	4728	927.944	12778
-226	-0.00854	-114	-0.00577		-50.8	-0.00577	-27.14	-0.01039		--	--	--	--			933.2	4718	928.2	12994
-225.5	-0.00953	-113.75	-0.00605		-50.675	-0.00605	-27.075	-0.01054		--	--	--	--			933.456	4749	928.456	12924
-225	-0.00908	-113.5	-0.00548		-50.55	-0.00548	-27.01	-0.00965		--	--	--	--			933.712	4740	928.712	13074
-224.5	-0.0087	-113.25	-0.00476		-50.425	-0.00476	-26.945	-0.00988		--	--	--	--			933.968	4770	928.968	13118
-224	-0.00916	-113	-0.00456		-50.3	-0.00456	-26.88	-0.00879		--	--	--	--			934.224	4851	929.224	13376
-223.5	-0.0078	-112.75	-0.00463		-50.175	-0.00463	-26.815	-0.00945		--	--	--	--			934.48	4892	929.48	13404
-223	-0.00883	-112.5	-0.00492		-50.05	-0.00492	-26.75	-0.00946		--	--	--	--			934.736	4877	929.736	13584
-222.5	-0.00989	-112.25	-0.00599		-49.925	-0.00599	-26.685	-0.00871		--	--	--	--			934.992	4927	929.992	13440
-222	-0.00868	-112	-0.00601		-49.8	-0.00601	-26.62	-0.00953		--	--	--	--			935.248	4936	930.248	13546
-221.5	-0.00808	-111.75	-0.00639		-49.675	-0.00639	-26.555	-0.00834		--	--	--	--			935.503	5009	930.503	13636
-221	-0.00717	-111.5	-0.00648		-49.55	-0.00648	-26.49	-0.00948		--	--	--	--			935.759	4973	930.759	13808
-220.5	-0.0063	-111.25	-0.00562		-49.425	-0.00562	-26.425	-0.01102		--	--	--	--			936.015	5036	931.015	13968
-220	-0.00779	-111	-0.00532		-49.3	-0.00532	-26.36	-0.01086		--	--	--	--			936.271	5034	931.271	13994
-219.5	-0.00802	-110.75	-0.00488		-49.175	-0.00488	-26.295	-0.01261		--	--	--	--			936.527	5060	931.527	14182
-219	-0.00859	-110.5	-0.00517		-49.05	-0.00517	-26.23	-0.01117		--	--	--	--			936.783	5092	931.783	14264
-218.5	-0.00907	-110.25	-0.00528		-48.925	-0.00528	-26.165	-0.01037		--	--	--	--			937.039	5102	932.039	14300
-218	-0.00927	-110	-0.00518		-48.8	-0.00518	-26.1	-0.00974		--	--	--	--			937.295	5155	932.295	14526
-217.5	-0.00933	-109.75	-0.00578		-48.675	-0.00578	-26.035	-0.00962		--	--	--	--			937.551	5197	932.551	14400
-217	-0.01072	-109.5	-0.00549		-48.55	-0.00549	-25.97	-0.0088		--	--	--	--			937.806	5200	932.806	14616
-216.5	-0.0108	-109.25	-0.00547		-48.425	-0.00547	-25.905	-0.00904		--	--	--	--			938.062	5249	933.062	14850
-216	-0.01177	-109	-0.0065		-48.3	-0.0065	-25.84	-0.00887		--	--	--	--			938.318	5196	933.318	14966
-215.5	-0.01148	-108.75	-0.00819		-48.175	-0.00819	-25.775	-0.00785		--	--	--	--			938.574	5280	933.574	14890
-215	-0.00995	-108.5	-0.00875		-48.05	-0.00875	-25.71	-0.00925		--	--	--	--			938.83	5302	933.83	14964
-214.5	-0.00895	-108.25	-0.00866		-47.925	-0.00866	-25.645	-0.00925		--	--	--	--			939.085	5250	934.085	15146
-214	-0.00751	-108	-0.00771		-47.8	-0.00771	-25.58	-0.0103		--	--	--	--			939.341	5295	934.341	15192
-213.5	-0.00793	-107.75	-0.00604		-47.675	-0.00604	-25.515	-0.01181		--	--	--	--			939.597	5370	934.597	15160
-213	-0.00798	-107.5	-0.00606		-47.55	-0.00606	-25.45	-0.01208		--	--	--	--			939.853	5414	934.853	15528
-212.5	-0.00806	-107.25	-0.0058		-47.425	-0.0058	-25.385	-0.01286		--	--	--	--			940.108	5456	935.108	15396
-212	-0.00713	-107	-0.00549		-47.3	-0.00549	-25.32	-0.01077		--	--	--	--			940.364	5416	935.364	15698
-211.5	-0.00571	-106.75	-0.00541		-47.175	-0.00541	-25.255	-0.01097		--	--	--	--			940.62	5482	935.62	15826
-211	-0.00496	-106.5	-0.00556		-47.05	-0.00556	-25.19	-0.01033		--	--	--	--			940.875	5503	935.875	15696
-210.5	-0.00602	-106.25	-0.00547		-46.925	-0.00547	-25.125	-0.00886		--	--	--	--			941.131	5453	936.131	15894
-210	-0.00864	-106	-0.00489		-46.8	-0.00489	-25.06	-0.0097		--	--	--	--			941.387	5528	936.387	16120
-209.5	-0.00968	-105.75	-0.00538		-46.675	-0.00538	-24.995	-0.00971		--	--	--	--			941.642	5592	936.642	16142
-209	-0.00884	-105.5	-0.00689		-46.55	-0.00689	-24.93	-0.01019		--	--	--	--			941.898	5617	936.898	16200
-208.5	-0.00809	-105.25	-0.00823		-46.425	-0.00823	-24.865	-0.00991		--	--	--	--			942.154	5588	937.154	16300
-208	-0.00815	-105	-0.00804		-46.3	-0.00804	-24.8	-0.00903		--	--	--	--			942.409	5610	937.409	16376
-207.5	-0.00773	-104.75	-0.0072		-46.175	-0.0072	-24.735	-0.00812		--	--	--	--			942.665	5625	937.665	16480
-207	-0.00747	-104.5	-0.00692		-46.05	-0.00692	-24.67	-0.00839		--	--	--	--			942.92	5724	937.92	16688
-206.5	-0.00803	-104.25	-0.00666		-45.925	-0.00666	-24.605	-0.0092		--	--	--	--			943.176	5697	938.176	16550
-206	-0.00721	-104	-0.00757		-45.8	-0.00757	-24.54	-0.00905		--	--	--	--			943.432	5718	938.432	16982
-205.5	-0.0065	-103.75	-0.00722		-45.675	-0.00722	-24.475	-0.00937		--	--	--	--			943.687	5735	938.687	16794
-205	-0.00555	-103.5	-0.00731		-45.55	-0.00731	-24.41	-0.00992		--	--	--	--			943.943	5803	938.943	17004
-204.5	-0.00516	-103.25	-0.0075		-45.425	-0.0075	-24.345	-0.01087		--	--	--	--			944.198	5756	939.198	17080
-204	-0.00704	-103	-0.00794		-45.3	-0.00794	-24.28	-0.01084		--	--	--	--			944.454	5785	939.454	17174
-203.5	-0.00881	-102.75	-0.00792		-45.175	-0.00792	-24.215	-0.01012		--	--	--	--			944.709	5834	939.709	17482
-203	-0.0114	-102.5	-0.00822		-45.05	-0.00822	-24.15	-0.01064		--	--	--	--			944.965	5801	939.965	17368
-202.5	-0.01211	-102.25	-0.00815		-44.925	-0.00815	-24.085	-0.01053		--	--	--	--			945.22	5872	940.22	17596
-202	-0.01177	-102	-0.00772		-44.8	-0.00772	-24.02	-0.0111		--	--	--	--			945.476	5934	940.476	17546
-201.5	-0.0118	-101.75	-0.00779		-44.675	-0.00779	-23.955	-0.00857		--	--	--	--			945.731	5961	940.731	17812
-201	-0.01217	-101.5	-0.00718		-44.55	-0.00718	-23.89	-0.00606		--	--	--	--			945.987	5984	940.987	17806
-200.5	-0.01271	-101.25	-0.00699		-44.425	-0.00699	-23.825	-0.00653		--	--	--	--			946.242	5996	941.242	17964
-200	-0.01312	-101	-0.00786		-44.3	-0.00786	-23.76	-0.00683		--	--	--	--			946.498	6041	941.498	18016
-199.5	-0.01308	-100.75	-0.00742		-44.175	-0.00742	-23.695	-0.0076		--	--	--	--			946.753	6085	941.753	18226
-199	-0.0126	-100.5	-0.00782		-44.05	-0.00782	-23.63	-0.00831		--	--	--	--			947.009	6125	942.009	18328
-198.5	-0.01167	-100.25	-0.00821		-43.925	-0.00821	-23.565	-0.01017		--	--	--	--			947.264	6118	942.264	18274
-198	-0.01184	-100	-0.00857		-43.8	-0.00857	-23.5	-0.01197		--	--	--	--			947.519	6133	942.519	18340
-197.5	-0.01113	-99.75	-0.00892		-43.675	-0.00892	-23.435	-0.01252		--	--	--	--			947.775	6070	942.775	18642
-197	-0.0107	-99.5	-0.00946		-43.55	-0.00946	-23.37	-0.0119		--	--	--	--			948.03	6086	943.03	18648
-196.5	-0.01002	-99.25	-0.00947		-43.425	-0.00947	-23.305	-0.0112		--	--	--	--			948.285	6183	943.285	18844
-196	-0.01032	-99	-0.00933		-43.3	-0.00933	-23.24	-0.01041		--	--	--	--			948.541	6258	943.541	18950
-195.5	-0.00861	-98.75	-0.0079		-43.175	-0.0079	-23.175	-0.01014		--	--	--	--			948.796	6256	943.796	19038
-195	-0.00783	-98.5	-0.00678		-43.05	-0.00678	-23.11	-0.00973		--	--	--	--			949.051	6198	944.051	19200
-194.5	-0.00797	-98.25	-0.00712		-42.925	-0.00712	-23.045	-0.00787		--	--	--	--			949.307	6274	944.307	19138
-194	-0.00811	-98	-0.00605		-42.8	-0.00605	-22.98	-0.00813		--	--	--	--			949.562	6263	944.562	19036
-193.5	-0.00979	-97.75	-0.00601		-42.675	-0.00601	-22.915	-0.00763		--	--	--	--			949.817	6258	944.817	19238
-193	-0.01003	-97.5	-0.00528		-42.55	-0.00528	-22.85	-0.00734		--	--	--	--			950.073	6327	945.073	19416
-192.5	-0.01121	-97.25	-0.0043		-42.425	-0.0043	-22.785	-0.0088		--	--	--	--			950.328	6396	945.328	19558
-192	-0.01273	-97	-0.00438		-42.3	-0.00438	-22.72	-0.00971		--	--	--	--			950.583	6394	945.583	19572
-191.5	-0.01283	-96.75	-0.00426		-42.175	-0.00426	-22.655	-0.00987		--	--	--	--			950.838	6389	945.838	19802
-191	-0.01238	-96.5	-0.0054		-42.05	-0.0054	-22.59	-0.01117		--	--	--	--			951.094	6355	946.094	19722
-190.5	-0.01176	-96.25	-0.00627		-41.925	-0.00627	-22.525	-0.01106		--	--	--	--			951.349	6410	946.349	20034
-190	-0.01086	-96	-0.00734		-41.8	-0.00734	-22.46	-0.01167		--	--	--	--			951.604	6424	946.604	19946
-189.5	-0.01085	-95.75	-0.00854		-41.675	-0.00854	-22.395	-0.01214		--	--	--	--			951.859	6483	946.859	20146
-189	-0.0099	-95.5	-0.00839		-41.55	-0.00839	-22.33	-0.01131		--	--	--	--			952.114	6381	947.114	20126
-188.5	-0.00868	-95.25	-0.00794		-41.425	-0.00794	-22.265	-0.01097		--	--	--	--			952.37	6514	947.37	20284
-188	-0.00946	-95	-0.00833		-41.3	-0.00833	-22.2	-0.00995		--	--	--	--			952.625	6479	947.625	20438
-187.5	-0.00997	-94.75	-0.00832		-41.175	-0.00832	-22.135	-0.01015		--	--	--	--			952.88	6584	947.88	20442
-187	-0.00956	-94.5	-0.008		-41.05	-0.008	-22.07	-0.00918		--	--	--	--			953.135	6552	948.135	20622
-186.5	-0.01065	-94.25	-0.00779		-40.925	-0.00779	-22.005	-0.00747		--	--	--	--			953.39	6579	948.39	20780
-186	-0.01086	-94	-0.00656		-40.8	-0.00656	-21.94	-0.00703		--	--	--	--			953.645	6613	948.645	20744
-185.5	-0.01142	-93.75	-0.00543		-40.675	-0.00543	-21.875	-0.00654		--	--	--	--			953.9	6626	948.9	20916
-185	-0.01232	-93.5	-0.00503		-40.55	-0.00503	-21.81	-0.00701		--	--	--	--			954.156	6608	949.156	20966
-184.5	-0.01175	-93.25	-0.00603		-40.425	-0.00603	-21.745	-0.00736		--	--	--	--			954.411	6674	949.411	20926
-184	-0.01146	-93	-0.00684		-40.3	-0.00684	-21.68	-0.00827		--	--	--	--			954.666	6737	949.666	21238
-183.5	-0.01152	-92.75	-0.00691		-40.175	-0.00691	-21.615	-0.01035		--	--	--	--			954.921	6659	949.921	21474
-183	-0.01126	-92.5	-0.0078		-40.05	-0.0078	-21.55	-0.01123		--	--	--	--			955.176	6736	950.176	21392
-182.5	-0.01133	-92.25	-0.0075		-39.925	-0.0075	-21.485	-0.01155		--	--	--	--			955.431	6777	950.431	21134
-182	-0.00981	-92	-0.00712		-39.8	-0.00712	-21.42	-0.01092		--	--	--	--			955.686	6761	950.686	21362
-181.5	-0.00884	-91.75	-0.00768		-39.675	-0.00768	-21.355	-0.01076		--	--	--	--			955.941	6803	950.941	21576
-181	-0.00866	-91.5	-0.00823		-39.55	-0.00823	-21.29	-0.01064		--	--	--	--			956.196	6803	951.196	21546
-180.5	-0.00791	-91.25	-0.00877		-39.425	-0.00877	-21.225	-0.01171		--	--	--	--			956.451	6820	951.451	21642
-180	-0.00712	-91	-0.0092		-39.3	-0.0092	-21.16	-0.00968		--	--	--	--			956.706	6805	951.706	21838
-179.5	-0.00632	-90.75	-0.00839		-39.175	-0.00839	-21.095	-0.00881		--	--	--	--			956.961	6864	951.961	21928
-179	-0.00607	-90.5	-0.00721		-39.05	-0.00721	-21.03	-0.00754		--	--	--	--			957.216	6869	952.216	21850
-178.5	-0.00635	-90.25	-0.00618		-38.925	-0.00618	-20.965	-0.00746		--	--	--	--			957.471	6836	952.471	22016
-178	-0.00804	-90	-0.00619		-38.8	-0.00619	-20.9	-0.00822		--	--	--	--			957.726	6862	952.726	22046
-177.5	-0.00922	-89.75	-0.00595		-38.675	-0.00595	-20.835	-0.00766		--	--	--	--			957.981	6881	952.981	22350
-177	-0.00894	-89.5	-0.00605		-38.55	-0.00605	-20.77	-0.0086		--	--	--	--			958.235	6870	953.235	22124
-176.5	-0.01	-89.25	-0.00632		-38.425	-0.00632	-20.705	-0.01012		--	--	--	--			958.49	6905	953.49	22474
-176	-0.01005	-89	-0.00613		-38.3	-0.00613	-20.64	-0.00915		--	--	--	--			958.745	6959	953.745	22458
-175.5	-0.00963	-88.75	-0.00438		-38.175	-0.00438	-20.575	-0.00993		--	--	--	--			959	7035	954	22584
-175	-0.00878	-88.5	-0.00477		-38.05	-0.00477	-20.51	-0.01058		--	--	--	--			959.255	6966	954.255	22712
-174.5	-0.00797	-88.25	-0.00573		-37.925	-0.00573	-20.445	-0.01169		--	--	--	--			959.51	6987	954.51	22642
-174	-0.00723	-88	-0.00614		-37.8	-0.00614	-20.38	-0.01162		--	--	--	--			959.765	6973	954.765	22738
-173.5	-0.00655	-87.75	-0.00764		-37.675	-0.00764	-20.315	-0.01145		--	--	--	--			960.019	6976	955.019	22890
-173	-0.00559	-87.5	-0.00834		-37.55	-0.00834	-20.25	-0.00936		--	--	--	--			960.274	7098	955.274	23088
-172.5	-0.00533	-87.25	-0.00912		-37.425	-0.00912	-20.185	-0.01021		--	--	--	--			960.529	6941	955.529	22964
-172	-0.00601	-87	-0.0086		-37.3	-0.0086	-20.12	-0.00905		--	--	--	--			960.784	7027	955.784	23178
-171.5	-0.00793	-86.75	-0.00859		-37.175	-0.00859	-20.055	-0.0092		--	--	--	--			961.039	6983	956.039	23038
-171	-0.00857	-86.5	-0.00853		-37.05	-0.00853	-19.99	-0.0092		--	--	--	--			961.293	7048	956.293	23096
-170.5	-0.00881	-86.25	-0.00896		-36.925	-0.00896	-19.925	-0.00851		--	--	--	--			961.548	7028	956.548	23226
-170	-0.00799	-86	-0.00939		-36.8	-0.00939	-19.86	-0.00904		--	--	--	--			961.803	7061	956.803	23198
-169.5	-0.0085	-85.75	-0.00907		-36.675	-0.00907	-19.795	-0.0083		--	--	--	--			962.058	7098	957.058	23276
-169	-0.0087	-85.5	-0.00749		-36.55	-0.00749	-19.73	-0.00787		--	--	--	--			962.312	7067	957.312	23306
-168.5	-0.0094	-85.25	-0.006		-36.425	-0.006	-19.665	-0.00933		--	--	--	--			962.567	7186	957.567	23456
-168	-0.00969	-85	-0.00611		-36.3	-0.00611	-19.6	-0.00874		--	--	--	--			962.822	7139	957.822	23510
-167.5	-0.00985	-84.75	-0.0055		-36.175	-0.0055	-19.535	-0.00825		--	--	--	--			963.077	7102	958.077	23574
-167	-0.01014	-84.5	-0.00459		-36.05	-0.00459	-19.47	-0.00753		--	--	--	--			963.331	7104	958.331	23686
-166.5	-0.01022	-84.25	-0.00563		-35.925	-0.00563	-19.405	-0.00793		--	--	--	--			963.586	7164	958.586	23752
-166	-0.01019	-84	-0.00559		-35.8	-0.00559	-19.34	-0.0083		--	--	--	--			963.84	7160	958.84	23788
-165.5	-0.01005	-83.75	-0.00624		-35.675	-0.00624	-19.275	-0.00986		--	--	--	--			964.095	7104	959.095	23864
-165	-0.01088	-83.5	-0.00541		-35.55	-0.00541	-19.21	-0.00916		--	--	--	--			964.35	7182	959.35	23884
-164.5	-0.01154	-83.25	-0.00532		-35.425	-0.00532	-19.145	-0.01038		--	--	--	--			964.604	7130	959.604	23930
-164	-0.01087	-83	-0.0057		-35.3	-0.0057	-19.08	-0.0108		--	--	--	--			964.859	7114	959.859	23910
-163.5	-0.00945	-82.75	-0.00599		-35.175	-0.00599	-19.015	-0.01169		--	--	--	--			965.114	7190	960.114	24178
-163	-0.00877	-82.5	-0.00562		-35.05	-0.00562	-18.95	-0.01123		--	--	--	--			965.368	7183	960.368	24044
-162.5	-0.00957	-82.25	-0.00644		-34.925	-0.00644	-18.885	-0.0113		--	--	--	--			965.623	7213	960.623	24330
-162	-0.00996	-82	-0.00574		-34.8	-0.00574	-18.82	-0.01159		--	--	--	--			965.877	7154	960.877	24076
-161.5	-0.00962	-81.75	-0.00576		-34.675	-0.00576	-18.755	-0.01053		--	--	--	--			966.132	7152	961.132	24060
-161	-0.00947	-81.5	-0.00581		-34.55	-0.00581	-18.69	-0.00898		--	--	--	--			966.386	7264	961.386	24308
-160.5	-0.00933	-81.25	-0.00518		-34.425	-0.00518	-18.625	-0.00908		--	--	--	--			966.641	7201	961.641	24258
-160	-0.00913	-81	-0.00593		-34.3	-0.00593	-18.56	-0.00985		--	--	--	--			966.895	7151	961.895	24354
-159.5	-0.00841	-80.75	-0.00678		-34.175	-0.00678	-18.495	-0.0104		--	--	--	--			967.15	7188	962.15	24324
-159	-0.00744	-80.5	-0.00744		-34.05	-0.00744	-18.43	-0.01054		--	--	--	--			967.404	7196	962.404	24272
-158.5	-0.00646	-80.25	-0.00809		-33.925	-0.00809	-18.365	-0.01109		--	--	--	--			967.659	7185	962.659	24464
-158	-0.00783	-80	-0.0094		-33.8	-0.0094	-18.3	-0.01037		--	--	--	--			967.913	7206	962.913	24532
-157.5	-0.00793	-79.75	-0.00973		-33.675	-0.00973	-18.235	-0.01024		--	--	--	--			968.168	7228	963.168	24540
-157	-0.00829	-79.5	-0.01005		-33.55	-0.01005	-18.17	-0.00914		--	--	--	--			968.422	7209	963.422	24512
-156.5	-0.00804	-79.25	-0.01036		-33.425	-0.01036	-18.105	-0.0098		--	--	--	--			968.677	7256	963.677	24650
-156	-0.00919	-79	-0.00995		-33.3	-0.00995	-18.04	-0.00856		--	--	--	--			968.931	7173	963.931	24530
-155.5	-0.0103	-78.75	-0.01006		-33.175	-0.01006	-17.975	-0.00917		--	--	--	--			969.185	7279	964.185	24474
-155	-0.00998	-78.5	-0.00866		-33.05	-0.00866	-17.91	-0.00932		--	--	--	--			969.44	7191	964.44	24542
-154.5	-0.01019	-78.25	-0.00773		-32.925	-0.00773	-17.845	-0.00872		--	--	--	--			969.694	7277	964.694	24860
-154	-0.01003	-78	-0.00646		-32.8	-0.00646	-17.78	-0.00912		--	--	--	--			969.949	7272	964.949	24714
-153.5	-0.00985	-77.75	-0.0049		-32.675	-0.0049	-17.715	-0.00951		--	--	--	--			970.203	7205	965.203	24924
-153	-0.00982	-77.5	-0.0044		-32.55	-0.0044	-17.65	-0.01061		--	--	--	--			970.457	7250	965.457	24650
-152.5	-0.00908	-77.25	-0.00329		-32.425	-0.00329	-17.585	-0.01152		--	--	--	--			970.712	7163	965.712	24832
-152	-0.00817	-77	-0.00333		-32.3	-0.00333	-17.52	-0.0122		--	--	--	--			970.966	7226	965.966	24916
-151.5	-0.00904	-76.75	-0.00373		-32.175	-0.00373	-17.455	-0.01403		--	--	--	--			971.22	7192	966.22	24720
-151	-0.00948	-76.5	-0.00496		-32.05	-0.00496	-17.39	-0.01212		--	--	--	--			971.475	7224	966.475	24848
-150.5	-0.00986	-76.25	-0.00437		-31.925	-0.00437	-17.325	-0.01071		--	--	--	--			971.729	7171	966.729	24860
-150	-0.00916	-76	-0.00361		-31.8	-0.00361	-17.26	-0.00894		--	--	--	--			971.983	7209	966.983	24676
-149.5	-0.00853	-75.75	-0.00422		-31.675	-0.00422	-17.195	-0.00825		--	--	--	--			972.237	7202	967.237	24756
-149	-0.00761	-75.5	-0.00428		-31.55	-0.00428	-17.13	-0.00812		--	--	--	--			972.492	7169	967.492	24686
-148.5	-0.0074	-75.25	-0.00475		-31.425	-0.00475	-17.065	-0.00852		--	--	--	--			972.746	7207	967.746	24980
-148	-0.00721	-75	-0.0057		-31.3	-0.0057	-17	-0.00845		--	--	--	--			973	7174	968	25054
-147.5	-0.00642	-74.75	-0.00689		-31.175	-0.00689	-16.935	-0.00829		--	--	--	--			973.254	7148	968.254	24860
-147	-0.00679	-74.5	-0.00705		-31.05	-0.00705	-16.87	-0.00733		--	--	--	--			973.508	7139	968.508	24982
-146.5	-0.00708	-74.25	-0.00705		-30.925	-0.00705	-16.805	-0.00761		--	--	--	--			973.763	7123	968.763	24984
-146	-0.00851	-74	-0.00687		-30.8	-0.00687	-16.74	-0.00987		--	--	--	--			974.017	7175	969.017	24960
-145.5	-0.00926	-73.75	-0.00651		-30.675	-0.00651	-16.675	-0.01129		--	--	--	--			974.271	7225	969.271	24882
-145	-0.00967	-73.5	-0.00711		-30.55	-0.00711	-16.61	-0.01265		--	--	--	--			974.525	7139	969.525	24818
-144.5	-0.01195	-73.25	-0.00756		-30.425	-0.00756	-16.545	-0.01394		--	--	--	--			974.779	7071	969.779	24926
-144	-0.01177	-73	-0.0068		-30.3	-0.0068	-16.48	-0.01222		--	--	--	--			975.033	7123	970.033	24936
-143.5	-0.01154	-72.75	-0.00544		-30.175	-0.00544	-16.415	-0.01142		--	--	--	--			975.288	7127	970.288	25140
-143	-0.01022	-72.5	-0.00387		-30.05	-0.00387	-16.35	-0.01147		--	--	--	--			975.542	7109	970.542	24956
-142.5	-0.00939	-72.25	-0.0039		-29.925	-0.0039	-16.285	-0.01174		--	--	--	--			975.796	7118	970.796	24910
-142	-0.00816	-72	-0.00346		-29.8	-0.00346	-16.22	-0.01224		--	--	--	--			976.05	7021	971.05	24852
-141.5	-0.00809	-71.75	-0.00377		-29.675	-0.00377	-16.155	-0.01174		--	--	--	--			976.304	7110	971.304	24734
-141	-0.00723	-71.5	-0.00495		-29.55	-0.00495	-16.09	-0.01208		--	--	--	--			976.558	7051	971.558	24966
-140.5	-0.00692	-71.25	-0.006		-29.425	-0.006	-16.025	-0.01261		--	--	--	--			976.812	7045	971.812	24874
-140	-0.00739	-71	-0.00632		-29.3	-0.00632	-15.96	-0.01159		--	--	--	--			977.066	7108	972.066	24938
-139.5	-0.00772	-70.75	-0.00728		-29.175	-0.00728	-15.895	-0.01219		--	--	--	--			977.32	7044	972.32	24864
-139	-0.00986	-70.5	-0.00768		-29.05	-0.00768	-15.83	-0.01199		--	--	--	--			977.574	6995	972.574	24852
-138.5	-0.00961	-70.25	-0.00909		-28.925	-0.00909	-15.765	-0.01104		--	--	--	--			977.828	7041	972.828	24800
-138	-0.00938	-70	-0.00972		-28.8	-0.00972	-15.7	-0.01006		--	--	--	--			978.082	7016	973.082	24724
-137.5	-0.0098	-69.75	-0.00955		-28.675	-0.00955	-15.635	-0.00895		--	--	--	--			978.336	7021	973.336	24814
-137	-0.00982	-69.5	-0.009		-28.55	-0.009	-15.57	-0.00808		--	--	--	--			978.59	6958	973.59	24958
-136.5	-0.00972	-69.25	-0.00842		-28.425	-0.00842	-15.505	-0.00715		--	--	--	--			978.844	7008	973.844	24854
-136	-0.00983	-69	-0.00778		-28.3	-0.00778	-15.44	-0.00717		--	--	--	--			979.098	6941	974.098	24800
-135.5	-0.00973	-68.75	-0.00714		-28.175	-0.00714	-15.375	-0.00595		--	--	--	--			979.352	6983	974.352	24594
-135	-0.00973	-68.5	-0.00702		-28.05	-0.00702	-15.31	-0.00601		--	--	--	--			979.606	6960	974.606	24656
-134.5	-0.00964	-68.25	-0.00767		-27.925	-0.00767	-15.245	-0.0067		--	--	--	--			979.86	6954	974.86	24748
-134	-0.00921	-68	-0.00797		-27.8	-0.00797	-15.18	-0.00838		--	--	--	--			980.114	6908	975.114	24590
-133.5	-0.00936	-67.75	-0.00863		-27.675	-0.00863	-15.115	-0.00952		--	--	--	--			980.367	6911	975.367	24620
-133	-0.00943	-67.5	-0.0089		-27.55	-0.0089	-15.05	-0.00924		--	--	--	--			980.621	6873	975.621	24420
-132.5	-0.00948	-67.25	-0.01005		-27.425	-0.01005	-14.985	-0.01022		--	--	--	--			980.875	6887	975.875	24580
-132	-0.00932	-67	-0.01029		-27.3	-0.01029	-14.92	-0.01031		--	--	--	--			981.129	6818	976.129	24490
-131.5	-0.0073	-66.75	-0.01012		-27.175	-0.01012	-14.855	-0.01033		--	--	--	--			981.383	6831	976.383	24408
-131	-0.00637	-66.5	-0.00902		-27.05	-0.00902	-14.79	-0.00994		--	--	--	--			981.637	6837	976.637	24460
-130.5	-0.00704	-66.25	-0.00883		-26.925	-0.00883	-14.725	-0.00953		--	--	--	--			981.89	6869	976.89	24334
-130	-0.00789	-66	-0.00802		-26.8	-0.00802	-14.66	-0.01023		--	--	--	--			982.144	6836	977.144	24170
-129.5	-0.00917	-65.75	-0.00724		-26.675	-0.00724	-14.595	-0.00946		--	--	--	--			982.398	6774	977.398	24164
-129	-0.01027	-65.5	-0.00566		-26.55	-0.00566	-14.53	-0.00964		--	--	--	--			982.652	6761	977.652	24180
-128.5	-0.01054	-65.25	-0.00468		-26.425	-0.00468	-14.465	-0.01019		--	--	--	--			982.906	6676	977.906	24286
-128	-0.01153	-65	-0.00472		-26.3	-0.00472	-14.4	-0.01135		--	--	--	--			983.159	6749	978.159	23908
-127.5	-0.01167	-64.75	-0.00504		-26.175	-0.00504	-14.335	-0.01285		--	--	--	--			983.413	6750	978.413	24096
-127	-0.01298	-64.5	-0.00431		-26.05	-0.00431	-14.27	-0.01285		--	--	--	--			983.667	6715	978.667	23966
-126.5	-0.01321	-64.25	-0.00482		-25.925	-0.00482	-14.205	-0.01258		--	--	--	--			983.92	6663	978.92	24088
-126	-0.01418	-64	-0.0048		-25.8	-0.0048	-14.14	-0.01311		--	--	--	--			984.174	6710	979.174	23832
-125.5	-0.01404	-63.75	-0.00557		-25.675	-0.00557	-14.075	-0.01233		--	--	--	--			984.428	6603	979.428	23526
-125	-0.01364	-63.5	-0.00519		-25.55	-0.00519	-14.01	-0.01116		--	--	--	--			984.681	6625	979.681	23824
-124.5	-0.01217	-63.25	-0.00472		-25.425	-0.00472	-13.945	-0.00924		--	--	--	--			984.935	6606	979.935	23618
-124	-0.01252	-63	-0.00505		-25.3	-0.00505	-13.88	-0.00791		--	--	--	--			985.189	6563	980.189	23658
-123.5	-0.01232	-62.75	-0.00534		-25.175	-0.00534	-13.815	-0.00727		--	--	--	--			985.442	6577	980.442	23528
-123	-0.01253	-62.5	-0.00532		-25.05	-0.00532	-13.75	-0.00604		--	--	--	--			985.696	6495	980.696	23488
-122.5	-0.01349	-62.25	-0.00512		-24.925	-0.00512	-13.685	-0.0043		--	--	--	--			985.95	6519	980.95	23436
-122	-0.01233	-62	-0.00461		-24.8	-0.00461	-13.62	-0.00547		--	--	--	--			986.203	6511	981.203	23490
-121.5	-0.01079	-61.75	-0.00533		-24.675	-0.00533	-13.555	-0.00554		--	--	--	--			986.457	6535	981.457	23400
-121	-0.00965	-61.5	-0.00524		-24.55	-0.00524	-13.49	-0.00662		--	--	--	--			986.71	6475	981.71	23464
-120.5	-0.00936	-61.25	-0.00595		-24.425	-0.00595	-13.425	-0.00844		--	--	--	--			986.964	6480	981.964	23440
-120	-0.00932	-61	-0.00539		-24.3	-0.00539	-13.36	-0.00879		--	--	--	--			987.218	6422	982.218	23012
-119.5	-0.00904	-60.75	-0.00609		-24.175	-0.00609	-13.295	-0.0098		--	--	--	--			987.471	6405	982.471	22934
-119	-0.0098	-60.5	-0.00615		-24.05	-0.00615	-13.23	-0.01036		--	--	--	--			987.725	6376	982.725	23218
-118.5	-0.00974	-60.25	-0.00688		-23.925	-0.00688	-13.165	-0.01028		--	--	--	--			987.978	6374	982.978	22868
-118	-0.00949	-60	-0.00595		-23.8	-0.00595	-13.1	-0.01067		--	--	--	--			988.232	6383	983.232	22916
-117.5	-0.00912	-59.75	-0.00611		-23.675	-0.00611	-13.035	-0.01213		--	--	--	--			988.485	6268	983.485	22736
-117	-0.00976	-59.5	-0.00569		-23.55	-0.00569	-12.97	-0.01201		--	--	--	--			988.739	6318	983.739	22742
-116.5	-0.00963	-59.25	-0.0059		-23.425	-0.0059	-12.905	-0.01178		--	--	--	--			988.992	6247	983.992	22794
-116	-0.01034	-59	-0.00616		-23.3	-0.00616	-12.84	-0.01012		--	--	--	--			989.246	6270	984.246	22738
-115.5	-0.00987	-58.75	-0.00539		-23.175	-0.00539	-12.775	-0.00947		--	--	--	--			989.499	6280	984.499	22670
-115	-0.00922	-58.5	-0.00491		-23.05	-0.00491	-12.71	-0.01063		--	--	--	--			989.752	6245	984.752	22602
-114.5	-0.00953	-58.25	-0.00518		-22.925	-0.00518	-12.645	-0.01027		--	--	--	--			990.006	6145	985.006	22216
-114	-0.00898	-58	-0.00508		-22.8	-0.00508	-12.58	-0.01129		--	--	--	--			990.259	6145	985.259	22400
-113.5	-0.01105	-57.75	-0.00566		-22.675	-0.00566	-12.515	-0.01142		--	--	--	--			990.513	6120	985.513	21960
-113	-0.01111	-57.5	-0.0061		-22.55	-0.0061	-12.45	-0.01161		--	--	--	--			990.766	6158	985.766	22232
-112.5	-0.01162	-57.25	-0.00594		-22.425	-0.00594	-12.385	-0.01104		--	--	--	--			991.019	6125	986.019	22032
-112	-0.01137	-57	-0.00625		-22.3	-0.00625	-12.32	-0.01036		--	--	--	--			991.273	6020	986.273	21852
-111.5	-0.01143	-56.75	-0.00595		-22.175	-0.00595	-12.255	-0.01007		--	--	--	--			991.526	6036	986.526	21732
-111	-0.01134	-56.5	-0.00527		-22.05	-0.00527	-12.19	-0.01056		--	--	--	--			991.779	6066	986.779	21822
-110.5	-0.01099	-56.25	-0.00573		-21.925	-0.00573	-12.125	-0.0109		--	--	--	--			992.033	6019	987.033	21818
-110	-0.00986	-56	-0.00583		-21.8	-0.00583	-12.06	-0.00927		--	--	--	--			992.286	5965	987.286	21628
-109.5	-0.00965	-55.75	-0.00618		-21.675	-0.00618	-11.995	-0.00931		--	--	--	--			992.539	5949	987.539	21524
-109	-0.00857	-55.5	-0.00619		-21.55	-0.00619	-11.93	-0.00885		--	--	--	--			992.793	5932	987.793	21322
-108.5	-0.00958	-55.25	-0.00516		-21.425	-0.00516	-11.865	-0.0088		--	--	--	--			993.046	5867	988.046	21294
-108	-0.01004	-55	-0.00504		-21.3	-0.00504	-11.8	-0.0103		--	--	--	--			993.299	5905	988.299	21388
-107.5	-0.01096	-54.75	-0.00523		-21.175	-0.00523	-11.735	-0.00996		--	--	--	--			993.552	5838	988.552	21152
-107	-0.01033	-54.5	-0.00575		-21.05	-0.00575	-11.67	-0.00932		--	--	--	--			993.806	5828	988.806	21164
-106.5	-0.01085	-54.25	-0.0061		-20.925	-0.0061	-11.605	-0.00934		--	--	--	--			994.059	5775	989.059	21014
-106	-0.0093	-54	-0.00644		-20.8	-0.00644	-11.54	-0.01001		--	--	--	--			994.312	5816	989.312	21030
-105.5	-0.00823	-53.75	-0.00523		-20.675	-0.00523	-11.475	-0.00823		--	--	--	--			994.565	5785	989.565	20748
-105	-0.0082	-53.5	-0.00478		-20.55	-0.00478	-11.41	-0.00733		--	--	--	--			994.818	5754	989.818	20752
-104.5	-0.0086	-53.25	-0.00459		-20.425	-0.00459	-11.345	-0.00691		--	--	--	--			995.072	5686	990.072	20668
-104	-0.00831	-53	-0.00508		-20.3	-0.00508	-11.28	-0.00885		--	--	--	--			995.325	5726	990.325	20530
-103.5	-0.0078	-52.75	-0.00542		-20.175	-0.00542	-11.215	-0.0087		--	--	--	--			995.578	5590	990.578	20304
-103	-0.00834	-52.5	-0.00603		-20.05	-0.00603	-11.15	-0.00989		--	--	--	--			995.831	5610	990.831	20302
-102.5	-0.00977	-52.25	-0.00646		-19.925	-0.00646	-11.085	-0.01147		--	--	--	--			996.084	5595	991.084	20496
-102	-0.01012	-52	-0.00698		-19.8	-0.00698	-11.02	-0.0125		--	--	--	--			996.337	5582	991.337	20266
-101.5	-0.01217	-51.75	-0.00591		-19.675	-0.00591	-10.955	-0.01327		--	--	--	--			996.59	5542	991.59	19954
-101	-0.01231	-51.5	-0.00641		-19.55	-0.00641	-10.89	-0.0136		--	--	--	--			996.843	5494	991.843	19962
-100.5	-0.01282	-51.25	-0.00757		-19.425	-0.00757	-10.825	-0.01241		--	--	--	--			997.097	5543	992.097	19848
-100	-0.01196	-51	-0.00741		-19.3	-0.00741	-10.76	-0.01301		--	--	--	--			997.35	5455	992.35	19808
-99.5	-0.01078	-50.75	-0.0071		-19.175	-0.0071	-10.695	-0.01337		--	--	--	--			997.603	5435	992.603	19668
-99	-0.00982	-50.5	-0.00653		-19.05	-0.00653	-10.63	-0.01264		--	--	--	--			997.856	5394	992.856	19654
-98.5	-0.01026	-50.25	-0.00614		-18.925	-0.00614	-10.565	-0.01157		--	--	--	--			998.109	5360	993.109	19362
-98	-0.0115	-50	-0.00534		-18.8	-0.00534	-10.5	-0.01082		--	--	--	--			998.362	5343	993.362	19528
-97.5	-0.01118	-49.75	-0.00572		-18.675	-0.00572	-10.435	-0.01039		--	--	--	--			998.615	5329	993.615	19284
-97	-0.01002	-49.5	-0.00528		-18.55	-0.00528	-10.37	-0.00969		--	--	--	--			998.868	5303	993.868	19102
-96.5	-0.01032	-49.25	-0.00473		-18.425	-0.00473	-10.305	-0.00935		--	--	--	--			999.121	5335	994.121	18942
-96	-0.0112	-49	-0.00518		-18.3	-0.00518	-10.24	-0.00948		--	--	--	--			999.374	5216	994.374	18878
-95.5	-0.0112	-48.75	-0.00464		-18.175	-0.00464	-10.175	-0.01126		--	--	--	--			999.627	5265	994.627	18680
-95	-0.01101	-48.5	-0.00483		-18.05	-0.00483	-10.11	-0.01047		--	--	--	--			999.88	5145	994.88	18552
-94.5	-0.01123	-48.25	-0.00436		-17.925	-0.00436	-10.045	-0.00961		--	--	--	--			1000.13	5130	995.132	18660
-94	-0.0109	-48	-0.00558		-17.8	-0.00558	-9.98	-0.00871		--	--	--	--			1000.38	5125	995.385	18500
-93.5	-0.01035	-47.75	-0.00672		-17.675	-0.00672	-9.915	-0.00783		--	--	--	--			1000.64	5087	995.638	18410
-93	-0.00988	-47.5	-0.00576		-17.55	-0.00576	-9.85	-0.00904		--	--	--	--			1000.89	5035	995.891	18176
-92.5	-0.0087	-47.25	-0.00608		-17.425	-0.00608	-9.785	-0.00901		--	--	--	--			1001.14	5045	996.144	18228
-92	-0.00857	-47	-0.00609		-17.3	-0.00609	-9.72	-0.00915		--	--	--	--			1001.4	5038	996.397	18000
-91.5	-0.00896	-46.75	-0.00557		-17.175	-0.00557	-9.655	-0.01002		--	--	--	--			1001.65	5003	996.65	17944
-91	-0.00835	-46.5	-0.00524		-17.05	-0.00524	-9.59	-0.00929		--	--	--	--			1001.9	4966	996.903	17866
-90.5	-0.00715	-46.25	-0.00486		-16.925	-0.00486	-9.525	-0.00841		--	--	--	--			1002.15	5008	997.155	17594
-90	-0.00707	-46	-0.00419		-16.8	-0.00419	-9.46	-0.00826		--	--	--	--			1002.41	4967	997.408	17522
-89.5	-0.00858	-45.75	-0.00389		-16.675	-0.00389	-9.395	-0.0105		--	--	--	--			1002.66	4882	997.661	17594
-89	-0.00934	-45.5	-0.00397		-16.55	-0.00397	-9.33	-0.01023		--	--	--	--			1002.91	4880	997.914	17314
-88.5	-0.00992	-45.25	-0.00349		-16.425	-0.00349	-9.265	-0.01234		--	--	--	--			1003.17	4752	998.167	17304
-88	-0.01045	-45	-0.00466		-16.3	-0.00466	-9.2	-0.01123		--	--	--	--			1003.42	4850	998.419	17146
-87.5	-0.01022	-44.75	-0.00529		-16.175	-0.00529	-9.135	-0.01178		--	--	--	--			1003.67	4809	998.672	17122
-87	-0.01131	-44.5	-0.00631		-16.05	-0.00631	-9.07	-0.01093		--	--	--	--			1003.92	4746	998.925	17030
-86.5	-0.01157	-44.25	-0.00638		-15.925	-0.00638	-9.005	-0.01008		--	--	--	--			1004.18	4765	999.178	16982
-86	-0.01201	-44	-0.00595		-15.8	-0.00595	-8.94	-0.00999		--	--	--	--			1004.43	4689	999.43	16642
-85.5	-0.01122	-43.75	-0.00626		-15.675	-0.00626	-8.875	-0.00979		--	--	--	--			1004.68	4663	999.683	16608
-85	-0.01018	-43.5	-0.00635		-15.55	-0.00635	-8.81	-0.00947		--	--	--	--			1004.94	4677	999.936	16448
-84.5	-0.0096	-43.25	-0.00666		-15.425	-0.00666	-8.745	-0.00908		--	--	--	--			1005.19	4608	1000.19	16454
-84	-0.0088	-43	-0.00658		-15.3	-0.00658	-8.68	-0.00862		--	--	--	--			1005.44	4561	1000.44	16250
-83.5	-0.00784	-42.75	-0.00589		-15.175	-0.00589	-8.615	-0.00805		--	--	--	--			1005.69	4566	1000.69	16252
-83	-0.00809	-42.5	-0.00631		-15.05	-0.00631	-8.55	-0.00861		--	--	--	--			1005.95	4540	1000.95	16098
-82.5	-0.00988	-42.25	-0.00562		-14.925	-0.00562	-8.485	-0.0093		--	--	--	--			1006.2	4506	1001.2	15868
-82	-0.01033	-42	-0.00566		-14.8	-0.00566	-8.42	-0.00842		--	--	--	--			1006.45	4437	1001.45	15834
-81.5	-0.01073	-41.75	-0.00552		-14.675	-0.00552	-8.355	-0.00938		--	--	--	--			1006.7	4441	1001.7	15680
-81	-0.01001	-41.5	-0.00613		-14.55	-0.00613	-8.29	-0.0097		--	--	--	--			1006.96	4485	1001.96	15628
-80.5	-0.00861	-41.25	-0.00666		-14.425	-0.00666	-8.225	-0.01005		--	--	--	--			1007.21	4357	1002.21	15460
-80	-0.00954	-41	-0.0057		-14.3	-0.0057	-8.16	-0.00921		--	--	--	--			1007.46	4390	1002.46	15268
-79.5	-0.00921	-40.75	-0.00419		-14.175	-0.00419	-8.095	-0.00901		--	--	--	--			1007.71	4289	1002.71	15116
-79	-0.0092	-40.5	-0.00451		-14.05	-0.00451	-8.03	-0.00872		--	--	--	--			1007.97	4328	1002.97	15158
-78.5	-0.00851	-40.25	-0.00545		-13.925	-0.00545	-7.965	-0.00901		--	--	--	--			1008.22	4261	1003.22	14960
-78	-0.00775	-40	-0.00581		-13.8	-0.00581	-7.9	-0.00832		--	--	--	--			1008.47	4290	1003.47	14922
-77.5	-0.0081	-39.75	-0.00561		-13.675	-0.00561	-7.835	-0.00881		--	--	--	--			1008.72	4253	1003.72	14822
-77	-0.00773	-39.5	-0.00534		-13.55	-0.00534	-7.77	-0.00929		--	--	--	--			1008.98	4241	1003.98	14648
-76.5	-0.0079	-39.25	-0.00534		-13.425	-0.00534	-7.705	-0.0096		--	--	--	--			1009.23	4149	1004.23	14494
-76	-0.00878	-39	-0.00607		-13.3	-0.00607	-7.64	-0.01018		--	--	--	--			1009.48	4145	1004.48	14484
-75.5	-0.01147	-38.75	-0.00537		-13.175	-0.00537	-7.575	-0.01088		--	--	--	--			1009.73	4119	1004.73	14412
-75	-0.01152	-38.5	-0.00594		-13.05	-0.00594	-7.51	-0.01028		--	--	--	--			1009.99	4079	1004.99	14290
-74.5	-0.01097	-38.25	-0.00596		-12.925	-0.00596	-7.445	-0.00971		--	--	--	--			1010.24	4066	1005.24	14226
-74	-0.0096	-38	-0.00598		-12.8	-0.00598	-7.38	-0.00946		--	--	--	--			1010.49	4067	1005.49	13994
-73.5	-0.00871	-37.75	-0.00501		-12.675	-0.00501	-7.315	-0.00872		--	--	--	--			1010.74	4006	1005.74	13794
-73	-0.00893	-37.5	-0.0039		-12.55	-0.0039	-7.25	-0.00833		--	--	--	--			1011	4025	1006	13836
-72.5	-0.00851	-37.25	-0.00362		-12.425	-0.00362	-7.185	-0.00748		--	--	--	--			1011.25	3969	1006.25	13822
-72	-0.00806	-37	-0.00452		-12.3	-0.00452	-7.12	-0.00642		--	--	--	--			1011.5	3927	1006.5	13516
-71.5	-0.00759	-36.75	-0.00484		-12.175	-0.00484	-7.055	-0.00605		--	--	--	--			1011.75	3900	1006.75	13612
-71	-0.00717	-36.5	-0.00484		-12.05	-0.00484	-6.99	-0.00543		--	--	--	--			1012.01	3907	1007.01	13378
-70.5	-0.0073	-36.25	-0.00554		-11.925	-0.00554	-6.925	-0.00671		--	--	--	--			1012.26	3841	1007.26	13304
-70	-0.00753	-36	-0.0059		-11.8	-0.0059	-6.86	-0.00784		--	--	--	--			1012.51	3843	1007.51	13158
-69.5	-0.00724	-35.75	-0.00652		-11.675	-0.00652	-6.795	-0.00847		--	--	--	--			1012.76	3852	1007.76	13022
-69	-0.00753	-35.5	-0.00708		-11.55	-0.00708	-6.73	-0.00933		--	--	--	--			1013.01	3837	1008.01	12978
-68.5	-0.00912	-35.25	-0.00704		-11.425	-0.00704	-6.665	-0.01038		--	--	--	--			1013.27	3770	1008.27	12740
-68	-0.00917	-35	-0.00715		-11.3	-0.00715	-6.6	-0.00935		--	--	--	--			1013.52	3733	1008.52	12776
-67.5	-0.00856	-34.75	-0.00674		-11.175	-0.00674	-6.535	-0.00973		--	--	--	--			1013.77	3741	1008.77	12648
-67	-0.00905	-34.5	-0.00537		-11.05	-0.00537	-6.47	-0.00931		--	--	--	--			1014.02	3686	1009.02	12476
-66.5	-0.00998	-34.25	-0.00475		-10.925	-0.00475	-6.405	-0.00734		--	--	--	--			1014.28	3694	1009.28	12210
-66	-0.0104	-34	-0.00384		-10.8	-0.00384	-6.34	-0.00734		--	--	--	--			1014.53	3638	1009.53	12278
-65.5	-0.01056	-33.75	-0.00377		-10.675	-0.00377	-6.275	-0.00637		--	--	--	--			1014.78	3634	1009.78	12250
-65	-0.01162	-33.5	-0.0032		-10.55	-0.0032	-6.21	-0.00579		--	--	--	--			1015.03	3620	1010.03	12062
-64.5	-0.01231	-33.25	-0.00306		-10.425	-0.00306	-6.145	-0.00596		--	--	--	--			1015.28	3590	1010.28	12002
-64	-0.01275	-33	-0.0036		-10.3	-0.0036	-6.08	-0.00596		--	--	--	--			1015.54	3569	1010.54	11898
-63.5	-0.01282	-32.75	-0.00364		-10.175	-0.00364	-6.015	-0.0074		--	--	--	--			1015.79	3519	1010.79	11682
-63	-0.01263	-32.5	-0.0045		-10.05	-0.0045	-5.95	-0.00825		--	--	--	--			1016.04	3490	1011.04	11576
-62.5	-0.01088	-32.25	-0.00531		-9.925	-0.00531	-5.885	-0.0075		--	--	--	--			1016.29	3496	1011.29	11644
-62	-0.01173	-32	-0.00608		-9.8	-0.00608	-5.82	-0.00703		--	--	--	--			1016.55	3473	1011.55	11410
-61.5	-0.01163	-31.75	-0.00674		-9.675	-0.00674	-5.755	-0.00822		--	--	--	--			1016.8	3459	1011.8	11346
-61	-0.01089	-31.5	-0.00626		-9.55	-0.00626	-5.69	-0.00683		--	--	--	--			1017.05	3408	1012.05	11206
-60.5	-0.0105	-31.25	-0.00615		-9.425	-0.00615	-5.625	-0.00705		--	--	--	--			1017.3	3376	1012.3	11264
-60	-0.00966	-31	-0.00596		-9.3	-0.00596	-5.56	-0.00622		--	--	--	--			1017.55	3417	1012.55	11148
-59.5	-0.0093	-30.75	-0.00603		-9.175	-0.00603	-5.495	-0.00624		--	--	--	--			1017.81	3346	1012.81	10838
-59	-0.00846	-30.5	-0.00576		-9.05	-0.00576	-5.43	-0.00681		--	--	--	--			1018.06	3352	1013.06	10830
-58.5	-0.00808	-30.25	-0.00573		-8.925	-0.00573	-5.365	-0.00579		--	--	--	--			1018.31	3309	1013.31	10784
-58	-0.00852	-30	-0.00529		-8.8	-0.00529	-5.3	-0.00649		--	--	--	--			1018.56	3317	1013.56	10556
-57.5	-0.00832	-29.75	-0.00512		-8.675	-0.00512	-5.235	-0.00669		--	--	--	--			1018.81	3283	1013.81	10506
-57	-0.00786	-29.5	-0.00521		-8.55	-0.00521	-5.17	-0.00824		--	--	--	--			1019.07	3254	1014.07	10300
-56.5	-0.00791	-29.25	-0.00506		-8.425	-0.00506	-5.105	-0.00986		--	--	--	--			1019.32	3202	1014.32	10134
-56	-0.00827	-29	-0.00648		-8.3	-0.00648	-5.04	-0.01055		--	--	--	--			1019.57	3214	1014.57	10178
-55.5	-0.00803	-28.75	-0.00633		-8.175	-0.00633	-4.975	-0.01068		--	--	--	--			1019.82	3192	1014.82	10072
-55	-0.009	-28.5	-0.00717		-8.05	-0.00717	-4.91	-0.01028		--	--	--	--			1020.07	3131	1015.07	9954
-54.5	-0.00876	-28.25	-0.00686		-7.925	-0.00686	-4.845	-0.01062		--	--	--	--			1020.33	3116	1015.33	9916
-54	-0.00893	-28	-0.00612		-7.8	-0.00612	-4.78	-0.00904		--	--	--	--			1020.58	3093	1015.58	9794
-53.5	-0.00916	-27.75	-0.00643		-7.675	-0.00643	-4.715	-0.00937		--	--	--	--			1020.83	3125	1015.83	9744
-53	-0.0083	-27.5	-0.00709		-7.55	-0.00709	-4.65	-0.00973		--	--	--	--			1021.08	3070	1016.08	9644
-52.5	-0.00854	-27.25	-0.00689		-7.425	-0.00689	-4.585	-0.0088		--	--	--	--			1021.33	3040	1016.33	9464
-52	-0.00852	-27	-0.00711		-7.3	-0.00711	-4.52	-0.00724		--	--	--	--			1021.59	3065	1016.59	9488
-51.5	-0.00849	-26.75	-0.00696		-7.175	-0.00696	-4.455	-0.00731		--	--	--	--			1021.84	3019	1016.84	9376
-51	-0.00781	-26.5	-0.00765		-7.05	-0.00765	-4.39	-0.00852		--	--	--	--			1022.09	3048	1017.09	9162
-50.5	-0.00825	-26.25	-0.00669		-6.925	-0.00669	-4.325	-0.00893		--	--	--	--			1022.34	2984	1017.34	9096
-50	-0.00856	-26	-0.00718		-6.8	-0.00718	-4.26	-0.01014		--	--	--	--			1022.59	2993	1017.59	9034
-49.5	-0.01003	-25.75	-0.00774		-6.675	-0.00774	-4.195	-0.01058		--	--	--	--			1022.84	3012	1017.84	9034
-49	-0.01006	-25.5	-0.00774		-6.55	-0.00774	-4.13	-0.01245		--	--	--	--			1023.1	2934	1018.1	8942
-48.5	-0.00956	-25.25	-0.00747		-6.425	-0.00747	-4.065	-0.01296		--	--	--	--			1023.35	2920	1018.35	8796
-48	-0.00931	-25	-0.00678		-6.3	-0.00678	-4	-0.01238		--	--	--	--			1023.6	2904	1018.6	8594
-47.5	-0.00899	-24.75	-0.00536		-6.175	-0.00536	-3.935	-0.01214		--	--	--	--			1023.85	2870	1018.85	8768
-47	-0.00911	-24.5	-0.00521		-6.05	-0.00521	-3.87	-0.01164		--	--	--	--			1024.1	2862	1019.1	8538
-46.5	-0.00797	-24.25	-0.00516		-5.925	-0.00516	-3.805	-0.01152		--	--	--	--			1024.36	2845	1019.36	8542
-46	-0.00771	-24	-0.00583		-5.8	-0.00583	-3.74	-0.01061		--	--	--	--			1024.61	2839	1019.61	8312
-45.5	-0.00737	-23.75	-0.00612		-5.675	-0.00612	-3.675	-0.00874		--	--	--	--			1024.86	2795	1019.86	8164
-45	-0.00815	-23.5	-0.00654		-5.55	-0.00654	-3.61	-0.00939		--	--	--	--			1025.11	2794	1020.11	8270
-44.5	-0.00871	-23.25	-0.00788		-5.425	-0.00788	-3.545	-0.01032		--	--	--	--			1025.36	2768	1020.36	8074
-44	-0.00874	-23	-0.00865		-5.3	-0.00865	-3.48	-0.01055		--	--	--	--			1025.61	2739	1020.61	8108
-43.5	-0.01046	-22.75	-0.00818		-5.175	-0.00818	-3.415	-0.00986		--	--	--	--			1025.87	2747	1020.87	8018
-43	-0.01141	-22.5	-0.00958		-5.05	-0.00958	-3.35	-0.01015		--	--	--	--			1026.12	2745	1021.12	7918
-42.5	-0.01229	-22.25	-0.00933		-4.925	-0.00933	-3.285	-0.01079		--	--	--	--			1026.37	2738	1021.37	7890
-42	-0.01153	-22	-0.00857		-4.8	-0.00857	-3.22	-0.01246		--	--	--	--			1026.62	2702	1021.62	7636
-41.5	-0.01108	-21.75	-0.00786		-4.675	-0.00786	-3.155	-0.0114		--	--	--	--			1026.87	2695	1021.87	7660
-41	-0.01153	-21.5	-0.00655		-4.55	-0.00655	-3.09	-0.01104		--	--	--	--			1027.12	2673	1022.12	7680
-40.5	-0.01102	-21.25	-0.00572		-4.425	-0.00572	-3.025	-0.01163		--	--	--	--			1027.38	2662	1022.38	7520
-40	-0.01139	-21	-0.00578		-4.3	-0.00578	-2.96	-0.01187		--	--	--	--			1027.63	2651	1022.63	7392
-39.5	-0.01008	-20.75	-0.00594		-4.175	-0.00594	-2.895	-0.01112		--	--	--	--			1027.88	2611	1022.88	7344
-39	-0.01065	-20.5	-0.00618		-4.05	-0.00618	-2.83	-0.0109		--	--	--	--			1028.13	2621	1023.13	7356
-38.5	-0.01206	-20.25	-0.00617		-3.925	-0.00617	-2.765	-0.0115		--	--	--	--			1028.38	2599	1023.38	7118
-38	-0.01282	-20	-0.00615		-3.8	-0.00615	-2.7	-0.01263		--	--	--	--			1028.63	2572	1023.63	7206
-37.5	-0.01267	-19.75	-0.00709		-3.675	-0.00709	-2.635	-0.01211		--	--	--	--			1028.88	2560	1023.88	7086
-37	-0.01186	-19.5	-0.00711		-3.55	-0.00711	-2.57	-0.0122		--	--	--	--			1029.13	2550	1024.13	7112
-36.5	-0.0121	-19.25	-0.00773		-3.425	-0.00773	-2.505	-0.01243		--	--	--	--			1029.39	2546	1024.39	7024
-36	-0.012	-19	-0.00783		-3.3	-0.00783	-2.44	-0.01316		--	--	--	--			1029.64	2533	1024.64	6860
-35.5	-0.0104	-18.75	-0.00717		-3.175	-0.00717	-2.375	-0.01345		--	--	--	--			1029.89	2513	1024.89	6788
-35	-0.00935	-18.5	-0.00679		-3.05	-0.00679	-2.31	-0.01263		--	--	--	--			1030.14	2526	1025.14	6758
-34.5	-0.00859	-18.25	-0.00691		-2.925	-0.00691	-2.245	-0.01137		--	--	--	--			1030.39	2535	1025.39	6694
-34	-0.00924	-18	-0.00736		-2.8	-0.00736	-2.18	-0.01265		--	--	--	--			1030.64	2521	1025.64	6640
-33.5	-0.00887	-17.75	-0.00791		-2.675	-0.00791	-2.115	-0.01284		--	--	--	--			1030.89	2523	1025.89	6592
-33	-0.01049	-17.5	-0.00746		-2.55	-0.00746	-2.05	-0.01277		--	--	--	--			1031.15	2472	1026.15	6446
-32.5	-0.01048	-17.25	-0.00712		-2.425	-0.00712	-1.985	-0.01286		--	--	--	--			1031.4	2462	1026.4	6400
-32	-0.01246	-17	-0.00685		-2.3	-0.00685	-1.92	-0.01335		--	--	--	--			1031.65	2436	1026.65	6456
-31.5	-0.0135	-16.75	-0.00705		-2.175	-0.00705	-1.855	-0.01329		--	--	--	--			1031.9	2464	1026.9	6254
-31	-0.0135	-16.5	-0.00726		-2.05	-0.00726	-1.79	-0.01363		--	--	--	--			1032.15	2433	1027.15	6278
-30.5	-0.0142	-16.25	-0.00787		-1.925	-0.00787	-1.725	-0.01341		--	--	--	--			1032.4	2390	1027.4	6160
-30	-0.01443	-16	-0.00857		-1.8	-0.00857	-1.66	-0.01354		--	--	--	--			1032.65	2424	1027.65	6126
-29.5	-0.01482	-15.75	-0.00928		-1.675	-0.00928	-1.595	-0.0132		--	--	--	--			1032.91	2400	1027.91	6078
-29	-0.014	-15.5	-0.00828		-1.55	-0.00828	-1.53	-0.01325		--	--	--	--			1033.16	2393	1028.16	6054
-28.5	-0.01273	-15.25	-0.00781		-1.425	-0.00781	-1.465	-0.01334		--	--	--	--			1033.41	2391	1028.41	6060
-28	-0.01268	-15	-0.00767		-1.3	-0.00767	-1.4	-0.01228		--	--	--	--			1033.66	2399	1028.66	5960
-27.5	-0.01169	-14.75	-0.00757		-1.175	-0.00757	-1.335	-0.01273		--	--	--	--			1033.91	2365	1028.91	5876
-27	-0.01116	-14.5	-0.00737		-1.05	-0.00737	-1.27	-0.01263		--	--	--	--			1034.16	2349	1029.16	5748
-26.5	-0.01024	-14.25	-0.00683		-0.925	-0.00683	-1.205	-0.01206		--	--	--	--			1034.41	2343	1029.41	5708
-26	-0.01	-14	-0.00596		-0.8	-0.00596	-1.14	-0.01197		--	--	--	--			1034.66	2337	1029.66	5628
-25.5	-0.0095	-13.75	-0.00558		-0.675	-0.00558	-1.075	-0.01204		--	--	--	--			1034.91	2336	1029.91	5686
-25	-0.00892	-13.5	-0.00646		-0.55	-0.00646	-1.01	-0.01246		--	--	--	--			1035.17	2320	1030.17	5638
-24.5	-0.00703	-13.25	-0.00664		-0.425	-0.00664	-0.945	-0.01361		--	--	--	--			1035.42	2320	1030.42	5506
-24	-0.00708	-13	-0.00618		-0.3	-0.00618	-0.88	-0.01428		--	--	--	--			1035.67	2317	1030.67	5454
-23.5	-0.00777	-12.75	-0.00647		-0.175	-0.00647	-0.815	-0.01407		--	--	--	--			1035.92	2310	1030.92	5530
-23	-0.00812	-12.5	-0.00691		-0.05	-0.00691	-0.75	-0.01196		--	--	--	--			1036.17	2310	1031.17	5470
-22.5	-0.00832	-12.25	-0.00584		0.075	-0.00584	-0.685	-0.01102		--	--	--	--			1036.42	2330	1031.42	5388
-22	-0.00881	-12	-0.0043		0.2	-0.0043	-0.62	-0.01109		--	--	--	--			1036.67	2333	1031.67	5364
-21.5	-0.00941	-11.75	-0.00396		0.325	-0.00396	-0.555	-0.00974		--	--	--	--			1036.92	2290	1031.92	5320
-21	-0.00967	-11.5	-0.00393		0.45	-0.00393	-0.49	-0.00804		--	--	--	--			1037.17	2280	1032.17	5232
-20.5	-0.00936	-11.25	-0.00373		0.575	-0.00373	-0.425	-0.00748		--	--	--	--			1037.43	2273	1032.43	5170
-20	-0.00903	-11	-0.00402		0.7	-0.00402	-0.36	-0.00653		--	--	--	--			1037.68	2286	1032.68	5056
-19.5	-0.0093	-10.75	-0.00459		0.825	-0.00459	-0.295	-0.00675		--	--	--	--			1037.93	2267	1032.93	5240
-19	-0.00986	-10.5	-0.00572		0.95	-0.00572	-0.23	-0.00601		--	--	--	--			1038.18	2243	1033.18	5078
-18.5	-0.0098	-10.25	-0.00613		1.075	-0.00613	-0.165	-0.00717		--	--	--	--			1038.43	2259	1033.43	5018
-18	-0.00856	-10	-0.00735		1.2	-0.00735	-0.1	-0.00899		--	--	--	--			1038.68	2212	1033.68	5064
-17.5	-0.00779	-9.75	-0.00701		1.325	-0.00701	-0.035	-0.01091		--	--	--	--			1038.93	2220	1033.93	4914
-17	-0.00814	-9.5	-0.00753		1.45	-0.00753	0.03	-0.01078		--	--	--	--			1039.18	2240	1034.18	4908
-16.5	-0.00852	-9.25	-0.00825		1.575	-0.00825	0.095	-0.01024		--	--	--	--			1039.43	2238	1034.43	4956
-16	-0.00857	-9	-0.00844		1.7	-0.00844	0.16	-0.00882		--	--	--	--			1039.68	2220	1034.68	4856
-15.5	-0.00864	-8.75	-0.00685		1.825	-0.00685	0.225	-0.00814		--	--	--	--			1039.94	2226	1034.94	4856
-15	-0.0091	-8.5	-0.00686		1.95	-0.00686	0.29	-0.00837		--	--	--	--			1040.19	2233	1035.19	4886
-14.5	-0.0084	-8.25	-0.0073		2.075	-0.0073	0.355	-0.0073		--	--	--	--			1040.44	2226	1035.44	4752
-14	-0.00807	-8	-0.0075		2.2	-0.0075	0.42	-0.00769		--	--	--	--			1040.69	2220	1035.69	4684
-13.5	-0.00714	-7.75	-0.00821		2.325	-0.00821	0.485	-0.00921		--	--	--	--			1040.94	2217	1035.94	4674
-13	-0.00772	-7.5	-0.00826		2.45	-0.00826	0.55	-0.00927		--	--	--	--			1041.19	2205	1036.19	4702
-12.5	-0.00839	-7.25	-0.00756		2.575	-0.00756	0.615	-0.00923		--	--	--	--			1041.44	2214	1036.44	4724
-12	-0.00874	-7	-0.00778		2.7	-0.00778	0.68	-0.00925		--	--	--	--			1041.69	2218	1036.69	4590
-11.5	-0.00857	-6.75	-0.00802		2.825	-0.00802	0.745	-0.00998		--	--	--	--			1041.94	2223	1036.94	4568
-11	-0.00868	-6.5	-0.00768		2.95	-0.00768	0.81	-0.01103		--	--	--	--			1042.19	2205	1037.19	4452
-10.5	-0.00873	-6.25	-0.00691		3.075	-0.00691	0.875	-0.01091		--	--	--	--			1042.44	2179	1037.44	4498
-10	-0.00853	-6	-0.00803		3.2	-0.00803	0.94	-0.00962		--	--	--	--			1042.69	2177	1037.69	4582
-9.5	-0.00888	-5.75	-0.00709		3.325	-0.00709	1.005	-0.00837		--	--	--	--			1042.95	2198	1037.95	4492
-9	-0.00856	-5.5	-0.00668		3.45	-0.00668	1.07	-0.00707		--	--	--	--			1043.2	2179	1038.2	4446
-8.5	-0.00933	-5.25	-0.00505		3.575	-0.00505	1.135	-0.00644		--	--	--	--			1043.45	2193	1038.45	4450
-8	-0.01024	-5	-0.00581		3.7	-0.00581	1.2	-0.00572		--	--	--	--			1043.7	2216	1038.7	4426
-7.5	-0.00989	-4.75	-0.00586		3.825	-0.00586	1.265	-0.0074		--	--	--	--			1043.95	2240	1038.95	4450
-7	-0.0098	-4.5	-0.00605		3.95	-0.00605	1.33	-0.00909		--	--	--	--			1044.2	2237	1039.2	4380
-6.5	-0.01012	-4.25	-0.00692		4.075	-0.00692	1.395	-0.01014		--	--	--	--			1044.45	2185	1039.45	4308
-6	-0.01045	-4	-0.0062		4.2	-0.0062	1.46	-0.01001		--	--	--	--			1044.7	2238	1039.7	4376
-5.5	-0.00965	-3.75	-0.00568		4.325	-0.00568	1.525	-0.00913		--	--	--	--			1044.95	2216	1039.95	4370
-5	-0.00937	-3.5	-0.00641		4.45	-0.00641	1.59	-0.00936		--	--	--	--			1045.2	2212	1040.2	4284
-4.5	-0.01042	-3.25	-0.00785		4.575	-0.00785	1.655	-0.01104		--	--	--	--			1045.45	2259	1040.45	4288
-4	-0.01061	-3	-0.00687		4.7	-0.00687	1.72	-0.01783		--	--	--	--			1045.7	2219	1040.7	4294
-3.5	-0.01082	-2.75	-0.0071		4.825	-0.0071	1.785	-0.02036		--	--	--	--			1045.95	2220	1040.95	4270
-3	-0.01119	-2.5	-0.00745		4.95	-0.00745	1.85	-0.02435		--	--	--	--			1046.2	2266	1041.2	4256
-2.5	-0.00835	-2.25	-0.00827		5.075	-0.00827	1.915	-0.02292		--	--	--	--			1046.45	2272	1041.45	4272
-2	-0.00343	-2	-0.0068		5.2	-0.0068	1.98	-0.0152		--	--	--	--			1046.71	2257	1041.71	4218
-1.5	0.00181	-1.75	-0.00824		5.325	-0.00824	2.045	0.000500139		--	--	--	--			1046.96	2255	1041.96	4292
-1	0.0151	-1.5	-0.01346		5.45	-0.01346	2.11	0.02094		--	--	--	--			1047.21	2286	1042.21	4262
-0.5	0.03975	-1.25	-0.01039		5.575	-0.01039	2.175	0.04269		--	--	--	--			1047.46	2273	1042.46	4266
0	0.0684	-1	-0.00161		5.7	-0.00161	2.24	0.07058		--	--	--	--			1047.71	2305	1042.71	4298
0.5	0.09496	-0.75	0.01174		5.825	0.01174	2.305	0.10771		--	--	--	--			1047.96	2304	1042.96	4346
1	0.12489	-0.5	0.03617		5.95	0.03617	2.37	0.15949		--	--	--	--			1048.21	2327	1043.21	4260
1.5	0.16334	-0.25	0.06914		6.075	0.06914	2.435	0.217		--	--	--	--			1048.46	2315	1043.46	4320
2	0.20393	0	0.1049		6.2	0.1049	2.5	0.26954		--	--	--	--			1048.71	2309	1043.71	4288
2.5	0.24193	0.25	0.14429		6.325	0.14429	2.565	0.31293		--	--	--	--			1048.96	2328	1043.96	4270
3	0.28006	0.5	0.18646		6.45	0.18646	2.63	0.34308		--	--	--	--			1049.21	2364	1044.21	4288
3.5	0.31766	0.75	0.22655		6.575	0.22655	2.695	0.36907		--	--	--	--			1049.46	2391	1044.46	4346
4	0.3526	1	0.26605		6.7	0.26605	2.76	0.38569		--	--	--	--			1049.71	2394	1044.71	4382
4.5	0.37298	1.25	0.30496		6.825	0.30496	2.825	0.40157		--	--	--	--			1049.96	2390	1044.96	4368
5	0.37952	1.5	0.3438		6.95	0.3438	2.89	0.42082		--	--	--	--			1050.21	2416	1045.21	4454
5.5	0.38992	1.75	0.36804		7.075	0.36804	2.955	0.43825		--	--	--	--			1050.46	2437	1045.46	4516
6	0.41672	2	0.38402		7.2	0.38402	3.02	0.44077		--	--	--	--			1050.71	2513	1045.71	4504
6.5	0.44249	2.25	0.39748		7.325	0.39748	3.085	0.43135		--	--	--	--			1050.96	2492	1045.96	4436
7	0.44539	2.5	0.40665		7.45	0.40665	3.15	0.41582		--	--	--	--			1051.21	2494	1046.21	4534
7.5	0.43508	2.75	0.41409		7.575	0.41409	3.215	0.40485		--	--	--	--			1051.46	2546	1046.46	4574
8	0.42942	3	0.42855		7.7	0.42855	3.28	0.40209		--	--	--	--			1051.71	2517	1046.71	4670
8.5	0.43197	3.25	0.44054		7.825	0.44054	3.345	0.39573		--	--	--	--			1051.96	2548	1046.96	4648
9	0.42471	3.5	0.4439		7.95	0.4439	3.41	0.38552		--	--	--	--			1052.21	2573	1047.21	4622
9.5	0.4134	3.75	0.44183		8.075	0.44183	3.475	0.3772		--	--	--	--			1052.46	2605	1047.46	4724
10	0.41129	4	0.43261		8.2	0.43261	3.54	0.36651		--	--	--	--			1052.71	2627	1047.71	4754
10.5	0.41684	4.25	0.42302		8.325	0.42302	3.605	0.35603		--	--	--	--			1052.97	2654	1047.97	4818
11	0.40959	4.5	0.42284		8.45	0.42284	3.67	0.34105		--	--	--	--			1053.22	2733	1048.22	4816
11.5	0.38074	4.75	0.42423		8.575	0.42423	3.735	0.32435		--	--	--	--			1053.47	2706	1048.47	4868
12	0.35679	5	0.42235		8.7	0.42235	3.8	0.31392		--	--	--	--			1053.72	2739	1048.72	4972
12.5	0.35222	5.25	0.41131		8.825	0.41131	3.865	0.30581		--	--	--	--			1053.97	2768	1048.97	4964
13	0.35434	5.5	0.39772		8.95	0.39772	3.93	0.29766		--	--	--	--			1054.22	2816	1049.22	5030
13.5	0.34498	5.75	0.38059		9.075	0.38059	3.995	0.29261		--	--	--	--			1054.47	2831	1049.47	5046
14	0.32281	6	0.36847		9.2	0.36847	4.06	0.28815		--	--	--	--			--	--	--	--
14.5	0.30844	6.25	0.36085		9.325	0.36085	4.125	0.27939		--	--	--	--			--	--	--	--
15	0.30229	6.5	0.35823		9.45	0.35823	4.19	0.26561		--	--	--	--			--	--	--	--
15.5	0.29099	6.75	0.3504		9.575	0.3504	4.255	0.24784		--	--	--	--			--	--	--	--
16	0.27252	7	0.33563		9.7	0.33563	4.32	0.23321		--	--	--	--			--	--	--	--
16.5	0.25917	7.25	0.3181		9.825	0.3181	4.385	0.23063		--	--	--	--			--	--	--	--
17	0.25405	7.5	0.3031		9.95	0.3031	4.45	0.23669		--	--	--	--			--	--	--	--
17.5	0.25144	7.75	0.29439		10.075	0.29439	4.515	0.24451		--	--	--	--			--	--	--	--
18	0.24359	8	0.29103		10.2	0.29103	4.58	0.24191		--	--	--	--			--	--	--	--
18.5	0.23389	8.25	0.2811		10.325	0.2811	4.645	0.22634		--	--	--	--			--	--	--	--
19	0.23069	8.5	0.26956		10.45	0.26956	4.71	0.20428		--	--	--	--			--	--	--	--
19.5	0.22286	8.75	0.25877		10.575	0.25877	4.775	0.18895		--	--	--	--			--	--	--	--
20	0.20938	9	0.25028		10.7	0.25028	4.84	0.18551		--	--	--	--			--	--	--	--
20.5	0.19896	9.25	0.2415		10.825	0.2415	4.905	0.19329		--	--	--	--			--	--	--	--
21	0.19255	9.5	0.2359		10.95	0.2359	4.97	0.20184		--	--	--	--			--	--	--	--
21.5	0.19192	9.75	0.23072		11.075	0.23072	5.035	0.20127		--	--	--	--			--	--	--	--
22	0.19399	10	0.22245		11.2	0.22245	5.1	0.18949		--	--	--	--			--	--	--	--
22.5	0.18863	10.25	0.21219		11.325	0.21219	5.165	0.17224		--	--	--	--			--	--	--	--
23	0.1773	10.5	0.20477		11.45	0.20477	5.23	0.1542		--	--	--	--			--	--	--	--
23.5	0.1626	10.75	0.2012		11.575	0.2012	5.295	0.14912		--	--	--	--			--	--	--	--
24	0.14972	11	0.1991		11.7	0.1991	5.36	0.15822		--	--	--	--			--	--	--	--
24.5	0.14906	11.25	0.19427		11.825	0.19427	5.425	0.17		--	--	--	--			--	--	--	--
25	0.15604	11.5	0.186		11.95	0.186	5.49	0.17349		--	--	--	--			--	--	--	--
25.5	0.15666	11.75	0.17723		12.075	0.17723	5.555	0.16739		--	--	--	--			--	--	--	--
26	0.15145	12	0.17246		12.2	0.17246	5.62	0.15309		--	--	--	--			--	--	--	--
26.5	0.14244	12.25	0.17127		12.325	0.17127	5.685	0.14184		--	--	--	--			--	--	--	--
27	0.13378	12.5	0.172		12.45	0.172	5.75	0.13601		--	--	--	--			--	--	--	--
27.5	0.12786	12.75	0.17059		12.575	0.17059	5.815	0.13767		--	--	--	--			--	--	--	--
28	0.12677	13	0.16566		12.7	0.16566	5.88	0.14033		--	--	--	--			--	--	--	--
28.5	0.13149	13.25	0.15867		12.825	0.15867	5.945	0.14213		--	--	--	--			--	--	--	--
29	0.13647	13.5	0.15099		12.95	0.15099	6.01	0.13994		--	--	--	--			--	--	--	--
29.5	0.13233	13.75	0.14985		13.075	0.14985	6.075	0.13679		--	--	--	--			--	--	--	--
30	0.12199	14	0.15244		13.2	0.15244	6.14	0.1331		--	--	--	--			--	--	--	--
30.5	0.11664	14.25	0.1521		13.325	0.1521	6.205	0.13138		--	--	--	--			--	--	--	--
31	0.11835	14.5	0.15136		13.45	0.15136	6.27	0.12851		--	--	--	--			--	--	--	--
31.5	0.11959	14.75	0.14834		13.575	0.14834	6.335	0.12374		--	--	--	--			--	--	--	--
32	0.11625	15	0.14344		13.7	0.14344	6.4	0.12206		--	--	--	--			--	--	--	--
32.5	0.10872	15.25	0.14031		13.825	0.14031	6.465	0.12556		--	--	--	--			--	--	--	--
33	0.10391	15.5	0.13948		13.95	0.13948	6.53	0.1311		--	--	--	--			--	--	--	--
33.5	0.10468	15.75	0.13966		14.075	0.13966	6.595	0.13315		--	--	--	--			--	--	--	--
34	0.10306	16	0.13969		14.2	0.13969	6.66	0.13019		--	--	--	--			--	--	--	--
34.5	0.102	16.25	0.13727		14.325	0.13727	6.725	0.12148		--	--	--	--			--	--	--	--
35	0.1027	16.5	0.1335		14.45	0.1335	6.79	0.10922		--	--	--	--			--	--	--	--
35.5	0.1004	16.75	0.13103		14.575	0.13103	6.855	0.09986		--	--	--	--			--	--	--	--
36	0.09094	17	0.12854		14.7	0.12854	6.92	0.10098		--	--	--	--			--	--	--	--
36.5	0.08536	17.25	0.12756		14.825	0.12756	6.985	0.11023		--	--	--	--			--	--	--	--
37	0.08847	17.5	0.12622		14.95	0.12622	7.05	0.12028		--	--	--	--			--	--	--	--
37.5	0.09544	17.75	0.12549		15.075	0.12549	7.115	0.12014		--	--	--	--			--	--	--	--
38	0.09639	18	0.12658		15.2	0.12658	7.18	0.1086		--	--	--	--			--	--	--	--
38.5	0.08792	18.25	0.12599		15.325	0.12599	7.245	0.09274		--	--	--	--			--	--	--	--
39	0.07779	18.5	0.12447		15.45	0.12447	7.31	0.08497		--	--	--	--			--	--	--	--
39.5	0.069	18.75	0.12064		15.575	0.12064	7.375	0.08673		--	--	--	--			--	--	--	--
40	0.06579	19	0.1174		15.7	0.1174	7.44	0.09863		--	--	--	--			--	--	--	--
40.5	0.07071	19.25	0.11488		15.825	0.11488	7.505	0.10822		--	--	--	--			--	--	--	--
41	0.07992	19.5	0.11455		15.95	0.11455	7.57	0.11064		--	--	--	--			--	--	--	--
41.5	0.08376	19.75	0.1157		16.075	0.1157	7.635	0.10256		--	--	--	--			--	--	--	--
42	0.07891	20	0.11751		16.2	0.11751	7.7	0.09065		--	--	--	--			--	--	--	--
42.5	0.07003	20.25	0.11719		16.325	0.11719	7.765	0.08305		--	--	--	--			--	--	--	--
43	0.06516	20.5	0.1138		16.45	0.1138	7.83	0.08372		--	--	--	--			--	--	--	--
43.5	0.06885	20.75	0.10992		16.575	0.10992	7.895	0.08855		--	--	--	--			--	--	--	--
44	0.07432	21	0.10757		16.7	0.10757	7.96	0.09463		--	--	--	--			--	--	--	--
44.5	0.07646	21.25	0.10691		16.825	0.10691	8.025	0.09547		--	--	--	--			--	--	--	--
45	0.07504	21.5	0.10714		16.95	0.10714	8.09	0.09143		--	--	--	--			--	--	--	--
45.5	0.07214	21.75	0.10763		17.075	0.10763	8.155	0.08354		--	--	--	--			--	--	--	--
46	0.06467	22	0.10622		17.2	0.10622	8.22	0.07871		--	--	--	--			--	--	--	--
46.5	0.05866	22.25	0.10209		17.325	0.10209	8.285	0.07743		--	--	--	--			--	--	--	--
47	0.05908	22.5	0.09863		17.45	0.09863	8.35	0.07922		--	--	--	--			--	--	--	--
47.5	0.06402	22.75	0.09754		17.575	0.09754	8.415	0.07939		--	--	--	--			--	--	--	--
48	0.0678	23	0.09932		17.7	0.09932	8.48	0.07804		--	--	--	--			--	--	--	--
48.5	0.06408	23.25	0.1021		17.825	0.1021	8.545	0.07698		--	--	--	--			--	--	--	--
49	0.05927	23.5	0.10365		17.95	0.10365	8.61	0.07718		--	--	--	--			--	--	--	--
49.5	0.0575	23.75	0.10338		18.075	0.10338	8.675	0.07682		--	--	--	--			--	--	--	--
50	0.05757	24	0.10162		18.2	0.10162	8.74	0.07334		--	--	--	--			--	--	--	--
50.5	0.05582	24.25	0.09896		18.325	0.09896	8.805	0.0704		--	--	--	--			--	--	--	--
51	0.05306	24.5	0.09705		18.45	0.09705	8.87	0.06931		--	--	--	--			--	--	--	--
51.5	0.05368	24.75	0.0966		18.575	0.0966	8.935	0.06866		--	--	--	--			--	--	--	--
52	0.05355	25	0.09603		18.7	0.09603	9	0.07037		--	--	--	--			--	--	--	--
52.5	0.0533	25.25	0.0946		18.825	0.0946	9.065	0.07324		--	--	--	--			--	--	--	--
53	0.05264	25.5	0.09212		18.95	0.09212	9.13	0.07473		--	--	--	--			--	--	--	--
53.5	0.05383	25.75	0.0907		19.075	0.0907	9.195	0.073		--	--	--	--			--	--	--	--
54	0.05302	26	0.08979		19.2	0.08979	9.26	0.06833		--	--	--	--			--	--	--	--
54.5	0.04933	26.25	0.08931		19.325	0.08931	9.325	0.06494		--	--	--	--			--	--	--	--
55	0.04458	26.5	0.08867		19.45	0.08867	9.39	0.06328		--	--	--	--			--	--	--	--
55.5	0.04303	26.75	0.08879		19.575	0.08879	9.455	0.06464		--	--	--	--			--	--	--	--
56	0.04463	27	0.08853		19.7	0.08853	9.52	0.06782		--	--	--	--			--	--	--	--
56.5	0.04706	27.25	0.08913		19.825	0.08913	9.585	0.06985		--	--	--	--			--	--	--	--
57	0.04754	27.5	0.08922		19.95	0.08922	9.65	0.06794		--	--	--	--			--	--	--	--
57.5	0.04428	27.75	0.08937		20.075	0.08937	9.715	0.06431		--	--	--	--			--	--	--	--
58	0.04076	28	0.08906		20.2	0.08906	9.78	0.05937		--	--	--	--			--	--	--	--
58.5	0.0386	28.25	0.08726		20.325	0.08726	9.845	0.05708		--	--	--	--			--	--	--	--
59	0.03729	28.5	0.08401		20.45	0.08401	9.91	0.05793		--	--	--	--			--	--	--	--
59.5	0.03984	28.75	0.08288		20.575	0.08288	9.975	0.0607		--	--	--	--			--	--	--	--
60	0.04482	29	0.08321		20.7	0.08321	10.04	0.06177		--	--	--	--			--	--	--	--
60.5	0.04664	29.25	0.08487		20.825	0.08487	10.105	0.06184		--	--	--	--			--	--	--	--
61	0.04411	29.5	0.08493		20.95	0.08493	10.17	0.06065		--	--	--	--			--	--	--	--
61.5	0.04079	29.75	0.08335		21.075	0.08335	10.235	0.05848		--	--	--	--			--	--	--	--
62	0.03839	30	0.0827		21.2	0.0827	10.3	0.05471		--	--	--	--			--	--	--	--
62.5	0.03768	30.25	0.08205		21.325	0.08205	10.365	0.05328		--	--	--	--			--	--	--	--
63	0.03944	30.5	0.08103		21.45	0.08103	10.43	0.05459		--	--	--	--			--	--	--	--
63.5	0.04201	30.75	0.08023		21.575	0.08023	10.495	0.05614		--	--	--	--			--	--	--	--
64	0.04216	31	0.08017		21.7	0.08017	10.56	0.05489		--	--	--	--			--	--	--	--
64.5	0.04007	31.25	0.08091		21.825	0.08091	10.625	0.05277		--	--	--	--			--	--	--	--
65	0.03722	31.5	0.0791		21.95	0.0791	10.69	0.0509		--	--	--	--			--	--	--	--
65.5	0.0345	31.75	0.07652		22.075	0.07652	10.755	0.05069		--	--	--	--			--	--	--	--
66	0.03422	32	0.07329		22.2	0.07329	10.82	0.04966		--	--	--	--			--	--	--	--
66.5	0.0339	32.25	0.07229		22.325	0.07229	10.885	0.04985		--	--	--	--			--	--	--	--
67	0.03481	32.5	0.07118		22.45	0.07118	10.95	0.05076		--	--	--	--			--	--	--	--
67.5	0.03409	32.75	0.07074		22.575	0.07074	11.015	0.05067		--	--	--	--			--	--	--	--
68	0.03484	33	0.0702		22.7	0.0702	11.08	0.05043		--	--	--	--			--	--	--	--
68.5	0.03554	33.25	0.07132		22.825	0.07132	11.145	0.04971		--	--	--	--			--	--	--	--
69	0.0362	33.5	0.07197		22.95	0.07197	11.21	0.04854		--	--	--	--			--	--	--	--
69.5	0.03573	33.75	0.07146		23.075	0.07146	11.275	0.0488		--	--	--	--			--	--	--	--
70	0.03535	34	0.06997		23.2	0.06997	11.34	0.04958		--	--	--	--			--	--	--	--
70.5	0.03245	34.25	0.06965		23.325	0.06965	11.405	0.04874		--	--	--	--			--	--	--	--
71	0.0309	34.5	0.06911		23.45	0.06911	11.47	0.04781		--	--	--	--			--	--	--	--
71.5	0.03161	34.75	0.0695		23.575	0.0695	11.535	0.04841		--	--	--	--			--	--	--	--
72	0.03277	35	0.06848		23.7	0.06848	11.6	0.04995		--	--	--	--			--	--	--	--
72.5	0.03205	35.25	0.06843		23.825	0.06843	11.665	0.04996		--	--	--	--			--	--	--	--
73	0.0315	35.5	0.06672		23.95	0.06672	11.73	0.05012		--	--	--	--			--	--	--	--
73.5	0.02859	35.75	0.06602		24.075	0.06602	11.795	0.04937		--	--	--	--			--	--	--	--
74	0.02713	36	0.06447		24.2	0.06447	11.86	0.04845		--	--	--	--			--	--	--	--
74.5	0.02637	36.25	0.0634		24.325	0.0634	11.925	0.04735		--	--	--	--			--	--	--	--
75	0.0282	36.5	0.06293		24.45	0.06293	11.99	0.04793		--	--	--	--			--	--	--	--
75.5	0.03044	36.75	0.06313		24.575	0.06313	12.055	0.04793		--	--	--	--			--	--	--	--
76	0.03317	37	0.06334		24.7	0.06334	12.12	0.04701		--	--	--	--			--	--	--	--
76.5	0.0322	37.25	0.0639		24.825	0.0639	12.185	0.04626		--	--	--	--			--	--	--	--
77	0.028	37.5	0.06317		24.95	0.06317	12.25	0.04476		--	--	--	--			--	--	--	--
77.5	0.02358	37.75	0.06241		25.075	0.06241	12.315	0.04108		--	--	--	--			--	--	--	--
78	0.02266	38	0.05993		25.2	0.05993	12.38	0.04046		--	--	--	--			--	--	--	--
78.5	0.02243	38.25	0.05977		25.325	0.05977	12.445	0.04153		--	--	--	--			--	--	--	--
79	0.02407	38.5	0.0593		25.45	0.0593	12.51	0.04183		--	--	--	--			--	--	--	--
79.5	0.02517	38.75	0.05969		25.575	0.05969	12.575	0.04151		--	--	--	--			--	--	--	--
80	0.02668	39	0.05864		25.7	0.05864	12.64	0.04179		--	--	--	--			--	--	--	--
80.5	0.02544	39.25	0.05857		25.825	0.05857	12.705	0.04152		--	--	--	--			--	--	--	--
81	0.0238	39.5	0.05654		25.95	0.05654	12.77	0.0406		--	--	--	--			--	--	--	--
81.5	0.02286	39.75	0.05479		26.075	0.05479	12.835	0.03938		--	--	--	--			--	--	--	--
82	0.02417	40	0.05311		26.2	0.05311	12.9	0.03915		--	--	--	--			--	--	--	--
82.5	0.02634	40.25	0.05279		26.325	0.05279	12.965	0.03927		--	--	--	--			--	--	--	--
83	0.02749	40.5	0.05288		26.45	0.05288	13.03	0.03905		--	--	--	--			--	--	--	--
83.5	0.02766	40.75	0.05245		26.575	0.05245	13.095	0.03858		--	--	--	--			--	--	--	--
84	0.02766	41	0.05132		26.7	0.05132	13.16	0.03878		--	--	--	--			--	--	--	--
84.5	0.0276	41.25	0.05104		26.825	0.05104	13.225	0.03756		--	--	--	--			--	--	--	--
85	0.0259	41.5	0.05015		26.95	0.05015	13.29	0.03777		--	--	--	--			--	--	--	--
85.5	0.02502	41.75	0.04976		27.075	0.04976	13.355	0.0368		--	--	--	--			--	--	--	--
86	0.02528	42	0.04953		27.2	0.04953	13.42	0.03653		--	--	--	--			--	--	--	--
86.5	0.02533	42.25	0.0499		27.325	0.0499	13.485	0.03642		--	--	--	--			--	--	--	--
87	0.02439	42.5	0.04947		27.45	0.04947	13.55	0.03638		--	--	--	--			--	--	--	--
87.5	0.02327	42.75	0.04978		27.575	0.04978	13.615	0.03654		--	--	--	--			--	--	--	--
88	0.02228	43	0.04938		27.7	0.04938	13.68	0.03563		--	--	--	--			--	--	--	--
88.5	0.02049	43.25	0.05021		27.825	0.05021	13.745	0.03498		--	--	--	--			--	--	--	--
89	0.02035	43.5	0.04929		27.95	0.04929	13.81	0.03411		--	--	--	--			--	--	--	--
89.5	0.01956	43.75	0.04885		28.075	0.04885	13.875	0.0338		--	--	--	--			--	--	--	--
90	0.01904	44	0.0473		28.2	0.0473	13.94	0.03164		--	--	--	--			--	--	--	--
90.5	0.0209	44.25	0.04679		28.325	0.04679	14.005	0.03075		--	--	--	--			--	--	--	--
91	0.02311	44.5	0.04691		28.45	0.04691	14.07	0.03143		--	--	--	--			--	--	--	--
91.5	0.02353	44.75	0.04677		28.575	0.04677	14.135	0.03185		--	--	--	--			--	--	--	--
92	0.02396	45	0.04632		28.7	0.04632	14.2	0.03243		--	--	--	--			--	--	--	--
92.5	0.0249	45.25	0.04576		28.825	0.04576	14.265	0.03229		--	--	--	--			--	--	--	--
93	0.02378	45.5	0.04503		28.95	0.04503	14.33	0.03184		--	--	--	--			--	--	--	--
93.5	0.02334	45.75	0.04345		29.075	0.04345	14.395	0.03219		--	--	--	--			--	--	--	--
94	0.02242	46	0.04301		29.2	0.04301	14.46	0.03144		--	--	--	--			--	--	--	--
94.5	0.02287	46.25	0.04267		29.325	0.04267	14.525	0.0334		--	--	--	--			--	--	--	--
95	0.02232	46.5	0.04403		29.45	0.04403	14.59	0.03428		--	--	--	--			--	--	--	--
95.5	0.02022	46.75	0.04427		29.575	0.04427	14.655	0.03476		--	--	--	--			--	--	--	--
96	0.0197	47	0.04354		29.7	0.04354	14.72	0.03394		--	--	--	--			--	--	--	--
96.5	0.01812	47.25	0.04316		29.825	0.04316	14.785	0.03091		--	--	--	--			--	--	--	--
97	0.01755	47.5	0.04219		29.95	0.04219	14.85	0.02796		--	--	--	--			--	--	--	--
97.5	0.01667	47.75	0.04139		30.075	0.04139	14.915	0.02662		--	--	--	--			--	--	--	--
98	0.01651	48	0.04061		30.2	0.04061	14.98	0.02618		--	--	--	--			--	--	--	--
98.5	0.01681	48.25	0.03919		30.325	0.03919	15.045	0.0269		--	--	--	--			--	--	--	--
99	0.01935	48.5	0.03923		30.45	0.03923	15.11	0.02656		--	--	--	--			--	--	--	--
99.5	0.0205	48.75	0.03788		30.575	0.03788	15.175	0.0263		--	--	--	--			--	--	--	--
100	0.01989	49	0.03617		30.7	0.03617	15.24	0.02464		--	--	--	--			--	--	--	--
100.5	0.01916	49.25	0.03455		30.825	0.03455	15.305	0.02495		--	--	--	--			--	--	--	--
101	0.01874	49.5	0.03447		30.95	0.03447	15.37	0.02396		--	--	--	--			--	--	--	--
101.5	0.01885	49.75	0.03425		31.075	0.03425	15.435	0.02519		--	--	--	--			--	--	--	--
102	0.0184	50	0.03502		31.2	0.03502	15.5	0.02588		--	--	--	--			--	--	--	--
102.5	0.01807	50.25	0.03478		31.325	0.03478	15.565	0.02639		--	--	--	--			--	--	--	--
103	0.01767	50.5	0.0358		31.45	0.0358	15.63	0.02616		--	--	--	--			--	--	--	--
103.5	0.01673	50.75	0.0363		31.575	0.0363	15.695	0.02447		--	--	--	--			--	--	--	--
104	0.01611	51	0.03612		31.7	0.03612	15.76	0.02503		--	--	--	--			--	--	--	--
104.5	0.01545	51.25	0.03543		31.825	0.03543	15.825	0.02466		--	--	--	--			--	--	--	--
105	0.01486	51.5	0.03588		31.95	0.03588	15.89	0.02435		--	--	--	--			--	--	--	--
105.5	0.0156	51.75	0.03584		32.075	0.03584	15.955	0.02321		--	--	--	--			--	--	--	--
106	0.01679	52	0.03715		32.2	0.03715	16.02	0.02345		--	--	--	--			--	--	--	--
106.5	0.01747	52.25	0.03678		32.325	0.03678	16.085	0.0247		--	--	--	--			--	--	--	--
107	0.01776	52.5	0.03571		32.45	0.03571	16.15	0.02459		--	--	--	--			--	--	--	--
107.5	0.0175	52.75	0.03433		32.575	0.03433	16.215	0.02534		--	--	--	--			--	--	--	--
108	0.01826	53	0.03303		32.7	0.03303	16.28	0.02587		--	--	--	--			--	--	--	--
108.5	0.01794	53.25	0.03159		32.825	0.03159	16.345	0.02722		--	--	--	--			--	--	--	--
109	0.01761	53.5	0.03053		32.95	0.03053	16.41	0.02738		--	--	--	--			--	--	--	--
109.5	0.01699	53.75	0.03037		33.075	0.03037	16.475	0.02665		--	--	--	--			--	--	--	--
110	0.01521	54	0.03009		33.2	0.03009	16.54	0.02589		--	--	--	--			--	--	--	--
110.5	0.01377	54.25	0.02955		33.325	0.02955	16.605	0.025		--	--	--	--			--	--	--	--
111	0.01405	54.5	0.02882		33.45	0.02882	16.67	0.02467		--	--	--	--			--	--	--	--
111.5	0.01399	54.75	0.02796		33.575	0.02796	16.735	0.0243		--	--	--	--			--	--	--	--
112	0.01335	55	0.02768		33.7	0.02768	16.8	0.02317		--	--	--	--			--	--	--	--
112.5	0.01359	55.25	0.02743		33.825	0.02743	16.865	0.02138		--	--	--	--			--	--	--	--
113	0.01372	55.5	0.02824		33.95	0.02824	16.93	0.02173		--	--	--	--			--	--	--	--
113.5	0.01416	55.75	0.02837		34.075	0.02837	16.995	0.02035		--	--	--	--			--	--	--	--
114	0.01505	56	0.02742		34.2	0.02742	17.06	0.01968		--	--	--	--			--	--	--	--
114.5	0.01672	56.25	0.02717		34.325	0.02717	17.125	0.021		--	--	--	--			--	--	--	--
115	0.01943	56.5	0.0262		34.45	0.0262	17.19	0.02203		--	--	--	--			--	--	--	--
115.5	0.01996	56.75	0.02516		34.575	0.02516	17.255	0.0226		--	--	--	--			--	--	--	--
116	0.02003	57	0.02395		34.7	0.02395	17.32	0.02245		--	--	--	--			--	--	--	--
116.5	0.01957	57.25	0.0233		34.825	0.0233	17.385	0.0231		--	--	--	--			--	--	--	--
117	0.01849	57.5	0.02212		34.95	0.02212	17.45	0.02214		--	--	--	--			--	--	--	--
117.5	0.01786	57.75	0.02197		35.075	0.02197	17.515	0.02139		--	--	--	--			--	--	--	--
118	0.01949	58	0.02202		35.2	0.02202	17.58	0.02099		--	--	--	--			--	--	--	--
118.5	0.01922	58.25	0.02233		35.325	0.02233	17.645	0.02159		--	--	--	--			--	--	--	--
119	0.01922	58.5	0.02221		35.45	0.02221	17.71	0.02133		--	--	--	--			--	--	--	--
119.5	0.01854	58.75	0.0229		35.575	0.0229	17.775	0.02088		--	--	--	--			--	--	--	--
120	0.0183	59	0.02332		35.7	0.02332	17.84	0.02024		--	--	--	--			--	--	--	--
120.5	0.01804	59.25	0.02323		35.825	0.02323	17.905	0.01876		--	--	--	--			--	--	--	--
121	0.01708	59.5	0.02266		35.95	0.02266	17.97	0.01857		--	--	--	--			--	--	--	--
121.5	0.01799	59.75	0.02339		36.075	0.02339	18.035	0.01829		--	--	--	--			--	--	--	--
122	0.01835	60	0.02321		36.2	0.02321	18.1	0.01807		--	--	--	--			--	--	--	--
122.5	0.01819	60.25	0.02215		36.325	0.02215	18.165	0.01887		--	--	--	--			--	--	--	--
123	0.01813	60.5	0.02149		36.45	0.02149	18.23	0.02043		--	--	--	--			--	--	--	--
123.5	0.01701	60.75	0.02075		36.575	0.02075	18.295	0.02064		--	--	--	--			--	--	--	--
124	0.0164	61	0.02063		36.7	0.02063	18.36	0.02068		--	--	--	--			--	--	--	--
124.5	0.01656	61.25	0.02091		36.825	0.02091	18.425	0.02118		--	--	--	--			--	--	--	--
125	0.01648	61.5	0.02121		36.95	0.02121	18.49	0.02172		--	--	--	--			--	--	--	--
125.5	0.01446	61.75	0.02242		37.075	0.02242	18.555	0.02199		--	--	--	--			--	--	--	--
126	0.01262	62	0.02268		37.2	0.02268	18.62	0.02177		--	--	--	--			--	--	--	--
126.5	0.01303	62.25	0.02336		37.325	0.02336	18.685	0.02141		--	--	--	--			--	--	--	--
127	0.01333	62.5	0.02359		37.45	0.02359	18.75	0.02126		--	--	--	--			--	--	--	--
127.5	0.01298	62.75	0.02293		37.575	0.02293	18.815	0.01963		--	--	--	--			--	--	--	--
128	0.01172	63	0.02299		37.7	0.02299	18.88	0.01942		--	--	--	--			--	--	--	--
128.5	0.01173	63.25	0.02271		37.825	0.02271	18.945	0.01842		--	--	--	--			--	--	--	--
129	0.01208	63.5	0.0215		37.95	0.0215	19.01	0.01881		--	--	--	--			--	--	--	--
129.5	0.01248	63.75	0.02045		38.075	0.02045	19.075	0.01794		--	--	--	--			--	--	--	--
130	0.01274	64	0.02004		38.2	0.02004	19.14	0.01789		--	--	--	--			--	--	--	--
130.5	0.01241	64.25	0.01892		38.325	0.01892	19.205	0.01843		--	--	--	--			--	--	--	--
131	0.01399	64.5	0.01894		38.45	0.01894	19.27	0.01899		--	--	--	--			--	--	--	--
131.5	0.01491	64.75	0.01744		38.575	0.01744	19.335	0.01839		--	--	--	--			--	--	--	--
132	0.01359	65	0.01713		38.7	0.01713	19.4	0.01893		--	--	--	--			--	--	--	--
132.5	0.01286	65.25	0.01859		38.825	0.01859	19.465	0.01882		--	--	--	--			--	--	--	--
133	0.01251	65.5	0.01868		38.95	0.01868	19.53	0.01876		--	--	--	--			--	--	--	--
133.5	0.01399	65.75	0.01883		39.075	0.01883	19.595	0.01986		--	--	--	--			--	--	--	--
134	0.01354	66	0.01905		39.2	0.01905	19.66	0.02035		--	--	--	--			--	--	--	--
134.5	0.01333	66.25	0.01894		39.325	0.01894	19.725	0.01959		--	--	--	--			--	--	--	--
135	0.01326	66.5	0.01852		39.45	0.01852	19.79	0.01999		--	--	--	--			--	--	--	--
135.5	0.01168	66.75	0.01735		39.575	0.01735	19.855	0.01816		--	--	--	--			--	--	--	--
136	0.01023	67	0.01677		39.7	0.01677	19.92	0.01751		--	--	--	--			--	--	--	--
136.5	0.00963	67.25	0.01641		39.825	0.01641	19.985	0.01529		--	--	--	--			--	--	--	--
137	0.00906	67.5	0.01581		39.95	0.01581	20.05	0.01557		--	--	--	--			--	--	--	--
137.5	0.00938	67.75	0.01587		40.075	0.01587	20.115	0.01446		--	--	--	--			--	--	--	--
138	0.01005	68	0.01677		40.2	0.01677	20.18	0.01281		--	--	--	--			--	--	--	--
138.5	0.01035	68.25	0.01569		40.325	0.01569	20.245	0.0116		--	--	--	--			--	--	--	--
139	0.01083	68.5	0.01666		40.45	0.01666	20.31	0.01205		--	--	--	--			--	--	--	--
139.5	0.011	68.75	0.01751		40.575	0.01751	20.375	0.01244		--	--	--	--			--	--	--	--
140	0.01076	69	0.01693		40.7	0.01693	20.44	0.01393		--	--	--	--			--	--	--	--
140.5	0.01092	69.25	0.01632		40.825	0.01632	20.505	0.01531		--	--	--	--			--	--	--	--
141	0.01072	69.5	0.0165		40.95	0.0165	20.57	0.0158		--	--	--	--			--	--	--	--
141.5	0.01041	69.75	0.01618		41.075	0.01618	20.635	0.01615		--	--	--	--			--	--	--	--
142	0.01049	70	0.01619		41.2	0.01619	20.7	0.01667		--	--	--	--			--	--	--	--
142.5	0.01044	70.25	0.01572		41.325	0.01572	20.765	0.01703		--	--	--	--			--	--	--	--
143	0.00953	70.5	0.01543		41.45	0.01543	20.83	0.01711		--	--	--	--			--	--	--	--
143.5	0.0097	70.75	0.01427		41.575	0.01427	20.895	0.01704		--	--	--	--			--	--	--	--
144	0.00883	71	0.01374		41.7	0.01374	20.96	0.0171		--	--	--	--			--	--	--	--
144.5	0.00966	71.25	0.0146		41.825	0.0146	21.025	0.01637		--	--	--	--			--	--	--	--
145	0.0094	71.5	0.01532		41.95	0.01532	21.09	0.0154		--	--	--	--			--	--	--	--
145.5	0.00964	71.75	0.01485		42.075	0.01485	21.155	0.01431		--	--	--	--			--	--	--	--
146	0.00997	72	0.01535		42.2	0.01535	21.22	0.0143		--	--	--	--			--	--	--	--
146.5	0.01124	72.25	0.01473		42.325	0.01473	21.285	0.01478		--	--	--	--			--	--	--	--
147	0.01116	72.5	0.01366		42.45	0.01366	21.35	0.01547		--	--	--	--			--	--	--	--
147.5	0.01139	72.75	0.01278		42.575	0.01278	21.415	0.01424		--	--	--	--			--	--	--	--
148	0.01139	73	0.01293		42.7	0.01293	21.48	0.01344		--	--	--	--			--	--	--	--
148.5	0.01054	73.25	0.01283		42.825	0.01283	21.545	0.01256		--	--	--	--			--	--	--	--
149	0.01151	73.5	0.01373		42.95	0.01373	21.61	0.01245		--	--	--	--			--	--	--	--
149.5	0.01281	73.75	0.01353		43.075	0.01353	21.675	0.01247		--	--	--	--			--	--	--	--
150	0.01235	74	0.01428		43.2	0.01428	21.74	0.01278		--	--	--	--			--	--	--	--
150.5	0.0122	74.25	0.01381		43.325	0.01381	21.805	0.01255		--	--	--	--			--	--	--	--
151	0.01236	74.5	0.01502		43.45	0.01502	21.87	0.01349		--	--	--	--			--	--	--	--
151.5	0.01168	74.75	0.01543		43.575	0.01543	21.935	0.01508		--	--	--	--			--	--	--	--
152	0.01019	75	0.01603		43.7	0.01603	22	0.01454		--	--	--	--			--	--	--	--
152.5	0.00969	75.25	0.01582		43.825	0.01582	22.065	0.01475		--	--	--	--			--	--	--	--
153	0.01015	75.5	0.01663		43.95	0.01663	22.13	0.01487		--	--	--	--			--	--	--	--
153.5	0.01057	75.75	0.01581		44.075	0.01581	22.195	0.01453		--	--	--	--			--	--	--	--
154	0.00948	76	0.01532		44.2	0.01532	22.26	0.01434		--	--	--	--			--	--	--	--
154.5	0.00947	76.25	0.01406		44.325	0.01406	22.325	0.01288		--	--	--	--			--	--	--	--
155	0.00804	76.5	0.01329		44.45	0.01329	22.39	0.01247		--	--	--	--			--	--	--	--
155.5	0.0067	76.75	0.01233		44.575	0.01233	22.455	0.01141		--	--	--	--			--	--	--	--
156	0.00666	77	0.01188		44.7	0.01188	22.52	0.01158		--	--	--	--			--	--	--	--
156.5	0.00678	77.25	0.01136		44.825	0.01136	22.585	0.01178		--	--	--	--			--	--	--	--
157	0.00617	77.5	0.01171		44.95	0.01171	22.65	0.0126		--	--	--	--			--	--	--	--
157.5	0.00691	77.75	0.01075		45.075	0.01075	22.715	0.0134		--	--	--	--			--	--	--	--
158	0.00777	78	0.01091		45.2	0.01091	22.78	0.01578		--	--	--	--			--	--	--	--
158.5	0.00754	78.25	0.01019		45.325	0.01019	22.845	0.01705		--	--	--	--			--	--	--	--
159	0.00797	78.5	0.01085		45.45	0.01085	22.91	0.01655		--	--	--	--			--	--	--	--
159.5	0.0091	78.75	0.01075		45.575	0.01075	22.975	0.01615		--	--	--	--			--	--	--	--
160	0.00962	79	0.01192		45.7	0.01192	23.04	0.01519		--	--	--	--			--	--	--	--
160.5	0.0096	79.25	0.01234		45.825	0.01234	23.105	0.01422		--	--	--	--			--	--	--	--
161	0.01133	79.5	0.01194		45.95	0.01194	23.17	0.01365		--	--	--	--			--	--	--	--
161.5	0.01107	79.75	0.01088		46.075	0.01088	23.235	0.01258		--	--	--	--			--	--	--	--
162	0.01096	80	0.00998		46.2	0.00998	23.3	0.01211		--	--	--	--			--	--	--	--
162.5	0.01186	80.25	0.00895		46.325	0.00895	23.365	0.01064		--	--	--	--			--	--	--	--
163	0.01114	80.5	0.00847		46.45	0.00847	23.43	0.01006		--	--	--	--			--	--	--	--
163.5	0.01077	80.75	0.00835		46.575	0.00835	23.495	0.00931		--	--	--	--			--	--	--	--
164	0.01058	81	0.00797		46.7	0.00797	23.56	0.00923		--	--	--	--			--	--	--	--
164.5	0.01079	81.25	0.00759		46.825	0.00759	23.625	0.00958		--	--	--	--			--	--	--	--
165	0.01033	81.5	0.007		46.95	0.007	23.69	0.00863		--	--	--	--			--	--	--	--
165.5	0.00982	81.75	0.00733		47.075	0.00733	23.755	0.00948		--	--	--	--			--	--	--	--
166	0.00988	82	0.00748		47.2	0.00748	23.82	0.01026		--	--	--	--			--	--	--	--
166.5	0.00879	82.25	0.0078		47.325	0.0078	23.885	0.01101		--	--	--	--			--	--	--	--
167	0.00727	82.5	0.00852		47.45	0.00852	23.95	0.01053		--	--	--	--			--	--	--	--
167.5	0.007	82.75	0.00894		47.575	0.00894	24.015	0.01009		--	--	--	--			--	--	--	--
168	0.00698	83	0.00781		47.7	0.00781	24.08	0.00941		--	--	--	--			--	--	--	--
168.5	0.00693	83.25	0.00731		47.825	0.00731	24.145	0.00865		--	--	--	--			--	--	--	--
169	0.00871	83.5	0.00672		47.95	0.00672	24.21	0.00943		--	--	--	--			--	--	--	--
169.5	0.00935	83.75	0.00666		48.075	0.00666	24.275	0.00954		--	--	--	--			--	--	--	--
170	0.0088	84	0.00794		48.2	0.00794	24.34	0.01026		--	--	--	--			--	--	--	--
170.5	0.00943	84.25	0.00843		48.325	0.00843	24.405	0.00915		--	--	--	--			--	--	--	--
171	0.00985	84.5	0.00815		48.45	0.00815	24.47	0.00884		--	--	--	--			--	--	--	--
171.5	0.00906	84.75	0.00851		48.575	0.00851	24.535	0.00911		--	--	--	--			--	--	--	--
172	0.0097	85	0.00858		48.7	0.00858	24.6	0.00923		--	--	--	--			--	--	--	--
172.5	0.01029	85.25	0.0088		48.825	0.0088	24.665	0.01124		--	--	--	--			--	--	--	--
173	0.01081	85.5	0.00831		48.95	0.00831	24.73	0.01141		--	--	--	--			--	--	--	--
173.5	0.01005	85.75	0.0081		49.075	0.0081	24.795	0.01104		--	--	--	--			--	--	--	--
174	0.0097	86	0.007		49.2	0.007	24.86	0.00977		--	--	--	--			--	--	--	--
174.5	0.00986	86.25	0.00698		49.325	0.00698	24.925	0.00853		--	--	--	--			--	--	--	--
175	0.00959	86.5	0.00594		49.45	0.00594	24.99	0.00806		--	--	--	--			--	--	--	--
175.5	0.00987	86.75	0.00562		49.575	0.00562	25.055	0.00804		--	--	--	--			--	--	--	--
176	0.01087	87	0.00473		49.7	0.00473	25.12	0.01037		--	--	--	--			--	--	--	--
176.5	0.01114	87.25	0.00515		49.825	0.00515	25.185	0.0107		--	--	--	--			--	--	--	--
177	0.01044	87.5	0.00496		49.95	0.00496	25.25	0.01126		--	--	--	--			--	--	--	--
177.5	0.00974	87.75	0.00395		50.075	0.00395	25.315	0.01109		--	--	--	--			--	--	--	--
178	0.00902	88	0.0041		50.2	0.0041	25.38	0.01177		--	--	--	--			--	--	--	--
178.5	0.00826	88.25	0.00424		50.325	0.00424	25.445	0.01169		--	--	--	--			--	--	--	--
179	0.00894	88.5	0.00505		50.45	0.00505	25.51	0.01131		--	--	--	--			--	--	--	--
179.5	0.00912	88.75	0.00532		50.575	0.00532	25.575	0.01103		--	--	--	--			--	--	--	--
180	0.0086	89	0.00552		50.7	0.00552	25.64	0.00952		--	--	--	--			--	--	--	--
180.5	0.0076	89.25	0.0056		50.825	0.0056	25.705	0.0093		--	--	--	--			--	--	--	--
181	0.00681	89.5	0.00597		50.95	0.00597	25.77	0.00784		--	--	--	--			--	--	--	--
181.5	0.00686	89.75	0.00749		51.075	0.00749	25.835	0.00645		--	--	--	--			--	--	--	--
182	0.00628	90	0.00836		51.2	0.00836	25.9	0.00599		--	--	--	--			--	--	--	--
182.5	0.00542	90.25	0.0094		51.325	0.0094	25.965	0.00695		--	--	--	--			--	--	--	--
183	0.00576	90.5	0.00906		51.45	0.00906	26.03	0.0081		--	--	--	--			--	--	--	--
183.5	0.00644	90.75	0.00976		51.575	0.00976	26.095	0.00826		--	--	--	--			--	--	--	--
184	0.0057	91	0.00901		51.7	0.00901	26.16	0.00819		--	--	--	--			--	--	--	--
184.5	0.00535	91.25	0.00829		51.825	0.00829	26.225	0.00855		--	--	--	--			--	--	--	--
185	0.00567	91.5	0.00876		51.95	0.00876	26.29	0.00719		--	--	--	--			--	--	--	--
185.5	0.00646	91.75	0.00793		52.075	0.00793	26.355	0.00563		--	--	--	--			--	--	--	--
186	0.00707	92	0.00852		52.2	0.00852	26.42	0.00479		--	--	--	--			--	--	--	--
186.5	0.00704	92.25	0.00781		52.325	0.00781	26.485	0.00377		--	--	--	--			--	--	--	--
187	0.00486	92.5	0.0078		52.45	0.0078	26.55	0.00397		--	--	--	--			--	--	--	--
187.5	0.0043	92.75	0.00746		52.575	0.00746	26.615	0.00513		--	--	--	--			--	--	--	--
188	0.00485	93	0.00721		52.7	0.00721	26.68	0.00531		--	--	--	--			--	--	--	--
188.5	0.00642	93.25	0.00753		52.825	0.00753	26.745	0.00703		--	--	--	--			--	--	--	--
189	0.00555	93.5	0.00776		52.95	0.00776	26.81	0.00777		--	--	--	--			--	--	--	--
189.5	0.00471	93.75	0.00779		53.075	0.00779	26.875	0.01017		--	--	--	--			--	--	--	--
190	0.00392	94	0.00758		53.2	0.00758	26.94	0.01002		--	--	--	--			--	--	--	--
190.5	0.00438	94.25	0.00711		53.325	0.00711	27.005	0.00955		--	--	--	--			--	--	--	--
191	0.00324	94.5	0.00728		53.45	0.00728	27.07	0.01025		--	--	--	--			--	--	--	--
191.5	0.00231	94.75	0.00674		53.575	0.00674	27.135	0.00991		--	--	--	--			--	--	--	--
192	0.00297	95	0.00641		53.7	0.00641	27.2	0.00979		--	--	--	--			--	--	--	--
192.5	0.00265	95.25	0.00674		53.825	0.00674	27.265	0.00864		--	--	--	--			--	--	--	--
193	0.00204	95.5	0.00663		53.95	0.00663	27.33	0.00672		--	--	--	--			--	--	--	--
193.5	0.00157	95.75	0.00731		54.075	0.00731	27.395	0.00576		--	--	--	--			--	--	--	--
194	0.00142	96	0.00706		54.2	0.00706	27.46	0.00545		--	--	--	--			--	--	--	--
194.5	0.00309	96.25	0.00553		54.325	0.00553	27.525	0.00557		--	--	--	--			--	--	--	--
195	0.00483	96.5	0.00505		54.45	0.00505	27.59	0.00469		--	--	--	--			--	--	--	--
195.5	0.00646	96.75	0.00496		54.575	0.00496	27.655	0.00445		--	--	--	--			--	--	--	--
196	0.00661	97	0.00479		54.7	0.00479	27.72	0.00345		--	--	--	--			--	--	--	--
196.5	0.00786	97.25	0.00472		54.825	0.00472	27.785	0.00368		--	--	--	--			--	--	--	--
197	0.0081	97.5	0.0044		54.95	0.0044	27.85	0.00299		--	--	--	--			--	--	--	--
197.5	0.0087	97.75	0.0041		55.075	0.0041	27.915	0.00347		--	--	--	--			--	--	--	--
198	0.00798	98	0.00473		55.2	0.00473	27.98	0.00619		--	--	--	--			--	--	--	--
198.5	0.00763	98.25	0.00494		55.325	0.00494	28.045	0.00633		--	--	--	--			--	--	--	--
199	0.00675	98.5	0.00487		55.45	0.00487	28.11	0.00764		--	--	--	--			--	--	--	--
199.5	0.00515	98.75	0.00582		55.575	0.00582	28.175	0.00756		--	--	--	--			--	--	--	--
200	0.00448	99	0.00478		55.7	0.00478	28.24	0.00724		--	--	--	--			--	--	--	--
200.5	0.00422	99.25	0.0049		55.825	0.0049	28.305	0.0085		--	--	--	--			--	--	--	--
201	0.00469	99.5	0.00273		55.95	0.00273	28.37	0.00845		--	--	--	--			--	--	--	--
201.5	0.00432	99.75	0.00294		56.075	0.00294	28.435	0.00906		--	--	--	--			--	--	--	--
202	0.00457	100	0.00348		56.2	0.00348	28.5	0.00852		--	--	--	--			--	--	--	--
202.5	0.00512	100.25	0.00331		56.325	0.00331	28.565	0.00865		--	--	--	--			--	--	--	--
203	0.00645	100.5	0.00363		56.45	0.00363	28.63	0.01012		--	--	--	--			--	--	--	--
203.5	0.00751	100.75	0.00374		56.575	0.00374	28.695	0.01098		--	--	--	--			--	--	--	--
204	0.0084	101	0.00344		56.7	0.00344	28.76	0.01227		--	--	--	--			--	--	--	--
204.5	0.00842	101.25	0.00385		56.825	0.00385	28.825	0.013		--	--	--	--			--	--	--	--
205	0.00827	101.5	0.00389		56.95	0.00389	28.89	0.01316		--	--	--	--			--	--	--	--
205.5	0.00777	101.75	0.00381		57.075	0.00381	28.955	0.01089		--	--	--	--			--	--	--	--
206	0.0067	102	0.0032		57.2	0.0032	29.02	0.00939		--	--	--	--			--	--	--	--
206.5	0.00647	102.25	0.00286		57.325	0.00286	29.085	0.00799		--	--	--	--			--	--	--	--
207	0.00645	102.5	0.00213		57.45	0.00213	29.15	0.0067		--	--	--	--			--	--	--	--
207.5	0.00665	102.75	0.00202		57.575	0.00202	29.215	0.00681		--	--	--	--			--	--	--	--
208	0.00675	103	0.00189		57.7	0.00189	29.28	0.00652		--	--	--	--			--	--	--	--
208.5	0.00757	103.25	0.00379		57.825	0.00379	29.345	0.00588		--	--	--	--			--	--	--	--
209	0.00766	103.5	0.00401		57.95	0.00401	29.41	0.00452		--	--	--	--			--	--	--	--
209.5	0.00923	103.75	0.00453		58.075	0.00453	29.475	0.00359		--	--	--	--			--	--	--	--
210	0.00872	104	0.00487		58.2	0.00487	29.54	0.00477		--	--	--	--			--	--	--	--
210.5	0.00852	104.25	0.00463		58.325	0.00463	29.605	0.00479		--	--	--	--			--	--	--	--
211	0.00819	104.5	0.00426		58.45	0.00426	29.67	0.00487		--	--	--	--			--	--	--	--
211.5	0.00702	104.75	0.00417		58.575	0.00417	29.735	0.00457		--	--	--	--			--	--	--	--
212	0.00604	105	0.00388		58.7	0.00388	29.8	0.0028		--	--	--	--			--	--	--	--
212.5	0.00487	105.25	0.00246		58.825	0.00246	29.865	0.00158		--	--	--	--			--	--	--	--
213	0.00302	105.5	0.00236		58.95	0.00236	29.93	0.00166		--	--	--	--			--	--	--	--
213.5	0.0023	105.75	0.00243		59.075	0.00243	29.995	0.00168		--	--	--	--			--	--	--	--
214	0.00232	106	0.00265		59.2	0.00265	30.06	0.00388		--	--	--	--			--	--	--	--
214.5	0.00225	106.25	0.00301		59.325	0.00301	30.125	0.00658		--	--	--	--			--	--	--	--
215	0.00335	106.5	0.0041		59.45	0.0041	30.19	0.00838		--	--	--	--			--	--	--	--
215.5	0.00445	106.75	0.00546		59.575	0.00546	30.255	0.00826		--	--	--	--			--	--	--	--
216	0.00498	107	0.00509		59.7	0.00509	30.32	0.0072		--	--	--	--			--	--	--	--
216.5	0.00676	107.25	0.00495		59.825	0.00495	30.385	0.0073		--	--	--	--			--	--	--	--
217	0.00588	107.5	0.00413		59.95	0.00413	30.45	0.0071		--	--	--	--			--	--	--	--
217.5	0.00625	107.75	0.00397		60.075	0.00397	30.515	0.00687		--	--	--	--			--	--	--	--
218	0.00652	108	0.00459		60.2	0.00459	30.58	0.00534		--	--	--	--			--	--	--	--
218.5	0.00549	108.25	0.00454		60.325	0.00454	30.645	0.00434		--	--	--	--			--	--	--	--
219	0.00551	108.5	0.00445		60.45	0.00445	30.71	0.00316		--	--	--	--			--	--	--	--
219.5	0.00528	108.75	0.00278		60.575	0.00278	30.775	0.00296		--	--	--	--			--	--	--	--
220	0.00455	109	0.00271		60.7	0.00271	30.84	0.00294		--	--	--	--			--	--	--	--
220.5	0.00597	109.25	0.00288		60.825	0.00288	30.905	0.00341		--	--	--	--			--	--	--	--
221	0.00682	109.5	0.00251		60.95	0.00251	30.97	0.00601		--	--	--	--			--	--	--	--
221.5	0.00641	109.75	0.00246		61.075	0.00246	31.035	0.00777		--	--	--	--			--	--	--	--
222	0.0073	110	0.00326		61.2	0.00326	31.1	0.00863		--	--	--	--			--	--	--	--
222.5	0.00691	110.25	0.00305		61.325	0.00305	31.165	0.00815		--	--	--	--			--	--	--	--
223	0.00676	110.5	0.00232		61.45	0.00232	31.23	0.00737		--	--	--	--			--	--	--	--
223.5	0.00597	110.75	0.00153		61.575	0.00153	31.295	0.00723		--	--	--	--			--	--	--	--
224	0.00515	111	0.00159		61.7	0.00159	31.36	0.00584		--	--	--	--			--	--	--	--
224.5	0.00419	111.25	0.00211		61.825	0.00211	31.425	0.00452		--	--	--	--			--	--	--	--
225	0.00417	111.5	0.00249		61.95	0.00249	31.49	0.00258		--	--	--	--			--	--	--	--
225.5	0.00289	111.75	0.00209		62.075	0.00209	31.555	0.00191		--	--	--	--			--	--	--	--
226	0.00373	112	0.00138		62.2	0.00138	31.62	0.00183		--	--	--	--			--	--	--	--
226.5	0.00387	112.25	0.000341434		62.325	0.000341434	31.685	0.00228		--	--	--	--			--	--	--	--
227	0.00514	112.5	-0.000497117		62.45	-0.000497117	31.75	0.00311		--	--	--	--			--	--	--	--
227.5	0.00626	112.75	-0.000741538		62.575	-0.000741538	31.815	0.00341		--	--	--	--			--	--	--	--
228	0.00659	113	-0.000814864		62.7	-0.000814864	31.88	0.00501		--	--	--	--			--	--	--	--
228.5	0.00738	113.25	-0.000247808		62.825	-0.000247808	31.945	0.00545		--	--	--	--			--	--	--	--
229	0.00791	113.5	2.36869e-05		62.95	2.36869e-05	32.01	0.00632		--	--	--	--			--	--	--	--
229.5	0.00773	113.75	0.000991969		63.075	0.000991969	32.075	0.00607		--	--	--	--			--	--	--	--
230	0.00785	114	0.000667077		63.2	0.000667077	32.14	0.00679		--	--	--	--			--	--	--	--
230.5	0.00714	114.25	0.00105		63.325	0.00105	32.205	0.00638		--	--	--	--			--	--	--	--
231	0.00733	114.5	0.00126		63.45	0.00126	32.27	0.00503		--	--	--	--			--	--	--	--
231.5	0.00592	114.75	0.000429425		63.575	0.000429425	32.335	0.00376		--	--	--	--			--	--	--	--
232	0.00618	115	0.000559532		63.7	0.000559532	32.4	0.00255		--	--	--	--			--	--	--	--
232.5	0.00672	115.25	0.000118447		63.825	0.000118447	32.465	0.00143		--	--	--	--			--	--	--	--
233	0.00689	115.5	-0.000671972		63.95	-0.000671972	32.53	0.00212		--	--	--	--			--	--	--	--
233.5	0.00678	115.75	-0.00159		64.075	-0.00159	32.595	0.00408		--	--	--	--			--	--	--	--
234	0.00721	116	-0.00156		64.2	-0.00156	32.66	0.00416		--	--	--	--			--	--	--	--
234.5	0.00671	116.25	-0.00172		64.325	-0.00172	32.725	0.00424		--	--	--	--			--	--	--	--
235	0.00711	116.5	-0.000512158		64.45	-0.000512158	32.79	0.00574		--	--	--	--			--	--	--	--
235.5	0.00732	116.75	-0.000265858		64.575	-0.000265858	32.855	0.00658		--	--	--	--			--	--	--	--
236	0.00753	117	9.36288e-05		64.7	9.36288e-05	32.92	0.00793		--	--	--	--			--	--	--	--
236.5	0.00754	117.25	0.000934436		64.825	0.000934436	32.985	0.00744		--	--	--	--			--	--	--	--
237	0.00672	117.5	0.000588863		64.95	0.000588863	33.05	0.00867		--	--	--	--			--	--	--	--
237.5	0.00519	117.75	0.000211327		65.075	0.000211327	33.115	0.00737		--	--	--	--			--	--	--	--
238	0.00433	118	-0.000491101		65.2	-0.000491101	33.18	0.00653		--	--	--	--			--	--	--	--
238.5	0.00311	118.25	-0.000874653		65.325	-0.000874653	33.245	0.00558		--	--	--	--			--	--	--	--
239	0.00513	118.5	-0.000488092		65.45	-0.000488092	33.31	0.00443		--	--	--	--			--	--	--	--
239.5	0.00626	118.75	-0.00153		65.575	-0.00153	33.375	0.00372		--	--	--	--			--	--	--	--
240	0.00644	119	-0.00184		65.7	-0.00184	33.44	0.00485		--	--	--	--			--	--	--	--
240.5	0.00684	119.25	-0.000898343		65.825	-0.000898343	33.505	0.0059		--	--	--	--			--	--	--	--
241	0.00809	119.5	-0.000284283		65.95	-0.000284283	33.57	0.00564		--	--	--	--			--	--	--	--
241.5	0.00897	119.75	-0.000598646		66.075	-0.000598646	33.635	0.00534		--	--	--	--			--	--	--	--
242	0.0096	120	0.000335417		66.2	0.000335417	33.7	0.00629		--	--	--	--			--	--	--	--
242.5	0.00991	120.25	-1.50721e-06		66.325	-1.50721e-06	33.765	0.00666		--	--	--	--			--	--	--	--
243	0.00998	120.5	-9.81474e-05		66.45	-9.81474e-05	33.83	0.00587		--	--	--	--			--	--	--	--
243.5	0.00799	120.75	-0.00064565		66.575	-0.00064565	33.895	0.00442		--	--	--	--			--	--	--	--
244	0.00572	121	-0.00127		66.7	-0.00127	33.96	0.0048		--	--	--	--			--	--	--	--
244.5	0.00488	121.25	-0.00191		66.825	-0.00191	34.025	0.00334		--	--	--	--			--	--	--	--
245	0.00424	121.5	-0.00152		66.95	-0.00152	34.09	0.00346		--	--	--	--			--	--	--	--
245.5	0.00437	121.75	-0.00165		67.075	-0.00165	34.155	0.00358		--	--	--	--			--	--	--	--
246	0.00522	122	-0.00182		67.2	-0.00182	34.22	0.00344		--	--	--	--			--	--	--	--
246.5	0.0063	122.25	-0.00202		67.325	-0.00202	34.285	0.00464		--	--	--	--			--	--	--	--
247	0.00705	122.5	-0.00135		67.45	-0.00135	34.35	0.00498		--	--	--	--			--	--	--	--
247.5	0.00756	122.75	-0.000176362		67.575	-0.000176362	34.415	0.00564		--	--	--	--			--	--	--	--
248	0.00904	123	-0.000644898		67.7	-0.000644898	34.48	0.00411		--	--	--	--			--	--	--	--
248.5	0.00903	123.25	-0.000611055		67.825	-0.000611055	34.545	0.00293		--	--	--	--			--	--	--	--
249	0.00914	123.5	-0.00107		67.95	-0.00107	34.61	0.00274		--	--	--	--			--	--	--	--
249.5	0.00896	123.75	-0.00222		68.075	-0.00222	34.675	0.00174		--	--	--	--			--	--	--	--
250	0.00745	124	-0.00255		68.2	-0.00255	34.74	0.000789027		--	--	--	--			--	--	--	--
250.5	0.00618	124.25	-0.0036		68.325	-0.0036	34.805	-0.000361797		--	--	--	--			--	--	--	--
251	0.00445	124.5	-0.00444		68.45	-0.00444	34.87	-0.000709513		--	--	--	--			--	--	--	--
251.5	0.00374	124.75	-0.00463		68.575	-0.00463	34.935	-0.0024		--	--	--	--			--	--	--	--
252	0.00348	125	-0.00481		68.7	-0.00481	35	-0.00131		--	--	--	--			--	--	--	--
252.5	0.00435	125.25	-0.00432		68.825	-0.00432	35.065	-0.00147		--	--	--	--			--	--	--	--
253	0.00335	125.5	-0.00417		68.95	-0.00417	35.13	-0.000417999		--	--	--	--			--	--	--	--
253.5	0.00367	125.75	-0.00463		69.075	-0.00463	35.195	0.00122		--	--	--	--			--	--	--	--
254	0.00339	126	-0.00371		69.2	-0.00371	35.26	0.000734401		--	--	--	--			--	--	--	--
254.5	0.0032	126.25	-0.00337		69.325	-0.00337	35.325	0.00211		--	--	--	--			--	--	--	--
255	0.00448	126.5	-0.00274		69.45	-0.00274	35.39	0.00064826		--	--	--	--			--	--	--	--
255.5	0.00463	126.75	-0.00197		69.575	-0.00197	35.455	0.000458645		--	--	--	--			--	--	--	--
256	0.00523	127	-0.00169		69.7	-0.00169	35.52	0.00105		--	--	--	--			--	--	--	--
256.5	0.00466	127.25	-0.00135		69.825	-0.00135	35.585	0.000895653		--	--	--	--			--	--	--	--
257	0.0045	127.5	-0.00118		69.95	-0.00118	35.65	0.00144		--	--	--	--			--	--	--	--
257.5	0.00483	127.75	-0.00103		70.075	-0.00103	35.715	0.0018		--	--	--	--			--	--	--	--
258	0.00408	128	-0.000471923		70.2	-0.000471923	35.78	0.00119		--	--	--	--			--	--	--	--
258.5	0.00388	128.25	-1.24121e-05		70.325	-1.24121e-05	35.845	0.00208		--	--	--	--			--	--	--	--
259	0.00467	128.5	-3.61021e-05		70.45	-3.61021e-05	35.91	0.00386		--	--	--	--			--	--	--	--
259.5	0.00544	128.75	0.000729122		70.575	0.000729122	35.975	0.00342		--	--	--	--			--	--	--	--
260	0.00357	129	0.000499743		70.7	0.000499743	36.04	0.00463		--	--	--	--			--	--	--	--
260.5	0.00474	129.25	6.20422e-05		70.825	6.20422e-05	36.105	0.00474		--	--	--	--			--	--	--	--
261	0.00445	129.5	0.000297438		70.95	0.000297438	36.17	0.00558		--	--	--	--			--	--	--	--
261.5	0.00428	129.75	0.000426793		71.075	0.000426793	36.235	0.00694		--	--	--	--			--	--	--	--
262	0.00421	130	0.0006573		71.2	0.0006573	36.3	0.00551		--	--	--	--			--	--	--	--
262.5	0.00321	130.25	0.000316992		71.325	0.000316992	36.365	0.00593		--	--	--	--			--	--	--	--
263	0.00264	130.5	-0.000124846		71.45	-0.000124846	36.43	0.00622		--	--	--	--			--	--	--	--
263.5	0.00207	130.75	-0.00114		71.575	-0.00114	36.495	0.00527		--	--	--	--			--	--	--	--
264	0.00244	131	-0.00119		71.7	-0.00119	36.56	0.00575		--	--	--	--			--	--	--	--
264.5	0.00343	131.25	-0.000852091		71.825	-0.000852091	36.625	0.00618		--	--	--	--			--	--	--	--
265	0.00335	131.5	-0.00133		71.95	-0.00133	36.69	0.00563		--	--	--	--			--	--	--	--
265.5	0.00392	131.75	-0.00186		72.075	-0.00186	36.755	0.00628		--	--	--	--			--	--	--	--
266	0.00425	132	-0.00138		72.2	-0.00138	36.82	0.00547		--	--	--	--			--	--	--	--
266.5	0.00522	132.25	-0.000554274		72.325	-0.000554274	36.885	0.00352		--	--	--	--			--	--	--	--
267	0.00516	132.5	-6.88169e-05		72.45	-6.88169e-05	36.95	0.00304		--	--	--	--			--	--	--	--
267.5	0.00523	132.75	-0.000508022		72.575	-0.000508022	37.015	0.00331		--	--	--	--			--	--	--	--
268	0.00556	133	-0.000139511		72.7	-0.000139511	37.08	0.00336		--	--	--	--			--	--	--	--
268.5	0.00524	133.25	0.000604656		72.825	0.000604656	37.145	0.00349		--	--	--	--			--	--	--	--
269	0.00484	133.5	0.000196662		72.95	0.000196662	37.21	0.00296		--	--	--	--			--	--	--	--
269.5	0.00435	133.75	8.94925e-05		73.075	8.94925e-05	37.275	0.00323		--	--	--	--			--	--	--	--
270	0.00487	134	-0.000156808		73.2	-0.000156808	37.34	0.00254		--	--	--	--			--	--	--	--
270.5	0.00464	134.25	-0.00101		73.325	-0.00101	37.405	0.00152		--	--	--	--			--	--	--	--
271	0.00546	134.5	-0.000459138		73.45	-0.000459138	37.47	0.0023		--	--	--	--			--	--	--	--
271.5	0.0062	134.75	-0.000957004		73.575	-0.000957004	37.535	0.00223		--	--	--	--			--	--	--	--
272	0.00683	135	-0.00132		73.7	-0.00132	37.6	0.00271		--	--	--	--			--	--	--	--
272.5	0.00741	135.25	-0.000101908		73.825	-0.000101908	37.665	0.00353		--	--	--	--			--	--	--	--
273	0.00659	135.5	0.00151		73.95	0.00151	37.73	0.00284		--	--	--	--			--	--	--	--
273.5	0.00687	135.75	0.00199		74.075	0.00199	37.795	0.00191		--	--	--	--			--	--	--	--
274	0.00563	136	0.00239		74.2	0.00239	37.86	0.00196		--	--	--	--			--	--	--	--
274.5	0.00488	136.25	0.00254		74.325	0.00254	37.925	0.00189		--	--	--	--			--	--	--	--
275	0.00593	136.5	0.00246		74.45	0.00246	37.99	0.00175		--	--	--	--			--	--	--	--
275.5	0.00406	136.75	0.00168		74.575	0.00168	38.055	0.000765391		--	--	--	--			--	--	--	--
276	0.00319	137	0.00135		74.7	0.00135	38.12	0.000597311		--	--	--	--			--	--	--	--
276.5	0.00197	137.25	0.00115		74.825	0.00115	38.185	0.000243817		--	--	--	--			--	--	--	--
277	0.001	137.5	0.000397086		74.95	0.000397086	38.25	-0.00017901		--	--	--	--			--	--	--	--
277.5	-0.000247022	137.75	-0.000705815		75.075	-0.000705815	38.315	-5.66263e-05		--	--	--	--			--	--	--	--
278	0.000229706	138	-0.000370018		75.2	-0.000370018	38.38	-0.000247292		--	--	--	--			--	--	--	--
278.5	-0.000145974	138.25	-0.000414766		75.325	-0.000414766	38.445	-0.000509918		--	--	--	--			--	--	--	--
279	0.00125	138.5	-3.19658e-05		75.45	-3.19658e-05	38.51	0.00016713		--	--	--	--			--	--	--	--
279.5	0.00122	138.75	0.00153		75.575	0.00153	38.575	0.000199696		--	--	--	--			--	--	--	--
280	0.00199	139	0.0014		75.7	0.0014	38.64	-0.000116505		--	--	--	--			--	--	--	--
280.5	0.00245	139.25	0.00158		75.825	0.00158	38.705	0.000718644		--	--	--	--			--	--	--	--
281	0.00345	139.5	0.00109		75.95	0.00109	38.77	0.000751209		--	--	--	--			--	--	--	--
281.5	0.00466	139.75	-0.00033768		76.075	-0.00033768	38.835	0.00249		--	--	--	--			--	--	--	--
282	0.00503	140	-0.00158		76.2	-0.00158	38.9	0.00252		--	--	--	--			--	--	--	--
282.5	0.00492	140.25	-0.00242		76.325	-0.00242	38.965	0.00154		--	--	--	--			--	--	--	--
283	0.00447	140.5	-0.00265		76.45	-0.00265	39.03	0.00311		--	--	--	--			--	--	--	--
283.5	0.00363	140.75	-0.00337		76.575	-0.00337	39.095	0.00382		--	--	--	--			--	--	--	--
284	0.00283	141	-0.00344		76.7	-0.00344	39.16	0.00398		--	--	--	--			--	--	--	--
284.5	0.00329	141.25	-0.00356		76.825	-0.00356	39.225	0.00384		--	--	--	--			--	--	--	--
285	0.00406	141.5	-0.00192		76.95	-0.00192	39.29	0.00305		--	--	--	--			--	--	--	--
285.5	0.00378	141.75	-0.00118		77.075	-0.00118	39.355	0.0036		--	--	--	--			--	--	--	--
286	0.00389	142	-0.000369642		77.2	-0.000369642	39.42	0.00306		--	--	--	--			--	--	--	--
286.5	0.00361	142.25	0.000435066		77.325	0.000435066	39.485	0.00316		--	--	--	--			--	--	--	--
287	0.00405	142.5	0.00034181		77.45	0.00034181	39.55	0.00382		--	--	--	--			--	--	--	--
287.5	0.00356	142.75	0.000680238		77.575	0.000680238	39.615	0.00477		--	--	--	--			--	--	--	--
288	0.00388	143	-0.000351217		77.7	-0.000351217	39.68	0.00387		--	--	--	--			--	--	--	--
288.5	0.00334	143.25	-0.000167337		77.825	-0.000167337	39.745	0.00341		--	--	--	--			--	--	--	--
289	0.00253	143.5	0.000127096		77.95	0.000127096	39.81	0.00167		--	--	--	--			--	--	--	--
289.5	0.00136	143.75	-7.44574e-05		78.075	-7.44574e-05	39.875	0.00143		--	--	--	--			--	--	--	--
290	0.000824489	144	-0.00123		78.2	-0.00123	39.94	0.00122		--	--	--	--			--	--	--	--
290.5	0.000588877	144.25	-0.00241		78.325	-0.00241	40.005	0.00132		--	--	--	--			--	--	--	--
291	0.000953051	144.5	-0.00211		78.45	-0.00211	40.07	0.0007843		--	--	--	--			--	--	--	--
291.5	0.00168	144.75	-0.00191		78.575	-0.00191	40.135	0.00122		--	--	--	--			--	--	--	--
292	0.0014	145	-0.00116		78.7	-0.00116	40.2	0.00222		--	--	--	--			--	--	--	--
292.5	0.00213	145.25	-0.000415142		78.825	-0.000415142	40.265	0.00228		--	--	--	--			--	--	--	--
293	0.00192	145.5	-0.000401981		78.95	-0.000401981	40.33	0.00325		--	--	--	--			--	--	--	--
293.5	0.000979563	145.75	-0.000430183		79.075	-0.000430183	40.395	0.00398		--	--	--	--			--	--	--	--
294	0.000887019	146	-0.000499749		79.2	-0.000499749	40.46	0.00383		--	--	--	--			--	--	--	--
294.5	0.000105146	146.25	-0.000610679		79.325	-0.000610679	40.525	0.00475		--	--	--	--			--	--	--	--
295	0.000129658	146.5	-0.000762971		79.45	-0.000762971	40.59	0.00295		--	--	--	--			--	--	--	--
295.5	0.000509839	146.75	-3.61021e-05		79.575	-3.61021e-05	40.655	0.00157		--	--	--	--			--	--	--	--
296	0.000436804	147	-0.000680244		79.7	-0.000680244	40.72	0.000843653		--	--	--	--			--	--	--	--
296.5	0.000684423	147.25	-0.000896463		79.825	-0.000896463	40.785	0.000591008		--	--	--	--			--	--	--	--
297	0.00163	147.5	-0.00228		79.95	-0.00228	40.85	-0.000469473		--	--	--	--			--	--	--	--
297.5	0.0018	147.75	-0.00232		80.075	-0.00232	40.915	0.000204423		--	--	--	--			--	--	--	--
298	0.0026	148	-0.0016		80.2	-0.0016	40.98	-0.000215252		--	--	--	--			--	--	--	--
298.5	0.00357	148.25	-0.00133		80.325	-0.00133	41.045	0.000539533		--	--	--	--			--	--	--	--
299	0.00402	148.5	-0.000748682		80.45	-0.000748682	41.11	0.000373029		--	--	--	--			--	--	--	--
299.5	0.00459	148.75	-0.000497869		80.575	-0.000497869	41.175	0.000123535		--	--	--	--			--	--	--	--
300	0.00424	149	-0.00156		80.7	-0.00156	41.24	0.00205		--	--	--	--			--	--	--	--
300.5	0.0045	149.25	-0.00167		80.825	-0.00167	41.305	0.00257		--	--	--	--			--	--	--	--
301	0.00404	149.5	-0.00176		80.95	-0.00176	41.37	0.00352		--	--	--	--			--	--	--	--
301.5	0.00373	149.75	-0.00183		81.075	-0.00183	41.435	0.00365		--	--	--	--			--	--	--	--
302	0.00357	150	-0.00142		81.2	-0.00142	41.5	0.00319		--	--	--	--			--	--	--	--
302.5	0.0041	150.25	-0.00185		81.325	-0.00185	41.565	0.00311		--	--	--	--			--	--	--	--
303	0.00366	150.5	-0.00266		81.45	-0.00266	41.63	0.00243		--	--	--	--			--	--	--	--
303.5	0.00385	150.75	-0.00257		81.575	-0.00257	41.695	0.00277		--	--	--	--			--	--	--	--
304	0.00272	151	-0.0024		81.7	-0.0024	41.76	0.00242		--	--	--	--			--	--	--	--
304.5	0.00294	151.25	-0.00171		81.825	-0.00171	41.825	0.00245		--	--	--	--			--	--	--	--
305	0.00291	151.5	-0.00102		81.95	-0.00102	41.89	0.0016		--	--	--	--			--	--	--	--
305.5	0.00422	151.75	-0.000619327		82.075	-0.000619327	41.955	0.00242		--	--	--	--			--	--	--	--
306	0.00341	152	-0.000715968		82.2	-0.000715968	42.02	0.00174		--	--	--	--			--	--	--	--
306.5	0.0033	152.25	-0.00168		82.325	-0.00168	42.085	0.00165		--	--	--	--			--	--	--	--
307	0.00379	152.5	-0.00187		82.45	-0.00187	42.15	0.00117		--	--	--	--			--	--	--	--
307.5	0.00393	152.75	-0.00193		82.575	-0.00193	42.215	0.000211252		--	--	--	--			--	--	--	--
308	0.00234	153	-0.00213		82.7	-0.00213	42.28	-0.000718442		--	--	--	--			--	--	--	--
308.5	0.00166	153.25	-0.00269		82.825	-0.00269	42.345	-0.00227		--	--	--	--			--	--	--	--
309	0.000964056	153.5	-0.00229		82.95	-0.00229	42.41	-0.00218		--	--	--	--			--	--	--	--
309.5	0.00117	153.75	-0.00277		83.075	-0.00277	42.475	-0.00258		--	--	--	--			--	--	--	--
310	0.00186	154	-0.00306		83.2	-0.00306	42.54	-0.00283		--	--	--	--			--	--	--	--
310.5	0.0028	154.25	-0.00152		83.325	-0.00152	42.605	-0.00231		--	--	--	--			--	--	--	--
311	0.00205	154.5	-0.0012		83.45	-0.0012	42.67	-0.00165		--	--	--	--			--	--	--	--
311.5	0.00175	154.75	-0.000371898		83.575	-0.000371898	42.735	-0.00145		--	--	--	--			--	--	--	--
312	0.00179	155	-9.96515e-05		83.7	-9.96515e-05	42.8	-0.000702685		--	--	--	--			--	--	--	--
312.5	0.00286	155.25	-0.000532464		83.825	-0.000532464	42.865	0.000307898		--	--	--	--			--	--	--	--
313	0.00234	155.5	-0.00149		83.95	-0.00149	42.93	-0.000277232		--	--	--	--			--	--	--	--
313.5	0.00214	155.75	-0.00194		84.075	-0.00194	42.995	0.000552139		--	--	--	--			--	--	--	--
314	0.0013	156	-0.00204		84.2	-0.00204	43.06	-0.000636503		--	--	--	--			--	--	--	--
314.5	0.000847	156.25	-0.00241		84.325	-0.00241	43.125	-0.00103		--	--	--	--			--	--	--	--
315	-5.54306e-05	156.5	-0.00314		84.45	-0.00314	43.19	-0.00136		--	--	--	--			--	--	--	--
315.5	-0.000525655	156.75	-0.00412		84.575	-0.00412	43.255	-0.00151		--	--	--	--			--	--	--	--
316	4.86191e-05	157	-0.00447		84.7	-0.00447	43.32	-0.00153		--	--	--	--			--	--	--	--
316.5	0.00051084	157.25	-0.00377		84.825	-0.00377	43.385	-0.0014		--	--	--	--			--	--	--	--
317	0.00175	157.5	-0.00372		84.95	-0.00372	43.45	-0.00148		--	--	--	--			--	--	--	--
317.5	0.00184	157.75	-0.00339		85.075	-0.00339	43.515	-0.000152747		--	--	--	--			--	--	--	--
318	0.00061689	158	-0.0026		85.2	-0.0026	43.58	-0.000224181		--	--	--	--			--	--	--	--
318.5	0.000486828	158.25	-0.00256		85.325	-0.00256	43.645	-0.000314524		--	--	--	--			--	--	--	--
319	0.00136	158.5	-0.00215		85.45	-0.00215	43.71	0.00042713		--	--	--	--			--	--	--	--
319.5	0.00159	158.75	-0.00256		85.575	-0.00256	43.775	-5.55758e-05		--	--	--	--			--	--	--	--
320	0.00175	159	-0.00178		85.7	-0.00178	43.84	0.000217029		--	--	--	--			--	--	--	--
320.5	0.00179	159.25	-0.00102		85.825	-0.00102	43.905	0.000551089		--	--	--	--			--	--	--	--
321	0.000644403	159.5	4.8881e-05		85.95	4.8881e-05	43.97	-0.000140141		--	--	--	--			--	--	--	--
321.5	0.000507338	159.75	0.000300446		86.075	0.000300446	44.035	-0.00137		--	--	--	--			--	--	--	--
322	6.71279e-05	160	-0.000144399		86.2	-0.000144399	44.1	-0.00134		--	--	--	--			--	--	--	--
322.5	0.000209196	160.25	-0.000593381		86.325	-0.000593381	44.165	-0.00124		--	--	--	--			--	--	--	--
323	0.000400287	160.5	-0.000616319		86.45	-0.000616319	44.23	-0.00107		--	--	--	--			--	--	--	--
323.5	-0.000627704	160.75	0.00024893		86.575	0.00024893	44.295	-0.000805634		--	--	--	--			--	--	--	--
324	-0.000839805	161	-0.000854347		86.7	-0.000854347	44.36	-0.000550887		--	--	--	--			--	--	--	--
324.5	-0.00171	161.25	-0.00187		86.825	-0.00187	44.425	0.000415049		--	--	--	--			--	--	--	--
325	-0.000497642	161.5	-0.00171		86.95	-0.00171	44.49	-0.000122283		--	--	--	--			--	--	--	--
325.5	0.00118	161.75	-0.00321		87.075	-0.00321	44.555	0.000584705		--	--	--	--			--	--	--	--
326	0.00261	162	-0.00325		87.2	-0.00325	44.62	0.0014		--	--	--	--			--	--	--	--
326.5	0.0033	162.25	-0.00408		87.325	-0.00408	44.685	0.0016		--	--	--	--			--	--	--	--
327	0.00357	162.5	-0.00341		87.45	-0.00341	44.75	0.00103		--	--	--	--			--	--	--	--
327.5	0.00363	162.75	-0.00348		87.575	-0.00348	44.815	-3.98183e-05		--	--	--	--			--	--	--	--
328	0.00309	163	-0.00309		87.7	-0.00309	44.88	-0.000970037		--	--	--	--			--	--	--	--
328.5	0.00388	163.25	-0.00336		87.825	-0.00336	44.945	-0.00265		--	--	--	--			--	--	--	--
329	0.00408	163.5	-0.00347		87.95	-0.00347	45.01	-0.00122		--	--	--	--			--	--	--	--
329.5	0.00337	163.75	-0.0029		88.075	-0.0029	45.075	-0.00094535		--	--	--	--			--	--	--	--
330	0.00309	164	-0.00144		88.2	-0.00144	45.14	-0.00102		--	--	--	--			--	--	--	--
330.5	0.0023	164.25	-0.0011		88.325	-0.0011	45.205	-0.00106		--	--	--	--			--	--	--	--
331	0.00314	164.5	-0.00135		88.45	-0.00135	45.27	-0.000685351		--	--	--	--			--	--	--	--
331.5	0.00246	164.75	-0.00256		88.575	-0.00256	45.335	0.000902481		--	--	--	--			--	--	--	--
332	0.0039	165	-0.00328		88.7	-0.00328	45.4	0.00292		--	--	--	--			--	--	--	--
332.5	0.00397	165.25	-0.00415		88.825	-0.00415	45.465	0.00363		--	--	--	--			--	--	--	--
333	0.00242	165.5	-0.00452		88.95	-0.00452	45.53	0.00485		--	--	--	--			--	--	--	--
333.5	0.000855504	165.75	-0.00464		89.075	-0.00464	45.595	0.00417		--	--	--	--			--	--	--	--
334	-0.000804788	166	-0.0045		89.2	-0.0045	45.66	0.00285		--	--	--	--			--	--	--	--
334.5	-0.00141	166.25	-0.00368		89.325	-0.00368	45.725	0.00148		--	--	--	--			--	--	--	--
335	-0.00132	166.5	-0.00406		89.45	-0.00406	45.79	5.73531e-05		--	--	--	--			--	--	--	--
335.5	-0.00192	166.75	-0.00454		89.575	-0.00454	45.855	-0.000822967		--	--	--	--			--	--	--	--
336	-0.00132	167	-0.00422		89.7	-0.00422	45.92	-0.000800381		--	--	--	--			--	--	--	--
336.5	-0.00198	167.25	-0.00307		89.825	-0.00307	45.985	-0.00135		--	--	--	--			--	--	--	--
337	-0.000373082	167.5	-0.00215		89.95	-0.00215	46.05	-0.00283		--	--	--	--			--	--	--	--
337.5	0.00123	167.75	-0.00299		90.075	-0.00299	46.115	-0.00352		--	--	--	--			--	--	--	--
338	0.00253	168	-0.00362		90.2	-0.00362	46.18	-0.00253		--	--	--	--			--	--	--	--
338.5	0.00262	168.25	-0.0048		90.325	-0.0048	46.245	-0.00181		--	--	--	--			--	--	--	--
339	0.00326	168.5	-0.0048		90.45	-0.0048	46.31	-0.000845553		--	--	--	--			--	--	--	--
339.5	0.00376	168.75	-0.00498		90.575	-0.00498	46.375	-0.00189		--	--	--	--			--	--	--	--
340	0.00214	169	-0.00482		90.7	-0.00482	46.44	-0.00172		--	--	--	--			--	--	--	--
340.5	0.00101	169.25	-0.00393		90.825	-0.00393	46.505	-0.00234		--	--	--	--			--	--	--	--
341	0.000320249	169.5	-0.00337		90.95	-0.00337	46.57	-0.00345		--	--	--	--			--	--	--	--
341.5	7.96339e-05	169.75	-0.00289		91.075	-0.00289	46.635	-0.00423		--	--	--	--			--	--	--	--
342	0.000368272	170	-0.00382		91.2	-0.00382	46.7	-0.00433		--	--	--	--			--	--	--	--
342.5	0.000460816	170.25	-0.00361		91.325	-0.00361	46.765	-0.00342		--	--	--	--			--	--	--	--
343	0.00154	170.5	-0.00231		91.45	-0.00231	46.83	-0.00306		--	--	--	--			--	--	--	--
343.5	0.00123	170.75	-0.00207		91.575	-0.00207	46.895	-0.0029		--	--	--	--			--	--	--	--
344	0.00262	171	-0.00322		91.7	-0.00322	46.96	-0.00322		--	--	--	--			--	--	--	--
344.5	0.00262	171.25	-0.00366		91.825	-0.00366	47.025	-0.00308		--	--	--	--			--	--	--	--
345	0.00286	171.5	-0.00443		91.95	-0.00443	47.09	-0.00251		--	--	--	--			--	--	--	--
345.5	0.0025	171.75	-0.00404		92.075	-0.00404	47.155	-0.00212		--	--	--	--			--	--	--	--
346	0.00203	172	-0.00372		92.2	-0.00372	47.22	-0.002		--	--	--	--			--	--	--	--
346.5	0.00155	172.25	-0.00441		92.325	-0.00441	47.285	-0.00265		--	--	--	--			--	--	--	--
347	-0.000190495	172.5	-0.0043		92.45	-0.0043	47.35	-0.00273		--	--	--	--			--	--	--	--
347.5	-0.00141	172.75	-0.00422		92.575	-0.00422	47.415	-0.00188		--	--	--	--			--	--	--	--
348	-0.00151	173	-0.00469		92.7	-0.00469	47.48	-0.00259		--	--	--	--			--	--	--	--
348.5	-0.00164	173.25	-0.00439		92.825	-0.00439	47.545	-0.00176		--	--	--	--			--	--	--	--
349	-0.00124	173.5	-0.00438		92.95	-0.00438	47.61	-0.00169		--	--	--	--			--	--	--	--
349.5	-0.000134969	173.75	-0.00402		93.075	-0.00402	47.675	-0.00248		--	--	--	--			--	--	--	--
350	-0.000124964	174	-0.00306		93.2	-0.00306	47.74	-0.00323		--	--	--	--			--	--	--	--
350.5	1.51031e-05	174.25	-0.00354		93.325	-0.00354	47.805	-0.00255		--	--	--	--			--	--	--	--
351	0.0006364	174.5	-0.00352		93.45	-0.00352	47.87	-0.00246		--	--	--	--			--	--	--	--
351.5	5.51222e-05	174.75	-0.00315		93.575	-0.00315	47.935	-0.0027		--	--	--	--			--	--	--	--
352	0.000306242	175	-0.00336		93.7	-0.00336	48	-0.002		--	--	--	--			--	--	--	--
352.5	-0.000568676	175.25	-0.00233		93.825	-0.00233	48.065	-0.00162		--	--	--	--			--	--	--	--
353	-0.00107	175.5	-0.00295		93.95	-0.00295	48.13	-0.00184		--	--	--	--			--	--	--	--
353.5	-0.00141	175.75	-0.00329		94.075	-0.00329	48.195	-0.00119		--	--	--	--			--	--	--	--
354	-0.00193	176	-0.00373		94.2	-0.00373	48.26	-0.00117		--	--	--	--			--	--	--	--
354.5	-0.00174	176.25	-0.00472		94.325	-0.00472	48.325	-0.000862886		--	--	--	--			--	--	--	--
355	-0.00143	176.5	-0.00417		94.45	-0.00417	48.39	-0.00168		--	--	--	--			--	--	--	--
355.5	-0.00105	176.75	-0.00376		94.575	-0.00376	48.455	-0.00208		--	--	--	--			--	--	--	--
356	-0.000659219	177	-0.00398		94.7	-0.00398	48.52	-0.00319		--	--	--	--			--	--	--	--
356.5	0.00107	177.25	-0.00312		94.825	-0.00312	48.585	-0.00474		--	--	--	--			--	--	--	--
357	0.000263222	177.5	-0.00287		94.95	-0.00287	48.65	-0.0034		--	--	--	--			--	--	--	--
357.5	0.0002182	177.75	-0.00278		95.075	-0.00278	48.715	-0.00126		--	--	--	--			--	--	--	--
358	0.000625394	178	-0.00203		95.2	-0.00203	48.78	-0.00195		--	--	--	--			--	--	--	--
358.5	-8.84463e-05	178.25	-0.00235		95.325	-0.00235	48.845	-0.000574523		--	--	--	--			--	--	--	--
359	3.51127e-05	178.5	-0.00157		95.45	-0.00157	48.91	0.000164504		--	--	--	--			--	--	--	--
359.5	-0.00104	178.75	-0.00185		95.575	-0.00185	48.975	-0.000751533		--	--	--	--			--	--	--	--
360	-0.00225	179	-0.00215		95.7	-0.00215	49.04	-0.000216303		--	--	--	--			--	--	--	--
360.5	-0.00218	179.25	-0.00267		95.825	-0.00267	49.105	0.000326281		--	--	--	--			--	--	--	--
361	-0.00233	179.5	-0.00409		95.95	-0.00409	49.17	7.25853e-05		--	--	--	--			--	--	--	--
361.5	-0.0019	179.75	-0.00441		96.075	-0.00441	49.235	-0.000212101		--	--	--	--			--	--	--	--
362	-0.00127	180	-0.00299		96.2	-0.00299	49.3	0.000189191		--	--	--	--			--	--	--	--
362.5	0.000408791	180.25	-0.00258		96.325	-0.00258	49.365	-2.09093e-05		--	--	--	--			--	--	--	--
363	0.00168	180.5	-0.00337		96.45	-0.00337	49.43	-0.000279858		--	--	--	--			--	--	--	--
363.5	0.00401	180.75	-0.00379		96.575	-0.00379	49.495	0.000183938		--	--	--	--			--	--	--	--
364	0.00352	181	-0.00469		96.7	-0.00469	49.56	0.000677674		--	--	--	--			--	--	--	--
364.5	0.00471	181.25	-0.00436		96.825	-0.00436	49.625	0.000786926		--	--	--	--			--	--	--	--
365	0.00426	181.5	-0.00436		96.95	-0.00436	49.69	9.30701e-05		--	--	--	--			--	--	--	--
365.5	0.00367	181.75	-0.00436		97.075	-0.00436	49.755	5.15753e-05		--	--	--	--			--	--	--	--
366	0.00295	182	-0.00487		97.2	-0.00487	49.82	-0.00137		--	--	--	--			--	--	--	--
366.5	0.00126	182.25	-0.00494		97.325	-0.00494	49.885	-0.00275		--	--	--	--			--	--	--	--
367	0.000472822	182.5	-0.00547		97.45	-0.00547	49.95	-0.00314		--	--	--	--			--	--	--	--
367.5	0.00107	182.75	-0.00566		97.575	-0.00566	50.015	-0.00224		--	--	--	--			--	--	--	--
368	0.000756957	183	-0.00491		97.7	-0.00491	50.08	-0.00121		--	--	--	--			--	--	--	--
368.5	0.000687424	183.25	-0.00329		97.825	-0.00329	50.145	-0.000687978		--	--	--	--			--	--	--	--
369	0.00124	183.5	-0.00193		97.95	-0.00193	50.21	-0.000353918		--	--	--	--			--	--	--	--
369.5	0.00225	183.75	-0.00237		98.075	-0.00237	50.275	7.46863e-05		--	--	--	--			--	--	--	--
370	0.00253	184	-0.00334		98.2	-0.00334	50.34	0.000883572		--	--	--	--			--	--	--	--
370.5	0.00325	184.25	-0.00352		98.325	-0.00352	50.405	0.0024		--	--	--	--			--	--	--	--
371	0.00276	184.5	-0.00322		98.45	-0.00322	50.47	0.00148		--	--	--	--			--	--	--	--
371.5	0.00276	184.75	-0.00305		98.575	-0.00305	50.535	0.00131		--	--	--	--			--	--	--	--
372	0.00109	185	-0.00344		98.7	-0.00344	50.6	0.00141		--	--	--	--			--	--	--	--
372.5	-0.000108956	185.25	-0.00352		98.825	-0.00352	50.665	0.000200747		--	--	--	--			--	--	--	--
373	-0.000566675	185.5	-0.00387		98.95	-0.00387	50.73	6.83833e-05		--	--	--	--			--	--	--	--
373.5	-0.00129	185.75	-0.00307		99.075	-0.00307	50.795	-0.000557715		--	--	--	--			--	--	--	--
374	-0.000129966	186	-0.00378		99.2	-0.00378	50.86	-0.00225		--	--	--	--			--	--	--	--
374.5	0.000833494	186.25	-0.00329		99.325	-0.00329	50.925	-0.00112		--	--	--	--			--	--	--	--
375	0.00141	186.5	-0.00272		99.45	-0.00272	50.99	-0.0021		--	--	--	--			--	--	--	--
375.5	0.00188	186.75	-0.00269		99.575	-0.00269	51.055	-0.00444		--	--	--	--			--	--	--	--
376	0.00224	187	-0.003		99.7	-0.003	51.12	-0.00594		--	--	--	--			--	--	--	--
376.5	0.00312	187.25	-0.0031		99.825	-0.0031	51.185	-0.00563		--	--	--	--			--	--	--	--
377	0.00336	187.5	-0.00335		99.95	-0.00335	51.25	-0.00597		--	--	--	--			--	--	--	--
377.5	0.00243	187.75	-0.00329		100.075	-0.00329	51.315	-0.00626		--	--	--	--			--	--	--	--
378	0.00155	188	-0.00345		100.2	-0.00345	51.38	-0.00716		--	--	--	--			--	--	--	--
378.5	3.26115e-05	188.25	-0.0041		100.325	-0.0041	51.445	-0.00614		--	--	--	--			--	--	--	--
379	-0.00152	188.5	-0.00401		100.45	-0.00401	51.51	-0.00545		--	--	--	--			--	--	--	--
379.5	-0.00246	188.75	-0.00404		100.575	-0.00404	51.575	-0.00543		--	--	--	--			--	--	--	--
380	-0.00249	189	-0.00376		100.7	-0.00376	51.64	-0.00437		--	--	--	--			--	--	--	--
380.5	-0.00198	189.25	-0.00362		100.825	-0.00362	51.705	-0.00391		--	--	--	--			--	--	--	--
381	-0.00138	189.5	-0.00383		100.95	-0.00383	51.77	-0.00349		--	--	--	--			--	--	--	--
381.5	-0.00124	189.75	-0.00425		101.075	-0.00425	51.835	-0.00191		--	--	--	--			--	--	--	--
382	-0.000939853	190	-0.00317		101.2	-0.00317	51.9	-0.00239		--	--	--	--			--	--	--	--
382.5	0.000152169	190.25	-0.00284		101.325	-0.00284	51.965	-0.00184		--	--	--	--			--	--	--	--
383	-8.40811e-06	190.5	-0.00166		101.45	-0.00166	52.03	-0.00126		--	--	--	--			--	--	--	--
383.5	0.000576871	190.75	-0.000738529		101.575	-0.000738529	52.095	-0.000936946		--	--	--	--			--	--	--	--
384	0.000147666	191	-0.00113		101.7	-0.00113	52.16	-0.00119		--	--	--	--			--	--	--	--
384.5	-0.000751763	191.25	-0.00079531		101.825	-0.00079531	52.225	-0.00234		--	--	--	--			--	--	--	--
385	-0.00097687	191.5	-0.00177		101.95	-0.00177	52.29	-0.00207		--	--	--	--			--	--	--	--
385.5	-0.00178	191.75	-0.00288		102.075	-0.00288	52.355	-0.000324504		--	--	--	--			--	--	--	--
386	-0.00138	192	-0.00356		102.2	-0.00356	52.42	-0.000885472		--	--	--	--			--	--	--	--
386.5	-0.000364578	192.25	-0.0044		102.325	-0.0044	52.485	-0.000680099		--	--	--	--			--	--	--	--
387	0.000317247	192.5	-0.00483		102.45	-0.00483	52.55	-0.000848704		--	--	--	--			--	--	--	--
387.5	0.00148	192.75	-0.00461		102.575	-0.00461	52.615	-0.00136		--	--	--	--			--	--	--	--
388	0.0012	193	-0.005		102.7	-0.005	52.68	-0.00169		--	--	--	--			--	--	--	--
388.5	0.00151	193.25	-0.00512		102.825	-0.00512	52.745	-0.00176		--	--	--	--			--	--	--	--
389	0.00181	193.5	-0.00382		102.95	-0.00382	52.81	-0.00157		--	--	--	--			--	--	--	--
389.5	0.00211	193.75	-0.00403		103.075	-0.00403	52.875	-0.000454241		--	--	--	--			--	--	--	--
390	0.00141	194	-0.00258		103.2	-0.00258	52.94	-0.000911209		--	--	--	--			--	--	--	--
390.5	0.000611388	194.25	-0.00222		103.325	-0.00222	53.005	-0.00229		--	--	--	--			--	--	--	--
391	0.000586376	194.5	-0.00208		103.45	-0.00208	53.07	-0.00268		--	--	--	--			--	--	--	--
391.5	0.000461316	194.75	-0.0017		103.575	-0.0017	53.135	-0.00469		--	--	--	--			--	--	--	--
392	0.000236209	195	-0.00169		103.7	-0.00169	53.2	-0.0034		--	--	--	--			--	--	--	--
392.5	-0.000713245	195.25	-0.00148		103.825	-0.00148	53.265	-0.00299		--	--	--	--			--	--	--	--
393	0.000918534	195.5	-0.00182		103.95	-0.00182	53.33	-0.00296		--	--	--	--			--	--	--	--
393.5	0.00125	195.75	-0.00249		104.075	-0.00249	53.395	-0.00218		--	--	--	--			--	--	--	--
394	0.00176	196	-0.00171		104.2	-0.00171	53.46	-0.000624948		--	--	--	--			--	--	--	--
394.5	0.00102	196.25	-0.00121		104.325	-0.00121	53.525	-0.00085028		--	--	--	--			--	--	--	--
395	0.00135	196.5	-0.00225		104.45	-0.00225	53.59	-0.000288787		--	--	--	--			--	--	--	--
395.5	0.00158	196.75	-0.00271		104.575	-0.00271	53.655	0.000885148		--	--	--	--			--	--	--	--
396	0.00201	197	-0.00256		104.7	-0.00256	53.72	0.00276		--	--	--	--			--	--	--	--
396.5	0.00239	197.25	-0.00359		104.825	-0.00359	53.785	0.00505		--	--	--	--			--	--	--	--
397	0.00149	197.5	-0.00306		104.95	-0.00306	53.85	0.0065		--	--	--	--			--	--	--	--
397.5	0.000643903	197.75	-0.00366		105.075	-0.00366	53.915	0.00585		--	--	--	--			--	--	--	--
398	-0.000186993	198	-0.00333		105.2	-0.00333	53.98	0.00547		--	--	--	--			--	--	--	--
398.5	-0.00156	198.25	-0.00316		105.325	-0.00316	54.045	0.00346		--	--	--	--			--	--	--	--
399	-0.00142	198.5	-0.00356		105.45	-0.00356	54.11	0.00347		--	--	--	--			--	--	--	--
399.5	-0.00129	198.75	-0.00401		105.575	-0.00401	54.175	0.00248		--	--	--	--			--	--	--	--
400	-0.00133	199	-0.00485		105.7	-0.00485	54.24	0.0026		--	--	--	--			--	--	--	--
400.5	-0.00181	199.25	-0.00453		105.825	-0.00453	54.305	0.00296		--	--	--	--			--	--	--	--
401	-0.00215	199.5	-0.00312		105.95	-0.00312	54.37	0.00346		--	--	--	--			--	--	--	--
401.5	-0.00236	199.75	-0.00395		106.075	-0.00395	54.435	0.000673997		--	--	--	--			--	--	--	--
402	-0.00111	200	-0.00459		106.2	-0.00459	54.5	0.000255373		--	--	--	--			--	--	--	--
402.5	-0.000309552	200.25	-0.00481		106.325	-0.00481	54.565	-0.000762038		--	--	--	--			--	--	--	--
403	0.000982065	200.5	-0.00465		106.45	-0.00465	54.63	-0.000474201		--	--	--	--			--	--	--	--
403.5	0.00116	200.75	-0.00502		106.575	-0.00502	54.695	-0.00114		--	--	--	--			--	--	--	--
404	0.000565866	201	-0.00483		106.7	-0.00483	54.76	-0.0019		--	--	--	--			--	--	--	--
404.5	0.000663413	201.25	-0.00435		106.825	-0.00435	54.825	-0.00299		--	--	--	--			--	--	--	--
405	-0.0013	201.5	-0.00337		106.95	-0.00337	54.89	-0.00415		--	--	--	--			--	--	--	--
405.5	-0.00105	201.75	-0.00305		107.075	-0.00305	54.955	-0.00617		--	--	--	--			--	--	--	--
406	0.00105	202	-0.00278		107.2	-0.00278	55.02	-0.00552		--	--	--	--			--	--	--	--
406.5	0.00178	202.25	-0.00179		107.325	-0.00179	55.085	-0.00384		--	--	--	--			--	--	--	--
407	0.00118	202.5	-0.00127		107.45	-0.00127	55.15	-0.00264		--	--	--	--			--	--	--	--
407.5	0.0028	202.75	-0.000941587		107.575	-0.000941587	55.215	-0.00214		--	--	--	--			--	--	--	--
408	0.00274	203	-0.000985206		107.7	-0.000985206	55.28	-0.00276		--	--	--	--			--	--	--	--
408.5	0.00315	203.25	-0.0022		107.825	-0.0022	55.345	-0.00293		--	--	--	--			--	--	--	--
409	0.00307	203.5	-0.00283		107.95	-0.00283	55.41	-0.0021		--	--	--	--			--	--	--	--
409.5	0.00293	203.75	-0.00279		108.075	-0.00279	55.475	-0.00155		--	--	--	--			--	--	--	--
410	0.00241	204	-0.00327		108.2	-0.00327	55.54	-0.00127		--	--	--	--			--	--	--	--
410.5	0.0016	204.25	-0.00362		108.325	-0.00362	55.605	-0.00193		--	--	--	--			--	--	--	--
411	0.000948549	204.5	-0.00359		108.45	-0.00359	55.67	-0.00203		--	--	--	--			--	--	--	--
411.5	0.000739949	204.75	-0.00339		108.575	-0.00339	55.735	-0.0013		--	--	--	--			--	--	--	--
412	-0.00111	205	-0.00323		108.7	-0.00323	55.8	-0.00164		--	--	--	--			--	--	--	--
412.5	0.000515342	205.25	-0.00239		108.825	-0.00239	55.865	-0.00182		--	--	--	--			--	--	--	--
413	7.26306e-05	205.5	-0.00222		108.95	-0.00222	55.93	8.50476e-06		--	--	--	--			--	--	--	--
413.5	-0.000750262	205.75	-0.00219		109.075	-0.00219	55.995	0.00138		--	--	--	--			--	--	--	--
414	-0.00168	206	-0.00265		109.2	-0.00265	56.06	0.00048123		--	--	--	--			--	--	--	--
414.5	-0.000596189	206.25	-0.00292		109.325	-0.00292	56.125	-0.000162202		--	--	--	--			--	--	--	--
415	-0.00199	206.5	-0.00235		109.45	-0.00235	56.19	-0.00129		--	--	--	--			--	--	--	--
415.5	-0.00255	206.75	-0.00295		109.575	-0.00295	56.255	-0.00151		--	--	--	--			--	--	--	--
416	-0.00291	207	-0.00294		109.7	-0.00294	56.32	-0.00148		--	--	--	--			--	--	--	--
416.5	-0.00306	207.25	-0.00215		109.825	-0.00215	56.385	-0.00177		--	--	--	--			--	--	--	--
417	-0.00328	207.5	-0.00311		109.95	-0.00311	56.45	-0.00269		--	--	--	--			--	--	--	--
417.5	-0.00226	207.75	-0.00292		110.075	-0.00292	56.515	-0.0034		--	--	--	--			--	--	--	--
418	-0.00131	208	-0.00315		110.2	-0.00315	56.58	-0.00413		--	--	--	--			--	--	--	--
418.5	-0.000774274	208.25	-0.00393		110.325	-0.00393	56.645	-0.00346		--	--	--	--			--	--	--	--
419	-0.00038859	208.5	-0.00394		110.45	-0.00394	56.71	-0.00256		--	--	--	--			--	--	--	--
419.5	0.00178	208.75	-0.00408		110.575	-0.00408	56.775	-0.0026		--	--	--	--			--	--	--	--
420	0.00124	209	-0.00509		110.7	-0.00509	56.84	-0.0012		--	--	--	--			--	--	--	--
420.5	0.00125	209.25	-0.00441		110.825	-0.00441	56.905	-0.000905957		--	--	--	--			--	--	--	--
421	0.00191	209.5	-0.00416		110.95	-0.00416	56.97	-0.000864462		--	--	--	--			--	--	--	--
421.5	0.00357	209.75	-0.00399		111.075	-0.00399	57.035	0.00106		--	--	--	--			--	--	--	--
422	0.00382	210	-0.00328		111.2	-0.00328	57.1	0.00201		--	--	--	--			--	--	--	--
422.5	0.00386	210.25	-0.0036		111.325	-0.0036	57.165	0.0028		--	--	--	--			--	--	--	--
423	0.00367	210.5	-0.00246		111.45	-0.00246	57.23	0.00386		--	--	--	--			--	--	--	--
423.5	0.00267	210.75	-0.00273		111.575	-0.00273	57.295	0.00416		--	--	--	--			--	--	--	--
424	0.00162	211	-0.00315		111.7	-0.00315	57.36	0.00387		--	--	--	--			--	--	--	--
424.5	0.00183	211.25	-0.00276		111.825	-0.00276	57.425	0.00156		--	--	--	--			--	--	--	--
425	0.00226	211.5	-0.00354		111.95	-0.00354	57.49	0.00111		--	--	--	--			--	--	--	--
425.5	0.00277	211.75	-0.00393		112.075	-0.00393	57.555	0.000465998		--	--	--	--			--	--	--	--
426	0.00393	212	-0.00441		112.2	-0.00441	57.62	-0.000221555		--	--	--	--			--	--	--	--
426.5	0.00401	212.25	-0.0049		112.325	-0.0049	57.685	-0.00273		--	--	--	--			--	--	--	--
427	0.00483	212.5	-0.00514		112.45	-0.00514	57.75	-0.00324		--	--	--	--			--	--	--	--
427.5	0.00404	212.75	-0.00529		112.575	-0.00529	57.815	-0.00252		--	--	--	--			--	--	--	--
428	0.00537	213	-0.00563		112.7	-0.00563	57.88	-0.00155		--	--	--	--			--	--	--	--
428.5	0.00579	213.25	-0.00584		112.825	-0.00584	57.945	0.000220181		--	--	--	--			--	--	--	--
429	0.00549	213.5	-0.00622		112.95	-0.00622	58.01	0.000699209		--	--	--	--			--	--	--	--
429.5	0.00429	213.75	-0.0065		113.075	-0.0065	58.075	0.000718118		--	--	--	--			--	--	--	--
430	0.0027	214	-0.00602		113.2	-0.00602	58.14	0.000187615		--	--	--	--			--	--	--	--
430.5	0.000660411	214.25	-0.00641		113.325	-0.00641	58.205	-0.000698483		--	--	--	--			--	--	--	--
431	0.00044781	214.5	-0.00542		113.45	-0.00542	58.27	-0.00185		--	--	--	--			--	--	--	--
431.5	0.00102	214.75	-0.00483		113.575	-0.00483	58.335	-0.00344		--	--	--	--			--	--	--	--
432	0.00101	215	-0.00446		113.7	-0.00446	58.4	-0.00257		--	--	--	--			--	--	--	--
432.5	0.00185	215.25	-0.00374		113.825	-0.00374	58.465	-0.00327		--	--	--	--			--	--	--	--
433	0.00179	215.5	-0.00308		113.95	-0.00308	58.53	-0.00413		--	--	--	--			--	--	--	--
433.5	0.00271	215.75	-0.00248		114.075	-0.00248	58.595	-0.0058		--	--	--	--			--	--	--	--
434	0.00366	216	-0.00223		114.2	-0.00223	58.66	-0.00518		--	--	--	--			--	--	--	--
434.5	0.00333	216.25	-0.0018		114.325	-0.0018	58.725	-0.00398		--	--	--	--			--	--	--	--
435	0.00318	216.5	-0.00152		114.45	-0.00152	58.79	-0.00376		--	--	--	--			--	--	--	--
435.5	0.00186	216.75	-0.00193		114.575	-0.00193	58.855	-0.00353		--	--	--	--
436	0.0011	217	-0.00261		114.7	-0.00261	58.92	-0.00412		--	--	--	--
436.5	-0.000919843	217.25	-0.00228		114.825	-0.00228	58.985	-0.00366		--	--	--	--
437	-0.00247	217.5	-0.00287		114.95	-0.00287	59.05	-0.0038		--	--	--	--
437.5	-0.00295	217.75	-0.00243		115.075	-0.00243	59.115	-0.00299		--	--	--	--
438	-0.000973369	218	-0.00244		115.2	-0.00244	59.18	-0.00187		--	--	--	--
438.5	-0.000833302	218.25	-0.00266		115.325	-0.00266	59.245	-0.000433231		--	--	--	--
439	-0.000723249	218.5	-0.00302		115.45	-0.00302	59.31	0.00105		--	--	--	--
439.5	0.000581373	218.75	-0.00357		115.575	-0.00357	59.375	0.00038616		--	--	--	--
440	0.00194	219	-0.0036		115.7	-0.0036	59.44	9.72721e-05		--	--	--	--
440.5	0.00281	219.25	-0.00372		115.825	-0.00372	59.505	-0.00112		--	--	--	--
441	0.00267	219.5	-0.00468		115.95	-0.00468	59.57	-0.00133		--	--	--	--
441.5	0.00198	219.75	-0.00444		116.075	-0.00444	59.635	-0.00191		--	--	--	--
442	0.000829492	220	-0.00457		116.2	-0.00457	59.7	-0.00304		--	--	--	--
442.5	0.000298238	220.25	-0.00441		116.325	-0.00441	59.765	-0.00443		--	--	--	--
443	-0.00159	220.5	-0.00401		116.45	-0.00401	59.83	-0.00485		--	--	--	--
443.5	-0.00415	220.75	-0.00335		116.575	-0.00335	59.895	-0.00491		--	--	--	--
444	-0.00393	221	-0.00353		116.7	-0.00353	59.96	-0.00495		--	--	--	--
444.5	-0.00243	221.25	-0.00175		116.825	-0.00175	60.025	-0.00447		--	--	--	--
445	-0.00168	221.5	-0.00145		116.95	-0.00145	60.09	-0.00364		--	--	--	--
445.5	-0.00132	221.75	-0.00181		117.075	-0.00181	60.155	-0.00233		--	--	--	--
446	-0.0013	222	-0.00156		117.2	-0.00156	60.22	-0.00194		--	--	--	--
446.5	-0.00102	222.25	-0.0021		117.325	-0.0021	60.285	-0.00118		--	--	--	--
447	-0.000478633	222.5	-0.00125		117.45	-0.00125	60.35	-2.6687e-05		--	--	--	--
447.5	-0.000278537	222.75	-0.000759963		117.575	-0.000759963	60.415	-0.00101		--	--	--	--
448	-0.000691734	223	-0.00156		117.7	-0.00156	60.48	6.92901e-06		--	--	--	--
448.5	-0.00103	223.25	-0.00139		117.825	-0.00139	60.545	-0.00115		--	--	--	--
449	-0.00112	223.5	-0.00185		117.95	-0.00185	60.61	-0.00278		--	--	--	--
449.5	-0.00121	223.75	-0.00212		118.075	-0.00212	60.675	-0.00337		--	--	--	--
450	-0.00238	224	-0.00237		118.2	-0.00237	60.74	-0.00433		--	--	--	--
450.5	-0.00181	224.25	-0.00262		118.325	-0.00262	60.805	-0.00381		--	--	--	--
451	-0.000265531	224.5	-0.00199		118.45	-0.00199	60.87	-0.00418		--	--	--	--
451.5	0.00137	224.75	-0.000944971		118.575	-0.000944971	60.935	-0.00367		--	--	--	--
452	0.000773965	225	-0.000779893		118.7	-0.000779893	61	-0.00304		--	--	--	--
452.5	0.00198	225.25	-0.00114		118.825	-0.00114	61.065	-0.0021		--	--	--	--
453	0.000686924	225.5	-0.000409878		118.95	-0.000409878	61.13	-0.000313474		--	--	--	--
453.5	0.000149167	225.75	-9.70193e-05		119.075	-9.70193e-05	61.195	0.00124		--	--	--	--
454	-0.000253525	226	0.000209071		119.2	0.000209071	61.26	0.000652987		--	--	--	--
454.5	-0.00111	226.25	0.000596007		119.325	0.000596007	61.325	0.0011		--	--	--	--
455	-0.00166	226.5	-0.000512534		119.45	-0.000512534	61.39	0.000437635		--	--	--	--
455.5	-0.00103	226.75	-0.00162		119.575	-0.00162	61.455	-0.00235		--	--	--	--
456	-0.00203	227	-0.00244		119.7	-0.00244	61.52	-0.00417		--	--	--	--
456.5	-0.00186	227.25	-0.00279		119.825	-0.00279	61.585	-0.00444		--	--	--	--
457	-0.00183	227.5	-0.00333		119.95	-0.00333	61.65	-0.00529		--	--	--	--
457.5	-0.00163	227.75	-0.00339		120.075	-0.00339	61.715	-0.00444		--	--	--	--
458	-0.000150476	228	-0.0025		120.2	-0.0025	61.78	-0.00586		--	--	--	--
458.5	0.000202192	228.25	-0.00192		120.325	-0.00192	61.845	-0.00609		--	--	--	--
459	0.000587376	228.5	-0.00179		120.45	-0.00179	61.91	-0.00615		--	--	--	--
459.5	0.00144	228.75	-0.00232		120.575	-0.00232	61.975	-0.00552		--	--	--	--
460	0.00109	229	-0.00221		120.7	-0.00221	62.04	-0.00434		--	--	--	--
460.5	0.00191	229.25	-0.0023		120.825	-0.0023	62.105	-0.00317		--	--	--	--
461	0.000864509	229.5	-0.00286		120.95	-0.00286	62.17	-0.00294		--	--	--	--
461.5	0.000954551	229.75	-0.00276		121.075	-0.00276	62.235	-0.00218		--	--	--	--
462	0.0021	230	-0.00307		121.2	-0.00307	62.3	-0.00342		--	--	--	--
462.5	0.00145	230.25	-0.00318		121.325	-0.00318	62.365	-0.00361		--	--	--	--
463	0.000635399	230.5	-0.00388		121.45	-0.00388	62.43	-0.00322		--	--	--	--
463.5	0.00127	230.75	-0.00432		121.575	-0.00432	576.875	-0.00182		--	--	--	--
464	0.00173	231	-0.00442		121.7	-0.00442	577.5	-0.001		--	--	--	--
464.5	0.00082549	231.25	-0.00383		121.825	-0.00383	578.125	-0.00113		--	--	--	--
465	0.00197	231.5	-0.00329		121.95	-0.00329	578.75	-0.00182		--	--	--	--
465.5	0.00167	231.75	-0.0032		122.075	-0.0032	579.375	-0.00221		--	--	--	--
466	0.00266	232	-0.00425		122.2	-0.00425	580	-0.00175		--	--	--	--
466.5	0.00347	232.25	-0.00441		122.325	-0.00441	580.625	-0.00104		--	--	--	--
467	0.00337	232.5	-0.00464		122.45	-0.00464	581.25	-0.00133		--	--	--	--
467.5	0.0032	232.75	-0.00529		122.575	-0.00529	581.875	-0.00119		--	--	--	--
468	0.000984066	233	-0.00509		122.7	-0.00509	582.5	-0.00205		--	--	--	--
468.5	-0.000669223	233.25	-0.00535		122.825	-0.00535	583.125	-0.00204		--	--	--	--
469	-0.00201	233.5	-0.00473		122.95	-0.00473	583.75	-0.00263		--	--	--	--
469.5	-0.00334	233.75	-0.00505		123.075	-0.00505	584.375	-0.00291		--	--	--	--
470	-0.00215	234	-0.00522		123.2	-0.00522	585	-0.00295		--	--	--	--
470.5	-0.00159	234.25	-0.00497		123.325	-0.00497	585.625	-0.00199		--	--	--	--
471	-0.00125	234.5	-0.0039		123.45	-0.0039	586.25	-0.00163		--	--	--	--
471.5	-0.00205	234.75	-0.00334		123.575	-0.00334	586.875	-0.0028		--	--	--	--
472	1.66038e-05	235	-0.00322		123.7	-0.00322	587.5	-0.00231		--	--	--	--
472.5	0.00157	235.25	-0.00279		123.825	-0.00279	588.125	-0.00202		--	--	--	--
473	0.00204	235.5	-0.00308		123.95	-0.00308	588.75	-0.00249		--	--	--	--
473.5	0.00269	235.75	-0.00261		124.075	-0.00261	589.375	-0.00316		--	--	--	--
474	0.0025	236	-0.00333		124.2	-0.00333	590	-0.00428		--	--	--	--
474.5	0.00235	236.25	-0.0041		124.325	-0.0041	590.625	-0.00435		--	--	--	--
475	0.000566366	236.5	-0.00411		124.45	-0.00411	591.25	-0.00379		--	--	--	--
475.5	-0.0018	236.75	-0.00464		124.575	-0.00464	591.875	-0.0034		--	--	--	--
476	-0.00284	237	-0.00463		124.7	-0.00463	592.5	-0.00355		--	--	--	--
476.5	-0.00257	237.25	-0.00476		124.825	-0.00476	593.125	-0.00392		--	--	--	--
477	-0.00216	237.5	-0.00391		124.95	-0.00391	593.75	-0.0024		--	--	--	--
477.5	-0.0026	237.75	-0.00357		125.075	-0.00357	594.375	-0.00126		--	--	--	--
478	-0.00359	238	-0.00334		125.2	-0.00334	595	-0.000681675		--	--	--	--
478.5	-0.0042	238.25	-0.00408		125.325	-0.00408	595.625	7.52116e-05		--	--	--	--
479	-0.0033	238.5	-0.0033		125.45	-0.0033	596.25	0.000594685		--	--	--	--
479.5	-0.00315	238.75	-0.003		125.575	-0.003	596.875	0.000234888		--	--	--	--
480	-0.00351	239	-0.00398		125.7	-0.00398	597.5	-0.00132		--	--	--	--
480.5	-0.0035	239.25	-0.00363		125.825	-0.00363	598.125	-0.00251		--	--	--	--
481	-0.00244	239.5	-0.00517		125.95	-0.00517	598.75	-0.00302		--	--	--	--
481.5	-0.00184	239.75	-0.00574		126.075	-0.00574	599.375	-0.00378		--	--	--	--
482	-0.000480133	240	-0.00631		126.2	-0.00631	600	-0.00414		--	--	--	--
482.5	0.000255718	240.25	-0.00715		126.325	-0.00715	600.625	-0.00476		--	--	--	--
483	0.00132	240.5	-0.00729		126.45	-0.00729	601.25	-0.00436		--	--	--	--
483.5	0.00301	240.75	-0.00645		126.575	-0.00645	601.875	-0.00482		--	--	--	--
484	0.00322	241	-0.00576		126.7	-0.00576	602.5	-0.00376		--	--	--	--
484.5	0.00341	241.25	-0.00534		126.825	-0.00534	603.125	-0.00302		--	--	--	--
485	0.00263	241.5	-0.00596		126.95	-0.00596	603.75	-0.000993148		--	--	--	--
485.5	0.00295	241.75	-0.00556		127.075	-0.00556	604.375	0.000126161		--	--	--	--
486	0.00199	242	-0.00446		127.2	-0.00446	605	-0.000110727		--	--	--	--
486.5	0.00158	242.25	-0.00383		127.325	-0.00383	605.625	3.8444e-05		--	--	--	--
487	0.000270225	242.5	-0.00362		127.45	-0.00362	606.25	-0.0019		--	--	--	--
487.5	-0.00155	242.75	-0.00299		127.575	-0.00299	606.875	-0.00217		--	--	--	--
488	-0.00252	243	-0.00375		127.7	-0.00375	607.5	-0.003		--	--	--	--
488.5	-0.00286	243.25	-0.00331		127.825	-0.00331	608.125	-0.00342		--	--	--	--
489	-0.00219	243.5	-0.0035		127.95	-0.0035	608.75	-0.00435		--	--	--	--
489.5	-0.00261	243.75	-0.0034		128.075	-0.0034	609.375	-0.00419		--	--	--	--
490	-0.00215	244	-0.0027		128.2	-0.0027	610	-0.00479		--	--	--	--
490.5	-0.00274	244.25	-0.00126		128.325	-0.00126	610.625	-0.00485		--	--	--	--
491	-0.00204	244.5	-0.00218		128.45	-0.00218	611.25	-0.00506		--	--	--	--
491.5	-0.0012	244.75	-0.00275		128.575	-0.00275	611.875	-0.00404		--	--	--	--
492	-0.000213006	245	-0.00332		128.7	-0.00332	612.5	-0.00293		--	--	--	--
492.5	0.00217	245.25	-0.00309		128.825	-0.00309	613.125	-0.00418		--	--	--	--
493	0.000869511	245.5	-0.0037		128.95	-0.0037	613.75	-0.005		--	--	--	--
493.5	0.00103	245.75	-0.00395		129.075	-0.00395	614.375	-0.00522		--	--	--	--
494	8.16349e-05	246	-0.00426		129.2	-0.00426	615	-0.00589		--	--	--	--
494.5	-0.00133	246.25	-0.00468		129.325	-0.00468	615.625	-0.00633		--	--	--	--
495	-0.00137	246.5	-0.00493		129.45	-0.00493	616.25	-0.00724		--	--	--	--
495.5	-0.000834302	246.75	-0.00566		129.575	-0.00566	616.875	-0.00739		--	--	--	--
496	-0.000940353	247	-0.00547		129.7	-0.00547	617.5	-0.00734		--	--	--	--
496.5	-0.000415102	247.25	-0.00527		129.825	-0.00527	618.125	-0.00645		--	--	--	--
497	-0.00022201	247.5	-0.00536				618.75	-0.00722		--	--	--	--
497.5	-0.000165483	247.75	-0.00483				619.375	-0.00646		--	--	--	--
498	0.00129	248	-0.006				620	-0.00559		--	--	--	--
498.5	0.00158	248.25	-0.00611				620.625	-0.00534		--	--	--	--
499	0.0018	248.5	-0.00612				621.25	-0.0051		--	--	--	--
499.5	0.00195	248.75	-0.00602				621.875	-0.00489		--	--	--	--
500	0.00202	249	-0.00583				622.5	-0.00468		--	--	--	--
[truncated: 3 more rows]
