# Supplementary material for: Enhancing electron diffusion length in narrow-bandgap perovskites for efficient monolithic perovskite tandem solar cells
Source: Nat Commun. 2019 Oct 3;10:4498. doi: 10.1038/s41467-019-12513-x (PMC6776504; doi:10.1038/s41467-019-12513-x)
Supplement: Supplementary file 3 — Source Data [file 41467_2019_12513_MOESM3_ESM.zip › Source data/Source data of Figure 4.xlsx]

## Sheet: Sheet1
Figure 4a							Figure 4b			Figure 4c					Figure 4d						Figure 4e						Figure 4f
Without Cd			With Cd							Without Cd		With Cd
voltage	Capacitance (nF)	1/C2 (F-2)	voltage	Capacitance (nF)	1/C2 (F-2)		1/T	ln(T2/w)		Ew	tDOS	Ew	tDOS		time	5000000000	10000000000	30000000000	50000000000		time	5000000000	10000000000	30000000000	50000000000		Without Cd		with Cd
-0.5	5.88603	2.88639e+16	-0.5	3.9871	6.29051e+16		0.00339	-2.6182		0.31204	8.18201e+17	0.32083	2.77098e+17		0	--	-0.000666929	-0.000375858	0.000369872		0	-0.000941445	-0.00151	0.00129	-0.00126		100	0.8312	100	0.85
-0.49	5.88615	2.88627e+16	-0.49	3.9881	6.28735e+16		0.0037	-2.18301		0.31057	8.47699e+17	0.31937	3.1657e+17		0.1	9.64966e-05	0.00109	-0.000787841	-8.3724e-05		0.1	-0.00129	-0.001	0.00101	0.000233654		30	0.7847	30	0.81
-0.48	5.88627	2.88615e+16	-0.48	3.9891	6.2842e+16		0.00408	-1.86974		0.30911	7.91353e+17	0.3179	3.10664e+17		0.2	-0.000456821	0.000674078	-0.000381291	-0.00017837		0.2	-0.000888755	-0.000830677	0.000293523	-0.000160307		10	0.731	10	0.77
-0.47	5.88639	2.88604e+16	-0.47	3.9901	6.28105e+16		0.00455	-1.39186		0.30765	7.82593e+17	0.31644	2.87061e+17		0.3	0.000165661	0.000466348	0.000364939	0.000153481		0.3	-0.00104	-0.000811428	0.000997282	0.000110389		3	0.6731	3	0.73
-0.46	5.88651	2.88592e+16	-0.46	3.9911	6.27791e+16		--	--		0.30618	7.34165e+17	0.31497	2.88248e+17		0.4	-0.00037351	9.04051e-05	0.00135	0.000282294		0.4	-0.00125	-0.000640596	0.00134	-0.000525869		1	0.6359	1	0.68
-0.45	5.88663	2.8858e+16	-0.45	3.9921	6.27476e+16		--	--		0.30472	6.84397e+17	0.31351	2.44284e+17		0.5	-3.08056e-05	0.000616608	0.00112	0.000504574		0.5	-0.000281824	-0.00138	0.000695499	-0.000405626		--	--	--	--
-0.44	5.88675	2.88568e+16	-0.44	3.9931	6.27162e+16		--	--		0.30325	6.78443e+17	0.31204	2.95656e+17		0.6	0.00166	0.000625706	0.00109	0.00010282		0.6	0.0004116	-0.000385548	-0.000587688	-0.000660613		--	--	--	--
-0.43	5.88687	2.88557e+16	-0.43	3.9941	6.26848e+16		--	--		0.30179	6.62253e+17	0.31057	2.34083e+17		0.7	0.00268	0.000984875	0.000462645	0.000179793		0.7	-0.000192348	-0.000719998	-0.000943791	-0.000399585		--	--
-0.42	5.88699	2.88545e+16	-0.42	3.9951	6.26534e+16		--	--		0.30033	5.92539e+17	0.30911	2.36334e+17		0.8	0.00433	0.00077451	0.000606882	0.000577622		0.8	0.00119	-0.000722404	-0.000561131	-0.000215292		--	--
-0.41	5.88711	2.88533e+16	-0.41	3.9961	6.26221e+16		--	--		0.29886	5.76168e+17	0.30765	2.2339e+17		0.9	0.00468	-0.00024942	0.000197774	0.000132273		0.9	0.00238	0.000141389	0.000278232	-0.000528286		--	--
-0.4	5.88723	2.88521e+16	-0.4	3.9971	6.25907e+16		--	--		0.2974	5.59643e+17	0.30618	2.11347e+17		1	0.00496	-0.000335924	0.000788797	-0.000245132		1	0.00262	-0.000460138	4.2437e-05	-0.000124053		--	--
-0.39	5.88735	2.8851e+16	-0.39	3.9981	6.25594e+16		--	--		0.29593	5.23263e+17	0.30472	2.26868e+17		1.1	0.00449	-6.4126e-05	0.0014	1.79915e-05		1.1	0.00183	-0.00105	0.000510806	-8.96118e-05		--	--
-0.38	5.88747	2.88498e+16	-0.38	3.9991	6.25281e+16		--	--		0.29447	4.87158e+17	0.30325	1.65836e+17		1.2	0.00447	-0.000284208	0.00125	0.000120492		1.2	0.00272	-0.000796994	5.20933e-05	-0.000246108		--	--
-0.37	5.88759	2.88486e+16	-0.37	4.0001	6.24969e+16		--	--		0.293	4.73591e+17	0.30179	1.87598e+17		1.3	0.00391	-0.000723659	0.00033567	-0.000280478		1.3	0.0033	0.000783819	-0.00034626	-0.00157		--	--
-0.36	5.88771	2.88474e+16	-0.36	4.0011	6.24656e+16		--	--		0.29154	4.4229e+17	0.30033	1.93326e+17		1.4	0.00304	-0.000210116	-0.000173915	-0.000414003		1.4	0.00161	-0.000303742	-0.000874183	-0.000772396		--	--
-0.35	5.88783	2.88463e+16	-0.35	4.0021	6.24344e+16		--	--		0.29007	4.20852e+17	0.29886	1.57177e+17		1.5	0.00203	0.00015252	-0.000470372	-0.000298151		1.5	0.00104	-0.000493824	0.000953422	0.000663867		--	--
-0.34	5.88795	2.88451e+16	-0.34	4.0031	6.24032e+16		--	--		0.28861	3.54321e+17	0.2974	1.63244e+17		1.6	0.00187	-1.98697e-05	-0.000246298	-0.000771774		1.6	5.12183e-05	0.00017748	0.000401761	-3.64396e-05		--	--
-0.33	5.88807	2.88439e+16	-0.33	4.0041	6.23721e+16		--	--		0.28714	3.8956e+17	0.29593	1.6452e+17		1.7	-0.000293079	7.92007e-05	-0.000496791	0.000415034		1.7	0.00020581	6.43925e-05	-0.000523308	-0.000155474		--	--
-0.32	5.88819	2.88427e+16	-0.32	4.0051	6.23409e+16		--	--		0.28568	3.47076e+17	0.29447	1.27308e+17		1.8	-0.00133	0.000186935	0.000208241	0.000996264		1.8	0.000121307	0.000249662	0.00149	0.000353895		--	--
-0.31	5.88831	2.88416e+16	-0.31	4.0061	6.23098e+16		--	--		0.28421	3.25849e+17	0.293	1.48567e+17		1.9	-0.000923233	0.000497453	0.000804909	0.00069426		1.9	-0.00121	0.00033869	0.000966701	-0.000816505		--	--
-0.3	5.88843	2.88404e+16	-0.3	4.0071	6.22787e+16		--	--		0.28275	3.09464e+17	0.29154	1.26879e+17		2	-0.000359368	0.000194116	-1.23973e-05	0.000572125		2	-0.000911123	-1.50085e-05	0.000192524	-0.00104		--	--
-0.29	5.88855	2.88392e+16	-0.29	4.0081	6.22476e+16		--	--		0.28128	2.95246e+17	0.29007	1.20481e+17		2.1	0.00012982	0.00114	-0.000392078	0.000638493		2.1	-0.000881299	0.000249662	-0.000845211	1.61288e-05		--	--
-0.28	5.88867	2.8838e+16	-0.28	4.0091	6.22166e+16		--	--		0.27982	2.76986e+17	0.28861	1.24755e+17		2.2	-0.00202	0.00225	-0.000149015	-8.21527e-05		2.2	-0.0011	-6.79437e-05	-0.00113	-0.000912578		--	--
-0.27	5.88879	2.88369e+16	-0.27	4.0101	6.21856e+16		--	--		0.27835	2.63867e+17	0.28714	1.02934e+17		2.3	-0.00246	0.000561608	0.00020659	-0.000260057		2.3	-0.00215	-0.000385548	-0.00045088	-0.000869073		--	--
-0.26	5.88891	2.88357e+16	-0.26	4.0111	6.21546e+16		--	--		0.27689	2.4865e+17	0.28568	1.06232e+17		2.4	-0.00274	-0.000706328	0.000187416	0.00102		2.4	-0.00237	-0.000188248	0.000189305	-0.000333723		--	--
-0.25	5.88903	2.88345e+16	-0.25	4.0121	6.21236e+16		--	--		0.27543	2.39583e+17	0.28421	1.0056e+17		2.5	-0.0028	1.71165e-05	0.000496628	0.000775946		2.5	-0.0016	0.000800662	0.000693888	-0.000429191		--	--
-0.24	5.88915	2.88333e+16	-0.24	4.0131	6.20926e+16		--	--		0.27396	2.28762e+17	0.28275	9.06708e+16		2.6	-0.00272	-0.00113	-0.000310931	-0.000137135		2.6	-0.00084203	0.000211165	0.00103	4.21105e-05		--	--
-0.23	5.88927	2.88322e+16	-0.23	4.0141	6.20617e+16		--	--		0.2725	2.09821e+17	0.28128	9.08853e+16		2.7	-0.00213	-0.000423821	-0.000484378	-6.84074e-05		2.7	0.000733206	0.00051674	-0.000350686	0.000627613		--	--
-0.22	5.88939	2.8831e+16	-0.22	4.0151	6.20308e+16		--	--		0.27103	2.09155e+17	0.27982	8.82112e+16		2.8	-0.00123	-0.000205751	0.00052973	-0.000164625		2.8	0.000832624	0.000483056	0.00127	-0.000148827		--	--
-0.21	5.88951	2.88298e+16	-0.21	4.0161	6.19999e+16		--	--		0.26957	1.89167e+17	0.27835	8.03794e+16		2.9	-0.00216	-0.000142861	-1.42349e-05	0.000654986		2.9	0.000538854	0.000560049	0.00177	-0.000705327		--	--
-0.2	5.88963	2.88286e+16	-0.2	4.0171	6.1969e+16		--	--		0.2681	1.84363e+17	0.27689	7.79387e+16		3	-0.00291	-0.000451149	-0.000488855	-0.000689304		3	0.00255	0.00012214	0.00011728	-0.000905931		--	--
-0.19	5.88975	2.88275e+16	-0.19	4.0181	6.19382e+16		--	--		0.26664	1.68638e+17	0.27543	7.60542e+16		3.1	-0.00329	-0.00207	-0.000577003	0.000517142		3.1	0.00304	5.71751e-05	-0.0004714	-0.000132512		--	--
-0.18	5.88987	2.88263e+16	-0.18	4.0191	6.19074e+16		--	--		0.26517	1.76954e+17	0.27396	6.74138e+16		3.2	-0.00248	-0.00154	-0.000530983	0.00105		3.2	0.00201	0.000348314	0.00026777	-0.000191123		--	--
-0.17	5.88999	2.88251e+16	-0.17	4.0201	6.18766e+16		--	--		0.26371	1.62468e+17	0.2725	6.84147e+16		3.3	-0.00202	-0.00126	-0.000270213	-0.000512186		3.3	0.00276	0.000588925	-0.000227559	-0.00087572		--	--
-0.16	5.89011	2.88239e+16	-0.16	4.0211	6.18458e+16		--	--		0.26224	1.53681e+17	0.27103	6.14828e+16		3.4	-0.000243333	-0.00173	0.000212155	-0.000926507		3.4	0.00304	0.000759757	0.00145	-0.000212271		--	--
-0.15	5.89023	2.88228e+16	-0.15	4.0221	6.18151e+16		--	--		0.26078	1.5318e+17	0.26957	6.27588e+16		3.5	0.000170695	-0.000882122	-0.000226804	-0.000999159		3.5	0.00266	-0.000414424	0.00206	-0.000444297		--	--
-0.14	5.89035	2.88216e+16	-0.14	4.0231	6.17843e+16		--	--		0.25932	1.43629e+17	0.2681	5.98877e+16		3.6	0.00123	-0.00136	-0.00063876	-5.23061e-05		3.6	0.00068897	-0.00146	0.000954628	-0.000234024		--	--
-0.13	5.89047	2.88204e+16	-0.13	4.0241	6.17536e+16		--	--		0.25785	1.35813e+17	0.26664	5.25803e+16		3.7	4.07578e-05	-0.000541922	-0.000573301	0.000297217		3.7	0.00061888	-0.000241183	0.000553458	-0.000701097		--	--
-0.12	5.89059	2.88192e+16	-0.12	4.0251	6.17229e+16		--	--		0.25639	1.31425e+17	0.26517	5.52575e+16		3.8	-0.000496139	-0.00157	5.72426e-05	0.00109		3.8	0.00216	0.000856002	0.000239602	-0.000137346		--	--
-0.11	5.89071	2.88181e+16	-0.11	4.0261	6.16923e+16		--	--		0.25492	1.26842e+17	0.26371	5.38994e+16		3.9	0.000330841	-0.000480054	0.000701875	2.11325e-05		3.9	0.00138	-0.000493822	0.000214655	6.08424e-05		--	--
-0.1	5.89083	2.88169e+16	-0.1	4.0271	6.16617e+16		--	--		0.25346	1.24304e+17	0.26224	4.58532e+16		4	0.00133	-0.0015	-0.000587892	-0.000489405		4	0.00101	-0.00138	-0.00010081	0.000898914		--	--
-0.09	5.89095	2.88157e+16	-0.09	4.0281	6.1631e+16		--	--		0.25199	1.16419e+17	0.26078	4.68332e+16		4.1	0.00216	-0.000333264	-0.00111	-5.965e-06		4.1	0.00149	-0.00145	0.000695901	-2.25422e-05		--	--
-0.08	5.89107	2.88145e+16	-0.08	4.0291	6.16005e+16		--	--		0.25053	1.12533e+17	0.25932	4.96852e+16		4.2	0.00249	4.10088e-05	-1.60457e-05	0.000911828		4.2	0.000676542	-0.00149	0.000805348	-0.000293239		--	--
-0.07	5.89119	2.88134e+16	-0.07	4.0301	6.15699e+16		--	--		0.24906	1.10426e+17	0.25785	4.153e+16		4.3	0.00279	0.00141	3.06914e-05	-0.00028951		4.3	6.31482e-05	-0.00125	0.000190112	-2.61671e-05		--	--
-0.06	5.89131	2.88122e+16	-0.06	4.0311	6.15393e+16		--	--		0.2476	1.05412e+17	0.25639	4.34169e+16		4.4	0.00271	0.00267	0.000350399	-0.000486659		4.4	-0.00115	-0.000527508	-0.00104	0.000373834		--	--
-0.05	5.89143	2.8811e+16	-0.05	4.0321	6.15088e+16		--	--		0.24613	1.0119e+17	0.25492	4.39675e+16		4.5	0.00216	0.00356	0.0011	0.000786159		4.5	-0.000712292	-0.0014	-0.000717658	0.00105		--	--
-0.04	5.89155	2.88098e+16	-0.04	4.03317	6.14762e+16		--	--		0.24467	9.69464e+16	0.25346	3.82755e+16		4.6	0.00157	0.00342	0.000852578	0.000839568		4.6	-0.000534837	-0.00237	-0.000241643	0.000152685		--	--
-0.03	5.89174	2.8808e+16	-0.03	4.03411	6.14475e+16		--	--		0.2432	9.79232e+16	0.25199	4.09532e+16		4.7	0.000922274	0.00264	0.000672713	-0.000122604		4.7	-0.00237	-0.000869176	0.00073131	0.00112		--	--
-0.02	5.89239	2.88016e+16	-0.02	4.0351	6.14174e+16		--	--		0.24174	8.70107e+16	0.25053	3.60527e+16		4.8	0.00244	0.00246	3.01326e-05	0.000313711		4.8	-0.00198	-0.00106	0.000528108	0.00114		--	--
-0.01	5.89303	2.87954e+16	-0.01	4.03624	6.13827e+16		--	--		0.24027	8.89148e+16	0.24906	3.87524e+16		4.9	0.00213	0.0026	0.000910635	-9.00071e-05		4.9	-0.00194	-0.000582849	-0.000229572	-0.000234024		--	--
0	5.89381	2.87878e+16	0	4.03728	6.13511e+16		--	--		0.23881	8.26496e+16	0.2476	3.33007e+16		5	0.000896264	0.00299	0.000203687	-0.000579341		5	-0.00261	-0.000563602	-0.00153	-0.000102301		--	--
0.01	5.89475	2.87786e+16	0.01	4.03814	6.1325e+16		--	--		0.23735	8.41841e+16	0.24613	3.2974e+16		5.1	0.00107	0.000484764	9.41355e-06	-0.00021882		5.1	-0.00273	-7.99725e-05	-0.0011	0.000280783		--	--
0.02	5.89583	2.8768e+16	0.02	4.03933	6.12888e+16		--	--		0.23588	7.78486e+16	0.24467	3.52311e+16		5.2	0.00216	-0.000214788	0.000415351	0.000725679		5.2	-0.00171	0.000434933	0.00131	0.00117		--	--
0.03	5.89692	2.87574e+16	0.03	4.04024	6.12612e+16		--	--		0.23442	7.86161e+16	0.2432	2.97781e+16		5.3	0.00252	-0.00145	0.000540142	-0.000135563		5.3	-0.000833578	0.000612985	0.000512817	-0.000534931		--	--
0.04	5.89821	2.87448e+16	0.04	4.04133	6.12282e+16		--	--		0.23295	7.55104e+16	0.24174	3.35248e+16		5.4	0.00177	-0.00074876	0.000338841	-0.000731716		5.4	0.000182945	0.00147	-0.000252103	-0.000634026		--	--
0.05	5.89956	2.87317e+16	0.05	4.04252	6.11921e+16		--	--		0.23149	7.19677e+16	0.24027	3.02999e+16		5.5	0.00128	-0.00168	0.000380676	0.000191182		5.5	0.000420049	0.000579299	-0.00118	0.00167		--	--
0.06	5.90094	2.87182e+16	0.06	4.0436	6.11595e+16		--	--		0.23002	7.09765e+16	0.23881	3.19254e+16		5.6	0.000400247	-0.00119	0.000914682	-0.000974419		5.6	0.000693441	-8.47869e-05	-0.00138	0.00134		--	--
0.07	5.90244	2.87036e+16	0.07	4.04478	6.11238e+16		--	--		0.22856	6.84502e+16	0.23735	2.87902e+16		5.7	0.00147	-0.00073799	0.000825547	-0.000396331		5.7	0.00122	-0.000185843	-0.00097397	0.000390753		--	--
0.08	5.90393	2.86891e+16	0.08	4.04603	6.1086e+16		--	--		0.22709	6.50469e+16	0.23588	2.87983e+16		5.8	0.00143	-0.00218	0.000837186	0.000142877		5.8	0.000142185	0.000259288	-0.00046577	0.000498308		--	--
0.09	5.90552	2.86737e+16	0.09	4.04728	6.10483e+16		--	--		0.22563	6.37453e+16	0.23442	3.08227e+16		5.9	0.00132	-0.0026	0.000327415	0.000371834		5.9	0.000997654	0.000658701	-0.000338213	7.29269e-05		--	--
0.1	5.90718	2.86576e+16	0.1	4.04858	6.10091e+16		--	--		0.22416	6.49748e+16	0.23295	2.84784e+16		6	0.000678581	-0.00166	0.000717213	0.000505753		6	0.00182	5.47688e-05	-0.000680639	0.000243925		--	--
0.11	5.90896	2.86403e+16	0.11	4.04996	6.09675e+16		--	--		0.2227	5.73552e+16	0.23149	2.67297e+16		6.1	-0.000990838	-0.000278452	0.000371409	0.000362409		6.1	0.00142	-0.000212309	0.000509598	-0.000457589		--	--
0.12	5.91088	2.86217e+16	0.12	4.05154	6.092e+16		--	--		0.22123	5.94132e+16	0.23002	2.68187e+16		6.2	-0.00107	-0.000864851	0.000493858	0.000393436		6.2	0.00242	0.000129358	0.000432746	-0.000186894		--	--
0.13	5.91287	2.86025e+16	0.13	4.05308	6.08737e+16		--	--		0.21977	5.58581e+16	0.22856	2.88382e+16		6.3	-0.0016	-0.000172325	0.00105	0.000207677		6.3	0.0029	0.000608174	7.9457e-05	8.56159e-05		--	--
0.14	5.91478	2.8584e+16	0.14	4.05484	6.08209e+16		--	--		0.2183	5.58155e+16	0.22709	2.28839e+16		6.4	-0.00309	-0.00111	0.000998037	0.000881983		6.4	0.00284	0.000422903	-0.00022957	-0.000552456		--	--
0.15	5.91699	2.85626e+16	0.15	4.05648	6.07717e+16		--	--		0.21684	5.05488e+16	0.22563	2.41374e+16		6.5	-0.00291	-0.00038176	5.11713e-05	-0.000431676		6.5	0.00264	0.00102	0.000276622	-0.000168163		--	--
0.16	5.91905	2.85428e+16	0.16	4.05833	6.07163e+16		--	--		0.21538	5.64164e+16	0.22416	2.34541e+16		6.6	-0.00248	0.000734088	0.000174632	-0.00172		6.6	0.00121	0.00219	-0.000453695	0.00094846		--	--
0.17	5.92136	2.85205e+16	0.17	4.06027	6.06583e+16		--	--		0.21391	5.14423e+16	0.2227	2.24398e+16		6.7	-0.00358	-7.15544e-05	0.000210664	-0.000742321		6.7	0.00117	0.00111	1.22579e-05	0.000299514		--	--
0.18	5.92361	2.84988e+16	0.18	4.06235	6.05962e+16		--	--		0.21245	4.39449e+16	0.22123	2.98079e+16		6.8	-0.00364	0.000132309	0.000215218	-0.000443064		6.8	0.000784406	0.000641858	-0.000763529	-0.000826776		--	--
0.19	5.92607	2.84752e+16	0.19	4.06455	6.05306e+16		--	--		0.21098	5.44359e+16	0.21977	2.45063e+16		6.9	-0.00166	-5.49044e-05	0.000396334	0.000100464		6.9	-0.000123752	0.000675544	0.000664516	2.03586e-05		--	--
0.2	5.92855	2.84514e+16	0.2	4.06679	6.04639e+16		--	--		0.20952	4.37865e+16	0.2183	3.36594e+16		7	-0.00132	0.00016292	0.000667601	0.000240273		7	-0.00249	0.000884875	0.000769133	0.000491056		--	--
0.21	5.9311	2.84269e+16	0.21	4.06933	6.03885e+16		--	--		0.20805	4.67016e+16	0.21684	1.16246e+16		7.1	2.63746e-06	-0.00103	0.000630449	0.000206499		7.1	-0.00224	0.0011	0.000291912	0.000275948		--	--
0.22	5.93378	2.84012e+16	0.22	4.07183	6.03144e+16		--	--		0.20659	4.49591e+16	0.21538	1.5147e+16		7.2	0.00202	-0.000674943	0.000641074	-0.000977561		7.2	-0.00137	0.000714041	-1.83238e-05	0.000782297		--	--
0.23	5.93666	2.83737e+16	0.23	4.07459	6.02327e+16		--	--		0.20512	4.54445e+16	0.21391	2.15896e+16		7.3	0.00126	-0.00092127	0.000531169	-0.000386514		7.3	-0.0013	0.00108	0.000542191	-0.00089566		--	--
0.24	5.93946	2.83469e+16	0.24	4.07747	6.01476e+16		--	--		0.20366	4.27306e+16	0.21245	2.23572e+16		7.4	0.000585801	-0.00126	-0.000161639	-0.00045249		7.4	-0.00184	0.00148	0.000656871	-0.000603211		--	--
0.25	5.94261	2.83169e+16	0.25	4.08053	6.00574e+16		--	--		0.20219	3.63318e+16	0.21098	2.01705e+16		7.5	0.0011	-0.000529976	-0.000434845	0.000929895		7.5	-0.00142	0.00198	0.00108	-5.01951e-06		--	--
0.26	5.94569	2.82876e+16	0.26	4.08378	5.99619e+16		--	--		0.20073	4.35441e+16	0.20952	2.09414e+16		7.6	0.00080001	-0.000685405	-0.000138575	0.000561912		7.6	-0.00136	0.00124	0.000507185	-0.000508951		--	--
0.27	5.94908	2.82553e+16	0.27	4.08733	5.98578e+16		--	--		0.19926	4.22848e+16	0.20805	1.95231e+16		7.7	0.000461139	-0.000691845	-0.00021237	-0.000661811		7.7	-0.00386	0.00080788	-2.79796e-05	-3.76477e-05		--	--
0.28	5.95256	2.82223e+16	0.28	4.09103	5.97496e+16		--	--		0.1978	3.7588e+16	0.20659	1.58369e+16		7.8	0.00155	-0.000710507	-0.000515432	-0.00047998		7.8	-0.00289	0.000718854	-0.000525723	0.000861452		--	--
0.29	5.95634	2.81865e+16	0.29	4.09495	5.96352e+16		--	--		0.19633	3.74236e+16	0.20512	1.57962e+16		7.9	0.000307106	-0.000254682	-0.000922274	-0.000263198		7.9	-0.00145	0.00101	-0.000164386	0.000304953		--	--
0.3	5.96027	2.81493e+16	0.3	4.09916	5.95128e+16		--	--		0.19487	3.69814e+16	0.20366	2.02515e+16		8	-0.000626314	-0.000404973	0.000290318	0.000519105		8	-0.00229	0.000783819	0.000223508	0.000333351		--	--
0.31	5.96452	2.81092e+16	0.31	4.10368	5.93818e+16		--	--		0.19341	3.72219e+16	0.20219	1.82266e+16		8.1	-0.00075973	-0.000958966	-0.000635909	0.00028308		8.1	-0.0024	5.2363e-05	0.00154	0.000167188		--	--
0.32	5.96918	2.80654e+16	0.32	4.10835	5.92468e+16		--	--		0.19194	3.49956e+16	0.20073	1.72151e+16		8.2	-0.000416666	-0.000697537	-0.00127	-0.00039201		8.2	-0.00293	-0.00115	0.000394116	-0.00142		--	--
0.33	5.97486	2.8012e+16	0.33	4.11364	5.90946e+16		--	--		0.19048	3.43879e+16	0.19926	1.68491e+16		8.3	-0.00197	-0.000955284	-0.00109	-0.000554993		8.3	-0.00188	-0.0012	0.000246041	-0.000924662		--	--
0.34	5.97983	2.79655e+16	0.34	4.11928	5.89328e+16		--	--		0.18901	4.10302e+16	0.1978	1.4136e+16		8.4	-0.00333	-0.00092653	-0.000131332	0.000781051		8.4	-0.0018	-0.001	-0.000842394	0.000391961		--	--
0.35	5.98657	2.79025e+16	0.35	4.1254	5.87581e+16		--	--		0.18755	2.64903e+16	0.19633	1.75373e+16		8.5	-0.00301	-0.00102	-0.000632074	-0.000990128		8.5	-0.00195	-0.00121	-0.000188528	0.00108		--	--
0.36	5.99266	2.78459e+16	0.36	4.13209	5.8568e+16		--	--		0.18608	3.29286e+16	0.19487	1.87135e+16		8.6	-0.003	0.000351834	-0.00055498	-0.000586804		8.6	-0.00078934	-0.000922112	-0.000604991	-0.000597168		--	--
0.37	6.00087	2.77697e+16	0.37	4.13954	5.83574e+16		--	--		0.18462	3.34162e+16	0.19341	8991590000000000		8.7	-0.0024	0.0018	-0.00116	0.000160942		8.7	-0.000620333	-0.00124	-0.00188	-0.000623151		--	--
0.38	6.00935	2.76914e+16	0.38	4.14774	5.81269e+16		--	--		0.18315	2.85951e+16	0.19194	1.61207e+16		8.8	-0.00247	0.00118	-0.000939824	-0.000229425		8.8	-0.00207	-0.00211	-0.00072168	1.91498e-05		--	--
0.39	6.01889	2.76037e+16	0.39	4.15709	5.78657e+16		--	--		0.18169	3.57656e+16	0.19048	1.36093e+16		8.9	-0.00205	0.00034849	-0.000712128	-0.000580517		8.9	-0.000638725	-0.00074406	0.000124523	0.000509183		--	--
0.4	6.02919	2.75095e+16	0.4	4.16753	5.75761e+16		--	--		0.18022	2.95675e+16	0.18901	1.51484e+16		9	-0.00154	0.00154	-0.0003455	-0.000707368		9	0.000255019	-0.000195466	-0.00163	0.000365981		--	--
0.41	6.04212	2.73918e+16	0.41	4.17962	5.72435e+16		--	--		0.17876	3.02559e+16	0.18755	8222510000000000		9.1	-0.000848314	0.00175	-0.00082174	0.000102427		9.1	0.00040812	-0.000448108	-0.00203	0.000914624		--	--
0.42	6.05617	2.72649e+16	0.42	4.19344	5.68668e+16		--	--		0.17729	3.12689e+16	0.18608	1.62821e+16		9.2	1.79815e-05	0.000819571	-0.00106	-0.000538889		9.2	0.000429495	-0.000282086	-0.000178066	0.000315224		--	--
0.43	6.0726	2.71176e+16	0.43	4.20937	5.64372e+16		--	--		0.17583	3.09449e+16	0.18462	1.26374e+16		9.3	-0.00024609	0.00083449	-0.000729706	9.74375e-06		9.3	0.000453852	0.000988338	-0.000318092	0.00145		--	--
0.44	6.09136	2.69508e+16	0.44	4.22822	5.59352e+16		--	--		0.17436	2.9163e+16	0.18315	1.15029e+16		9.4	-2.48116e-05	0.00036152	-0.000428429	-2.48156e-05		9.4	0.00113	0.00119	-0.000938966	0.0016		--	--
0.45	6.11281	2.6762e+16	0.45	4.25019	5.53584e+16		--	--		0.1729	2.87171e+16	0.18169	1.20704e+16		9.5	-0.000303746	-0.000858291	-0.0012	-0.000594264		9.5	-0.000321589	0.000935404	-0.001	0.000410692		--	--
0.46	6.13769	2.65455e+16	0.46	4.27602	5.46916e+16		--	--		0.17144	2.99728e+16	0.18022	1.2232e+16		9.6	-0.000918801	-0.000631865	-0.00162	-0.000123781		9.6	0.000531396	0.000377187	-0.00022434	-0.000191123		--	--
0.47	6.16615	2.6301e+16	0.47	4.30623	5.39269e+16		--	--		0.16997	2.91631e+16	0.17876	1.09764e+16		9.7	-0.00166	0.00042797	-0.000468507	0.00134		9.7	0.000547301	0.000586518	-0.0011	0.000443927		--	--
0.48	6.1988	2.60246e+16	0.48	4.34183	5.30462e+16		--	--		0.16851	2.85955e+16	0.17729	1.17461e+16		9.8	-0.00138	0.00132	-0.00106	-7.92892e-06		9.8	0.000986718	0.00131	-0.000338615	0.000521269		--	--
0.49	6.23631	2.57125e+16	0.49	4.38362	5.20396e+16		--	--		0.16704	3.23626e+16	0.17583	1.045e+16		9.9	6.35321e-06	0.00128	-0.000939372	-0.000618611		9.9	0.000837097	0.0012	-0.00121	0.000256613		--	--
0.5	6.27923	2.53622e+16	0.5	4.43237	5.09012e+16		--	--		0.16558	2.66917e+16	0.17436	1.07741e+16		10	-0.000216243	0.00176	-0.00104	0.000147198		10	0.00137	0.00178	-0.00152	0.000721269		--	--
0.51	6.32812	2.49718e+16	0.51	4.48869	4.96319e+16		--	--		0.16411	2.81501e+16	0.1729	9761390000000000		10.1	-0.00111	0.00214	-0.000449814	2.58454e-05		10.1	0.0013	0.00182	-0.000612232	-0.000532516		--	--
0.52	6.38404	2.45363e+16	0.52	4.55373	4.82242e+16		--	--		0.16265	3.32944e+16	0.17144	1.02475e+16		10.2	-0.000970459	0.00123	-0.000708828	-0.000479196		10.2	0.00132	0.00231	0.000822649	0.00015329		--	--
0.53	6.44779	2.40535e+16	0.53	4.62817	4.66854e+16		--	--		0.16118	3.04182e+16	0.16997	8343880000000000		10.3	-0.00119	0.000958784	9.62682e-06	-0.00176		10.3	0.00127	0.000964277	0.000416247	0.00192		--	--
0.54	6.51988	2.35245e+16	0.54	4.71261	4.50274e+16		--	--		0.15972	2.92845e+16	0.16851	9032280000000000		10.4	-0.0013	0.000471331	-5.96145e-05	-0.000308754		10.4	0.00135	0.000480649	-0.00198	0.00087414		--	--
0.55	6.60196	2.29432e+16	0.55	4.80832	4.32527e+16		--	--		0.15825	2.86359e+16	0.16704	6278110000000000		10.5	-0.000332157	0.000518125	-0.000319906	-5.23071e-05		10.5	0.00111	0.00108	0.000234372	-0.000791127		--	--
0.56	6.69514	2.2309e+16	0.56	4.91585	4.13812e+16		--	--		0.15679	3.0945e+16	0.16558	9842290000000000		10.6	-0.00137	-0.00117	-6.62986e-05	-0.000422645		10.6	0.000609933	0.00146	0.00151	0.000228819		--	--
0.57	6.80034	2.16241e+16	0.57	5.03646	3.9423e+16		--	--		0.15532	3.56837e+16	0.16411	7857730000000000		10.7	-0.0019	-0.000817064	0.000355669	-0.000671236		10.7	0.000958884	-7.75667e-05	0.00121	0.00066991		--	--
0.58	6.91909	2.08882e+16	0.58	5.17142	3.73921e+16		--	--		0.15386	3.24844e+16	0.16265	7493260000000000		10.8	-0.00261	-0.000408409	0.00019394	-0.000180333		10.8	0.000439437	-0.000363895	-0.000327753	0.000238486		--	--
0.59	7.05218	2.01073e+16	0.59	5.32171	3.531e+16		--	--		0.15239	3.41852e+16	0.16118	8708280000000000		10.9	-0.00368	-8.81125e-05	-0.000373861	-1.65679e-05		10.9	0.000324613	0.000483056	-0.000719267	-0.000415295		--	--
0.6	7.20087	1.92855e+16	0.6	5.48879	3.3193e+16		--	--		0.15093	3.45091e+16	0.15972	9396970000000000		11	-0.00409	-1.43899e-05	-2.62986e-05	0.000454699		11	-0.00114	0.000853596	-0.00162	-8.53826e-05		--	--
0.61	7.36601	1.84304e+16	0.61	5.67348	3.10671e+16		--	--		0.14947	3.78304e+16	0.15825	6237530000000000		11.1	-0.00492	-0.000904929	0.000869811	0.000555628		11.1	-0.0013	-0.000267649	-0.000629938	0.000914019		--	--
0.62	7.5472	1.75561e+16	0.62	5.87633	2.89593e+16		--	--		0.148	3.86811e+16	0.15679	8748840000000000		11.2	-0.00511	-0.000277925	0.000139027	0.000450378		11.2	-0.000656123	0.000112515	0.000705557	-0.000297469		--	--
0.63	7.74384	1.66758e+16	0.63	6.09681	2.69026e+16		--	--		0.14654	4.20025e+16	0.15532	5467990000000000		11.3	-0.00557	0.000833747	-8.26507e-05	-2.28522e-05		11.3	-0.00173	0.000875252	0.000696705	-0.000457591		--	--
0.64	7.95469	1.58035e+16	0.64	6.33509	2.49169e+16		--	--		0.14507	4.33388e+16	0.15386	6237650000000000		11.4	-0.00379	0.00152	-0.000189201	-0.000556564		11.4	-0.0011	0.00188	-0.000126562	-0.000896265		--	--
0.65	8.17758	1.49538e+16	0.65	6.58957	2.30296e+16		--	--		0.14361	4.52429e+16	0.15239	8586800000000000		11.5	-0.00262	0.0015	-2.6059e-05	-0.000255737		11.5	-0.000926533	0.00198	3.68047e-05	0.000539396		--	--
0.66	8.40974	1.41395e+16	0.66	6.85758	2.12646e+16		--	--		0.14214	5.08726e+16	0.15093	6399580000000000		11.6	-0.00193	0.000972709	-0.000371409	-0.000437172		11.6	2.18903e-05	0.00124	0.00189	0.000123682		--	--
0.67	8.64722	1.33736e+16	0.67	7.1362	1.96366e+16		--	--		0.14068	4.88072e+16	0.14947	6683100000000000		11.7	-0.00207	0.00116	-0.00126	0.00104		11.7	0.000976776	0.0015	0.000582428	-0.00022617		--	--
0.68	8.8855	1.26659e+16	0.68	7.42078	1.81594e+16		--	--		0.13921	5.9176e+16	0.148	7290670000000000		11.8	-0.00141	0.00138	7.85743e-05	0.000683655		11.8	-0.000343957	0.00147	-0.000558314	4.87581e-05		--	--
0.69	9.1195	1.20242e+16	0.69	7.70627	1.68388e+16		--	--		0.13775	5.82445e+16	0.14654	6399610000000000		11.9	-0.000491943	0.000751176	0.000382274	0.000689155		11.9	-3.1794e-05	0.0014	-0.000840381	0.00107		--	--
0.7	9.34438	1.14525e+16	0.7	7.98633	1.56785e+16		--	--		0.13628	6.76009e+16	0.14507	6440070000000000		12	-0.000424818	0.000777699	-0.000853672	-3.3848e-05		12	-5.86353e-05	0.00101	-0.000688686	0.000453594		--	--
0.71	9.55343	1.09567e+16	0.71	8.25496	1.46747e+16		--	--		0.13482	7.80103e+16	0.14361	6764160000000000		12.1	-0.00126	0.00178	-0.000434767	4.54828e-05		12.1	-2.38402e-05	0.00112	-0.000305619	0.00097263		--	--
0.72	9.74139	1.0538e+16	0.72	8.505	1.38246e+16		--	--		0.13335	6.82082e+16	0.14214	7047630000000000		12.2	-0.00116	0.00161	0.000102729	0.00108		12.2	0.000287826	0.0006972	-0.000715645	0.00129		--	--
0.73	9.90704	1.01885e+16	0.73	8.73211	1.31148e+16		--	--		0.13189	7.51749e+16	0.14068	5994580000000000		12.3	0.000274982	0.00152	-5.43689e-05	0.00132		12.3	0.000152622	-9.68151e-05	-0.0012	-0.000460611		--	--
0.74	10.0472	9906260000000000	0.74	8.9312	1.25366e+16		--	--		0.13042	8.50581e+16	0.13921	6845140000000000		12.4	0.000204378	0.00239	-0.000374314	0.000991946		12.4	0.0018	-0.000635783	0.000605768	-0.000195353		--	--
0.75	10.1603	9686950000000000	0.75	9.09366	1.20927e+16		--	--		0.12896	9.8667e+16	0.13775	9194370000000000		12.5	-0.00121	0.00179	-9.82291e-05	-0.000442672		12.5	0.000687477	-0.000390361	0.000391299	0.000466886		--	--
0.76	10.2455	9526510000000000	0.76	9.22366	1.17542e+16		--	--		0.1275	1.0936e+17	0.13628	5387010000000000		12.6	-0.00153	0.00077547	-0.000305472	-0.000236494		12.6	0.00104	-0.00030374	-0.00096874	0.000803445		--	--
0.77	10.3059	9415170000000000	0.77	9.31919	1.15145e+16		--	--		0.12603	1.13654e+17	0.13482	7007160000000000		12.7	-0.000923831	-0.000982429	1.32748e-05	-0.000183083		12.7	0.00232	-0.000688718	-0.00138	0.000644531		--	--
0.78	10.342	9349550000000000	0.78	9.38141	1.13622e+16		--	--		0.12457	1.28883e+17	0.13335	6764120000000000		12.8	-0.00112	-0.00177	6.58176e-05	-7.54767e-05		12.8	0.000764028	-0.000972639	0.00109	-9.24912e-06		--	--
0.79	10.3581	9320510000000000	0.79	9.41224	1.12879e+16		--	--		0.1231	1.22321e+17	0.13189	6764120000000000		12.9	-0.00189	-0.00164	-0.000397216	-0.000224319		12.9	0.000623849	-0.00112	0.00198	0.000100118		--	--
0.8	10.3553	9325550000000000	0.8	9.4169	1.12768e+16		--	--		0.12164	1.913e+17	0.13042	6521120000000000		13	-0.00245	-0.00128	-0.000786003	-0.000643747		13	0.00233	0.000213572	-0.000425931	0.000147248		--	--
0.81	10.339	9354980000000000	0.81	9.39889	1.132e+16		--	--		0.12017	1.85507e+17	0.12896	8910810000000000		13.1	-0.00297	-0.000862436	-0.000167097	-2.59936e-05		13.1	0.00202	0.000377187	-0.000535378	7.66955e-06		--	--
0.82	10.3102	9407320000000000	0.82	9.36394	1.14047e+16		--	--		0.11871	1.60517e+17	0.1275	2268220000000000		13.2	-0.00336	-0.00108	6.27557e-05	4.27334e-05		13.2	0.000849525	-0.000489013	0.000756658	0.00016477		--	--
0.83	10.2713	9478710000000000	0.83	9.31471	1.15255e+16		--	--		0.11724	1.83239e+17	0.12603	1.43789e+16		13.3	-0.00393	-0.00105	-0.000220066	-0.00143		13.3	0.000371832	-0.000214715	0.000468959	0.000315224		--	--
0.84	10.2237	9567180000000000	0.84	9.25871	1.16654e+16		--	--		0.11578	2.28076e+17	0.12457	8586810000000000		13.4	-0.00409	-0.00109	0.000258388	-0.000604868		13.4	-0.000495566	-0.000111254	0.000150677	-0.000995961		--	--
0.85	10.1764	9656320000000000	0.85	9.19555	1.18262e+16		--	--		0.11431	2.24553e+17	0.1231	9032330000000000		13.5	-0.00418	-0.000666341	-0.00025663	0.000500649		13.5	-0.00106	-0.000253213	8.71013e-05	-0.000489615		--	--
0.86	10.1203	9763670000000000	0.86	9.129	1.19992e+16		--	--		0.11285	2.38122e+17	0.12164	9437390000000000		13.6	-0.00443	-0.00163	-0.000603047	-0.000602905		13.6	8.65112e-05	0.000610578	0.00171	-0.000863634		--	--
0.87	10.0667	9867920000000000	0.87	9.06451	1.21706e+16		--	--		0.11138	2.88144e+17	0.12017	1.05715e+16		13.7	-0.00467	-0.00217	-0.000582409	-0.000534571		13.7	-0.000725215	0.00161	0.000606976	-0.000102301		--	--
0.88	10.0051	9989810000000000	0.88	8.99821	1.23506e+16		--	--		0.10992	3.24962e+17	0.11871	1.13411e+16		13.8	-0.00364	-0.00084074	-0.000593885	-0.000503544		13.8	-0.00316	0.00232	0.000546217	-0.000977834		--	--
0.89	9.94568	1.01095e+16	0.89	8.93571	1.2524e+16		--	--		0.10846	3.09084e+17	0.11724	1.10575e+16		13.9	-0.00278	-0.000144192	-3.43412e-05	0.000162513		13.9	-0.0033	0.00209	1.34663e-05	-0.000769374		--	--
0.9	9.88822	1.02274e+16	0.9	8.87627	1.26923e+16		--	--		0.10699	3.57001e+17	0.11578	1.30017e+16		14	-0.0028	-7.29162e-05	0.000271916	0.000891014		14	-0.00401	0.00149	-0.000116904	0.000110993		--	--
0.91	9.8303	1.03482e+16	0.91	8.82144	1.28505e+16		--	--		0.10553	3.75632e+17	0.11431	1.35688e+16		14.1	-0.00136	-0.000556007	6.58446e-05	0.000332562		14.1	-0.00241	0.00156	0.000143837	-0.00015064		--	--
0.92	9.77343	1.0469e+16	0.92	8.76602	1.30135e+16		--	--		0.10406	4.81833e+17	0.11285	1.38523e+16		14.2	-0.00108	-0.000170222	8.53382e-05	0.000156229		14.2	-0.0015	0.00161	7.90531e-05	-0.000116803		--	--
0.93	9.71787	1.05891e+16	0.93	8.71863	1.31554e+16		--	--		0.1026	3.74741e+17	0.11138	1.6161e+16		14.3	-0.00242	0.000155491	0.000115564	0.000259909		14.3	-0.00214	0.00155	-0.000917639	0.000636677		--	--
0.94	9.66382	1.07079e+16	0.94	8.67384	1.32916e+16		--	--		0.10113	4.56478e+17	0.10992	1.65255e+16		14.4	-0.00326	0.000982956	-0.000515618	0.000570551		14.4	-0.000791327	0.00131	-0.00102	-0.000209251		--	--
0.95	9.60866	1.08311e+16	0.95	8.63529	1.34105e+16		--	--		0.09967	5.34204e+17	0.10846	1.75381e+16		14.5	-0.00321	0.00112	0.000725095	-0.000118284		14.5	-1.58887e-05	0.00173	-0.000426735	-0.000648527		--	--
0.96	9.55989	1.09419e+16	0.96	8.59989	1.35212e+16		--	--		0.0982	4.40155e+17	0.10699	2.0819e+16		14.6	-0.00355	0.00227	0.000715669	-0.000778845		14.6	-7.00677e-05	0.000988338	-0.000407422	-0.000708951		--	--
0.97	9.50805	1.10616e+16	0.97	8.56494	1.36317e+16		--	--		0.09674	5.65311e+17	0.10553	2.08999e+16		14.7	-0.00222	0.0026	-0.000316152	0.000144055		14.7	0.000460312	0.0014	-0.00176	0.000651178		--	--
0.98	9.45748	1.11802e+16	0.98	8.53487	1.3728e+16		--	--		0.09527	5.90667e+17	0.10406	2.44238e+16		14.8	-0.00173	0.00217	-0.000224567	1.52425e-05		14.8	0.00148	0.00203	-0.000544632	0.000912811		--	--
0.99	9.40879	1.12962e+16	0.99	8.50773	1.38157e+16		--	--		0.09381	6.14969e+17	0.1026	2.49503e+16		14.9	-0.00166	0.00117	0.000428986	7.65061e-05		14.9	0.000288325	0.000863222	-0.000108051	-0.000788105		--	--
1	9.36262	1.14079e+16	1	8.48439	1.38918e+16		--	--		0.09234	5.3465e+17	0.10113	2.83527e+16		15	-0.00144	0.00107	0.00051053	-0.00024474		15	0.000253032	0.000904125	0.000348647	-6.18172e-05		--	--
1.01	9.31567	1.15232e+16	1.01	8.46342	1.39607e+16		--	--		0.09088	5.27359e+17	0.09967	3.02968e+16		15.1	-0.00251	-0.000276935	-0.000114528	0.000916541		15.1	-0.000769456	0.000656295	0.00103	0.000567189		--	--
1.02	9.26847	1.16408e+16	1.02	8.44459	1.40231e+16		--	--		0.08941	6.16224e+17	0.0982	3.18765e+16		15.2	-0.00174	-0.000787044	0.00020185	0.000525389		15.2	-5.31673e-05	0.000841566	0.000309213	9.52834e-05		--	--
1.03	9.22181	1.17589e+16	1.03	8.42715	1.40812e+16		--	--		0.08795	6.33641e+17	0.09674	3.47522e+16		15.3	-0.00173	6.24571e-05	9.5325e-05	0.000481797		15.3	0.00123	0.000249665	-0.00038851	-0.000644903		--	--
1.04	9.17859	1.18699e+16	1.04	8.41004	1.41385e+16		--	--		0.08649	5.21648e+17	0.09527	3.93697e+16		15.4	-0.00207	-0.000398689	0.000134365	-0.000597797		15.4	0.0021	0.000651484	-0.000334594	0.00015329		--	--
1.05	9.13636	1.19799e+16	1.05	8.4003	1.41713e+16		--	--		0.08502	5.95527e+17	0.09381	4.07873e+16		15.5	-0.00189	-0.00072626	-0.000402436	9.9678e-05		15.5	0.000775957	0.000543209	-0.000231181	0.000134559		--	--
1.06	9.09619	1.2086e+16	1.06	8.38814	1.42124e+16		--	--		0.08356	5.85846e+17	0.09234	4.64173e+16		15.6	-0.00114	-0.00109	0.000155058	0.00033924		15.6	0.00122	0.000249662	-0.000310045	0.000292867		--	--
1.07	9.05603	1.21934e+16	1.07	8.37949	1.42418e+16		--	--		0.08209	5.29182e+17	0.09088	4.98602e+16		15.7	-0.00142	-0.000245953	0.000397108	0.000131882		15.7	0.00114	0.000923374	0.000783619	-0.000475114		--	--
1.08	9.01194	1.2313e+16	1.08	8.37094	1.42709e+16		--	--		0.08063	5.46031e+17	0.08941	5.29789e+16		15.8	-0.00215	-0.000643841	4.39541e-05	4.94091e-05		15.8	0.000192886	0.000480649	0.000623875	-0.00116		--	--
1.09	8.97392	1.24175e+16	1.09	8.3644	1.42932e+16		--	--		0.07916	5.23998e+17	0.08795	5.77584e+16		15.9	-0.00142	-0.00189	-0.000811889	0.000499861		15.9	-0.000165508	0.000199135	-0.000345054	-0.000627381		--	--
1.1	8.93716	1.25199e+16	1.1	8.35948	1.43101e+16		--	--		0.0777	5.13224e+17	0.08649	6.18493e+16		16	-0.00145	-0.00226	-0.000496311	0.000557591		16	-0.000578578	-6.79419e-05	0.000768729	-0.00148		--	--
--	--	--	--	--	--		--	--		0.07623	4.80294e+17	0.08502	6.63452e+16		16.1	-0.00132	-0.0011	-1.46346e-05	0.000238308		16.1	-0.00107	0.00108	0.00223	-0.000790523		--	--
--	--	--	--	--	--		--	--		0.07477	4.16014e+17	0.08356	7.22182e+16		16.2	-0.00163	-0.00025886	-0.00025482	0.000655382		16.2	4.47563e-05	0.00136	-0.000153118	-0.00114		--	--
--	--	--	--	--	--		--	--		0.0733	3.7304e+17	0.08209	7.76458e+16		16.3	-0.00299	-0.000415247	-0.000100387	0.000201786		16.3	-0.000799778	0.00101	0.00107	-0.000137346		--	--
--	--	--	--	--	--		--	--		0.07184	4.04228e+17	0.08063	8.15341e+16		16.4	-0.00407	-0.00126	-0.000522301	-0.000313467		16.4	-0.000817671	0.000442153	0.000235581	-6.00043e-05		--	--
--	--	--	--	--	--		--	--		0.07037	3.41244e+17	0.07916	8.83388e+16		16.5	-0.00546	-0.000915176	0.000670902	0.00112		16.5	0.000197857	0.000507116	0.000148666	-0.000793544		--	--
--	--	--	--	--	--		--	--		0.06891	3.55056e+17	0.0777	9.42928e+16		16.6	-0.00513	-0.000171583	0.000686774	0.00115		16.6	0.000441426	0.00124	0.000791265	-0.000335535		--	--
--	--	--	--	--	--		--	--		0.06744	3.15241e+17	0.07623	1.00935e+17		16.7	-0.00482	-0.000765253	-5.60196e-05	0.000446845		16.7	0.000465783	0.000983525	0.000197755	0.000463867		--	--
--	--	--	--	--	--		--	--		0.06598	2.83648e+17	0.07477	1.06241e+17		16.8	-0.00465	7.89838e-05	-0.000333381	0.000506537		16.8	0.00175	0.000894501	0.000931692	0.00026326		--	--
--	--	--	--	--	--		--	--		0.06452	3.0791e+17	0.0733	1.13492e+17		16.9	-0.00379	0.00064248	-0.000362088	0.000702902		16.9	0.00339	0.000617798	0.00177	0.000540602		--	--
--	--	--	--	--	--		--	--		0.06305	2.30062e+17	0.07184	1.20377e+17		17	-0.0024	0.0011	-0.000187896	0.000436635		17	0.00342	0.00072126	0.000883004	-0.000260006		--	--
--	--	--	--	--	--		--	--		0.06159	2.05962e+17	0.07037	1.26534e+17		17.1	-0.00133	0.00209	-0.000448882	-6.72294e-05		17.1	0.00261	0.000235226	0.000388484	-0.000826776		--	--
--	--	--	--	--	--		--	--		0.06012	2.02073e+17	0.06891	1.34351e+17		17.2	-0.0013	0.00165	-0.00121	0.00188		17.2	0.00291	6.67987e-05	0.00105	-0.000631609		--	--
--	--	--	--	--	--		--	--		0.05866	2.08878e+17	0.06744	1.41844e+17		17.3	-0.000627635	0.00223	-0.000660196	0.00124		17.3	0.00214	0.000856002	0.00186	-0.000547622		--	--
--	--	--	--	--	--		--	--		0.05719	1.67645e+17	0.06598	1.49621e+17		17.4	-0.000645615	0.00179	-0.000635963	0.00132		17.4	0.00149	0.000254475	0.000186487	0.000346645		--	--
--	--	--	--	--	--		--	--		0.05573	1.69832e+17	0.06452	1.58775e+17		17.5	0.000116275	-2.27161e-05	7.93199e-05	0.00105		17.5	0.00158	-0.000756088	0.00122	3.24437e-05		--	--
--	--	--	--	--	--		--	--		0.05426	1.47069e+17	0.06305	1.66633e+17		17.6	0.000110161	0.000709919	0.000298573	0.000862736		17.6	0.0018	-0.000712778	0.000159128	-0.000699888		--	--
--	--	--	--	--	--		--	--		0.0528	1.41196e+17	0.06159	1.77488e+17		17.7	-0.000224154	0.00167	-0.000102223	0.000830929		17.7	0.00186	0.000252071	0.000257308	-0.000975419		--	--
--	--	--	--	--	--		--	--		0.05133	1.34068e+17	0.06012	1.89112e+17		17.8	0.000218523	0.00122	-0.000620838	0.000746101		17.8	0.000732213	-0.000214715	-0.000164386	-0.000432213		--	--
--	--	--	--	--	--		--	--		0.04987	1.10494e+17	0.05866	2.0341e+17		17.9	-0.000225592	0.00158	-0.000202117	-0.000455632		17.9	-0.000816181	0.000309815	-9.43716e-05	-8.53822e-05		--	--
--	--	--	--	--	--		--	--		0.0484	9.99633e+16	0.05719	2.15561e+17		18	-0.000795693	0.00168	-0.000479132	0.00032942		18	7.30905e-05	0.000485462	0.000624277	-6.90686e-05		--	--
--	--	--	--	--	--		--	--		0.04694	9.70066e+16	0.05573	2.36704e+17		18.1	-0.000628834	0.00114	-0.000144381	0.000519892		18.1	0.00066511	-7.7906e-06	0.000284671	-0.000747622		--	--
--	--	--	--	--	--		--	--		0.04547	8.75287e+16	0.05426	2.57604e+17		18.2	0.00031298	0.00043026	-0.000412264	-0.000368054		18.2	7.90548e-05	0.000427716	6.8591e-05	0.000681389		--	--
--	--	--	--	--	--		--	--		0.04401	7.60661e+16	0.0528	2.82919e+17		18.3	0.000805284	0.00152	-0.0014	-0.000291867		18.3	-0.000329045	0.000949841	-0.000600563	0.00137		--	--
--	--	--	--	--	--		--	--		0.04255	7.5175e+16	0.05133	3.17023e+17		18.4	-0.000358287	0.00142	-0.00108	-0.0012		18.4	-0.000124747	0.000735697	-0.000206232	-0.000648529		--	--
--	--	--	--	--	--		--	--		0.04108	6.30239e+16	0.04987	3.58742e+17		18.5	-0.000917716	0.000950149	-0.000530689	0.000148376		18.5	-0.000315129	-2.97742e-06	0.00135	-0.00183		--	--
--	--	--	--	--	--		--	--		0.03962	6.29429e+16	0.0484	4.10384e+17		18.6	0.00134	0.000128503	-0.000912872	0.000137378		18.6	-0.0016	0.00109	0.000748611	0.000556918		--	--
--	--	--	--	--	--		--	--		0.03815	4.95766e+16	0.04694	4.71059e+17		18.7	0.00124	0.000261183	-0.000655483	0.000535206		18.7	-0.00352	0.0013	-0.00024486	0.000978069		--	--
--	--	--	--	--	--		--	--		0.03669	4.24885e+16	0.04547	5.56725e+17		18.8	0.0015	0.000998118	0.000176443	0.000400503		18.8	-0.00474	0.00114	-0.00101	0.000283804		--	--
--	--	--	--	--	--		--	--		0.03522	4.47162e+16	0.04401	6.66814e+17		18.9	0.0028	5.40686e-05	0.000106217	0.000823074		18.9	-0.00268	0.00207	0.000615424	-0.00111		--	--
--	--	--	--	--	--		--	--		0.03376	3.92077e+16	0.04255	7.99423e+17		19	0.00366	0.000993943	0.0001741	-0.000739571		19	-0.0023	0.00154	5.8532e-05	-0.000991733		--	--
--	--	--	--	--	--		--	--		0.03229	3.42257e+16	0.04108	9.61114e+17		19.1	0.00363	0.00029204	-0.000185154	0.000822682		19.1	-0.00239	0.000138982	-0.00106	-0.000994755		--	--
--	--	--	--	--	--		--	--		0.03083	3.14309e+16	0.03962	1.15902e+18		19.2	0.00257	0.00107	0.000302568	0.000532851		19.2	-0.00158	-0.00083549	-0.000128171	-9.24897e-06		--	--
--	--	--	--	--	--		--	--		0.02936	2.75831e+16	0.03815	1.42047e+18		19.3	0.00239	0.000793142	0.000485017	0.000575659		19.3	-0.00128	-0.00133	0.000328931	0.0012		--	--
--	--	--	--	--	--		--	--		0.0279	-3648000000000000	0.03669	1.67588e+18		19.4	0.00362	0.000642912	-2.35825e-05	0.000259517		19.4	-0.00109	-0.000529916	0.000127339	0.00069408		--	--
--	--	--	--	--	--		--	--				0.03522	1.96034e+18		19.5	0.00441	0.00107	6.70166e-05	0.00114		19.5	-0.000585538	-0.000164186	-0.0013	0.000903144		--	--
--	--	--	--	--	--		--	--				0.03376	2.23427e+18		19.6	0.00278	0.000437132	6.58449e-05	0.000391861		19.6	0.000661628	-0.00090286	0.000438376	0.000813716		--	--
--	--	--	--	--	--		--	--				0.03229	2.46065e+18		19.7	0.000893507	-0.000106774	6.12108e-05	-0.000161483		19.7	0.000677039	-0.00149	0.00106	-3.40228e-05		--	--
--	--	--	--	--	--		--	--				0.03083	2.4958e+18		19.8	0.00183	0.000592774	-0.000286272	-0.000348419		19.8	0.000735196	-0.00103	0.00104	-0.000421335		--	--
--	--	--	--	--	--		--	--				0.02936	3.39098e+17		19.9	0.00244	-0.000323823	-9.24497e-05	-3.97389e-05		19.9	0.00189	-0.00171	0.000810176	-0.000527077		--	--
--	--	--	--	--	--		--	--				0.0279	-2054540000		20	0.0024	-0.000227818	-0.000694419	0.000182149		20	0.00226	-0.00163	-0.000420297	-0.000966959		--	--
--	--	--	--	--	--		--	--				--	--		20.1	0.00023111	0.00101	-0.000911169	0.000545024		20.1	0.00229	-0.00208	6.17514e-05	-0.000455778
--	--	--	--	--	--		--	--				--	--		20.2	-0.000587598	0.00106	-0.00105	0.000138166		20.2	0.00268	-0.000739245	0.000546617	-0.000103509
--	--	--	--	--	--		--	--				--	--		20.3	0.00064202	0.000733037	0.000275377	-3.30621e-05		20.3	0.00297	0.000223196	0.000951411	0.000133954
--	--	--	--	--	--		--	--				--	--		20.4	0.00103	0.000348429	-0.000482889	-4.66625e-07		20.4	0.00141	0.000502303	0.00122	-0.000689011
--	--	--	--	--	--		--	--				--	--		20.5	0.0026	0.00115	-0.000396125	-0.000102967		20.5	-0.000257963	0.000288161	0.00032531	0.000233049
--	--	--	--	--	--		--	--				--	--		20.6	0.0027	0.00134	-2.47809e-05	-0.000642959		20.6	-0.0016	0.000545615	-0.000360744	0.00041311
--	--	--	--	--	--		--	--				--	--		20.7	0.00179	0.000749659	-0.000350743	-0.000210573		20.7	-0.00065463	0.00126	-0.0016	-3.644e-05
--	--	--	--	--	--		--	--				--	--		20.8	0.00317	-0.000191576	0.000634551	-0.000437568		20.8	0.00141	0.0013	-0.00106	-0.000596563
--	--	--	--	--	--		--	--				--	--		20.9	0.00352	0.000286159	0.000334792	-0.000230602		20.9	0.00184	0.00106	0.000957447	-0.000507742
--	--	--	--	--	--		--	--				--	--		21	0.00389	0.00134	6.40331e-05	-0.00108		21	0.000497594	0.00126	2.67441e-05	-4.1877e-05
--	--	--	--	--	--		--	--				--	--		21.1	0.00428	0.00177	0.000646534	-0.00109		21.1	4.47572e-05	0.00149	-0.000349882	-8.90082e-05
--	--	--	--	--	--		--	--				--	--		21.2	0.00409	0.000976426	-8.45672e-05	0.000272084		21.2	-0.00129	0.00126	-0.000621086	0.000483806
--	--	--	--	--	--		--	--				--	--		21.3	0.00408	-6.5302e-05	-0.000678361	-0.0001552		21.3	-0.00172	0.00134	0.000100381	0.000860847
--	--	--	--	--	--		--	--				--	--		21.4	0.00471	0.000443074	-0.00122	0.000857632		21.4	-0.00135	0.00212	-0.00137	-2.13331e-05
--	--	--	--	--	--		--	--				--	--		21.5	0.00606	0.000907375	-0.000598841	0.000457449		21.5	-0.00179	0.00146	-0.00143	0.000109785
--	--	--	--	--	--		--	--				--	--		21.6	0.00477	0.000180251	-0.000542169	0.00111		21.6	-0.00188	0.00128	-0.00181	1.02257e-06
--	--	--	--	--	--		--	--				--	--		21.7	0.00135	0.00119	-0.000317216	0.000365943		21.7	-0.0028	0.000396434	-0.00128	7.41355e-05
--	--	--	--	--	--		--	--				--	--		21.8	0.00124	0.00117	-0.000835162	0.00129		21.8	-0.0023	0.000596142	-0.000881826	-0.000779043
--	--	--	--	--	--		--	--				--	--		21.9	0.00179	0.000535953	-0.000522115	0.00156		21.9	-0.00271	0.00131	-0.000715643	-0.000324054
--	--	--	--	--	--		--	--				--	--		22	0.00135	0.000117671	-0.00106	0.00161		22	-0.00206	0.000714043	-0.000900738	-1.22701e-05
--	--	--	--	--	--		--	--				--	--		22.1	0.00226	-4.49686e-05	-0.000984936	0.000634172		22.1	-0.0011	0.000254475	0.000419065	-0.000721641
--	--	--	--	--	--		--	--				--	--		22.2	0.00343	2.86593e-05	-0.000152504	0.000143662		22.2	-0.000199309	-6.55363e-05	0.000301168	-0.00155
--	--	--	--	--	--		--	--				--	--		22.3	0.00241	-0.000351861	0.000248879	-0.000761564		22.3	-0.000118782	0.000177481	-0.000143863	-0.000889617
--	--	--	--	--	--		--	--				--	--		22.4	0.00204	-0.000378139	0.000447733	-0.0011		22.4	0.000598004	-0.00060691	0.000575991	-7.26935e-05
--	--	--	--	--	--		--	--				--	--		22.5	0.00131	-0.000842196	-0.000332822	0.000362409		22.5	0.000968822	0.000365157	-0.000105235	-0.000218918
--	--	--	--	--	--		--	--				--	--		22.6	0.00209	-0.000443905	-0.00020968	0.00019079		22.6	0.00208	-0.000792181	-0.00154	-0.000440671
--	--	--	--	--	--		--	--				--	--		22.7	0.00236	6.90176e-05	-3.46605e-05	3.46034e-06		22.7	0.00317	-6.79415e-05	-0.00189	-0.000346411
--	--	--	--	--	--		--	--				--	--		22.8	0.00116	-0.000753402	-0.000259666	-0.000184261		22.8	0.00231	-0.000221933	-0.00178	-0.000594751
--	--	--	--	--	--		--	--				--	--		22.9	0.000968186	-5.14993e-05	-0.000813885	0.00153		22.9	0.00201	0.000119733	-0.00111	-0.000251546
--	--	--	--	--	--		--	--				--	--		23	0.00203	0.000570493	-0.00119	0.001		23	0.00035543	4.27376e-05	-0.00108	-0.00103
--	--	--	--	--	--		--	--				--	--		23.1	0.00308	-0.000421405	-0.00116	0.00088002		23.1	0.000228178	0.000223196	-0.00166	-0.00015064
--	--	--	--	--	--		--	--				--	--		23.2	0.00406	-0.000153136	-0.00103	0.000808152		23.2	0.000674553	-7.27553e-05	-0.00152	0.00030737
--	--	--	--	--	--		--	--				--	--		23.3	0.00419	0.000830682	-0.00117	-0.000697943		23.3	0.000555256	-0.000859551	-0.00113	0.000216733
--	--	--	--	--	--		--	--				--	--		23.4	0.00403	-0.000708247	-0.000855777	0.000790084		23.4	0.000351454	0.000483056	-8.99443e-05	0.000347854
--	--	--	--	--	--		--	--				--	--		23.5	0.00461	-0.000620166	-0.000352956	0.000873341		23.5	0.000868912	-0.000667062	0.000678598	-0.000211063
--	--	--	--	--	--		--	--				--	--		23.6	0.00476	-0.00108	-0.00109	0.000685226		23.6	0.0015	-0.000756088	-0.00196	-5.94006e-05
--	--	--	--	--	--		--	--				--	--		23.7	0.00395	-0.00118	-0.000481155	0.00141		23.7	0.000631804	-0.000149751	-0.000989262	9.48232e-06
--	--	--	--	--	--		--	--				--	--		23.8	0.00238	-0.000138622	-0.000121185	0.00123		23.8	0.0001054	0.000264099	-0.000373219	0.000878974
--	--	--	--	--	--		--	--				--	--		23.9	0.00197	-0.000531277	0.000228773	-0.000333103		23.9	0.000591043	-3.66626e-05	-0.00156	-0.000125262
--	--	--	--	--	--		--	--				--	--		24	0.00233	-0.00103	-0.000134447	-0.000194864		24	0.000345488	0.000548019	-0.00163	-6.96727e-05
--	--	--	--	--	--		--	--				--	--		24.1	0.00162	-0.0016	-0.000989331	0.00206		24.1	0.000877856	0.000632234	0.000330944	0.000327914
--	--	--	--	--	--		--	--				--	--		24.2	0.00189	-0.000486277	-0.001	0.00182		24.2	0.000332067	0.000480649	-0.000766344	-0.000730703
--	--	--	--	--	--		--	--				--	--		24.3	0.00123	-0.00139	-0.00115	-0.00015952		24.3	0.00227	0.000182292	-0.000831529	-0.000208646
--	--	--	--	--	--		--	--				--	--		24.4	0.000886916	-0.00104	-0.000436578	0.00014602		24.4	0.00246	0.000102891	0.000850413	0.000274135
--	--	--	--	--	--		--	--				--	--		24.5	-0.000125742	-0.000680236	9.52726e-05	0.00115		24.5	0.00215	4.24099e-06	0.00128	-0.000669071
--	--	--	--	--	--		--	--				--	--		24.6	-0.000622358	-3.49416e-05	0.000770848	0.000213174		24.6	0.000762039	0.000641858	-0.000136623	-0.000792335
--	--	--	--	--	--		--	--				--	--		24.7	-0.00063027	0.000459537	0.000483767	-0.0009485		24.7	0.00224	0.000603361	-0.00102	-0.000943394
--	--	--	--	--	--		--	--				--	--		24.8	0.000557034	0.00059123	0.000135166	-0.000503544		24.8	0.00231	0.000182293	-0.00065891	-0.000641882
--	--	--	--	--	--		--	--				--	--		24.9	0.00158	0.000931703	-0.000481051	-0.000383372		24.9	0.00246	0.000220789	-5.69492e-05	-0.00131
--	--	--	--	--	--		--	--				--	--		25	0.00147	0.00134	-0.000684247	-2.71717e-05		25	0.00041309	0.000117329	0.000279034	-0.000968772
--	--	--	--	--	--		--	--				--	--		25.1	0.00195	0.001	-0.000516389	7.53291e-05		25.1	7.90544e-05	-0.000419234	-0.00104	0.000257217
--	--	--	--	--	--		--	--				--	--		25.2	0.00344	0.000604166	0.000179586	0.000132667		25.2	0.000407624	-0.000469761	-0.00058326	0.000575649
--	--	--	--	--	--		--	--				--	--		25.3	0.00256	0.00056653	-0.000146245	-0.000354311		25.3	-0.000601443	-0.000674282	0.000269781	0.000184106
--	--	--	--	--	--		--	--				--	--		25.4	0.00129	0.000889611	-0.000450132	-4.44527e-05		25.4	-0.000887759	-0.00104	-0.000894703	-0.00125
--	--	--	--	--	--		--	--				--	--		25.5	0.00231	0.000635733	0.000336682	0.000902797		25.5	-0.00124	-0.000845114	-0.000967935	-0.000914994
--	--	--	--	--	--		--	--				--	--		25.6	0.00276	0.00128	6.22497e-05	6.55108e-05		25.6	-0.00163	-0.000409611	-0.000145472	0.000635469
--	--	--	--	--	--		--	--				--	--		25.7	0.00238	0.00264	-0.000300146	-0.000209395		25.7	-0.00108	-0.00108	-3.88432e-05	0.000731542
--	--	--	--	--	--		--	--				--	--		25.8	0.00318	0.00272	0.000177401	0.000259908		25.8	-0.000906151	-0.00114	-0.00113	-0.000554267
--	--	--	--	--	--		--	--				--	--		25.9	0.0042	0.00294	-0.00038723	-0.000179156		25.9	-0.00102	-0.00158	0.000266963	6.46153e-06
--	--	--	--	--	--		--	--				--	--		26	0.00513	0.00255	-0.00121	0.000182935		26	-0.000991649	-0.00106	3.19766e-05	-0.000128887
--	--	--	--	--	--		--	--				--	--		26.1	0.00561	0.00191	-0.00126	0.000251661		26.1	-0.00131	-0.000159374	-0.00017364	-0.000166954
--	--	--	--	--	--		--	--				--	--		26.2	0.00453	0.00178	0.000868105	0.000836034		26.2	-0.000784867	-0.000746462	8.46854e-05	-0.000144597
--	--	--	--	--	--		--	--				--	--		26.3	0.00458	0.00224	-0.000271997	-0.000354703		26.3	-0.0017	-0.00167	0.000777985	-0.00115
--	--	--	--	--	--		--	--				--	--		26.4	0.00506	0.00151	-0.000279481	0.000665591		26.4	-0.00131	-0.000900456	-5.41329e-05	-4.24817e-05
--	--	--	--	--	--		--	--				--	--		26.5	0.00472	0.00108	0.000236603	0.000913007		26.5	-0.00145	-6.07241e-05	-0.000855671	-0.000591729
--	--	--	--	--	--		--	--				--	--		26.6	0.00392	0.000258399	0.000203315	0.000690726		26.6	-0.00235	-0.000556383	-0.000839981	-0.00134
--	--	--	--	--	--		--	--				--	--		26.7	0.00473	-6.1749e-07	0.000302301	-0.000263198		26.7	-0.00155	-0.000229153	-0.00173	-0.000701701
--	--	--	--	--	--		--	--				--	--		26.8	0.00453	0.000420449	0.000742274	-0.000677916		26.8	-0.00132	-0.000318176	-3.56234e-05	0.000549062
--	--	--	--	--	--		--	--				--	--		26.9	0.0027	0.000559166	0.000631355	0.000534814		26.9	-0.00129	0.000612987	-0.00148	0.00018894
--	--	--	--	--	--		--	--				--	--		27	0.00299	0.000515649	-0.000156231	0.000274832		27	-0.000724718	-0.000284492	-0.00191	-0.000371185
--	--	--	--	--	--		--	--				--	--		27.1	0.00329	-0.000643655	-0.000297589	-0.000105324		27.1	0.000812243	-0.000659845	-0.000776402	-3.76477e-05
--	--	--	--	--	--		--	--				--	--		27.2	0.00191	-0.000717189	-6.98672e-05	0.00112		27.2	-0.000167495	0.000788632	0.000723665	-0.00024792
--	--	--	--	--	--		--	--				--	--		27.3	0.00227	-0.000969892	0.000107043	0.00069976		27.3	-0.000533344	0.000716449	0.000240809	-0.00019777
--	--	--	--	--	--		--	--				--	--		27.4	0.0018	-0.000547743	-0.000236551	6.70811e-05		27.4	0.000457331	0.000868032	-0.000819458	-0.000181455
--	--	--	--	--	--		--	--				--	--		27.5	0.00213	-0.000518216	-0.000823179	-0.000368449		27.5	0.00202	-0.000224338	-0.00154	-0.000246108
--	--	--	--	--	--		--	--				--	--		27.6	0.0024	-2.90708e-06	-0.000476071	0.000602365		27.6	0.00198	0.000254475	-0.000458123	0.000314015
--	--	--	--	--	--		--	--				--	--		27.7	0.00254	0.00108	0.000183927	0.000608253		27.7	0.00107	1.86773e-05	-0.000256931	0.000703746
--	--	--	--	--	--		--	--				--	--		27.8	0.00152	0.000434253	-0.000322436	0.00011892		27.8	0.00233	0.000102892	-0.000519686	0.000440903
--	--	--	--	--	--		--	--				--	--		27.9	0.000160387	0.000885895	-0.000460064	-0.000863672		27.9	0.0014	0.000483056	-0.000669774	0.000488034
--	--	--	--	--	--		--	--				--	--		28	0.000998872	0.000753713	-0.000438334	-0.000301292		28	0.000277389	0.000333877	-8.14942e-05	0.0005116
--	--	--	--	--	--		--	--				--	--		28.1	0.00142	0.0013	-0.000424061	0.000730784		28.1	0.00105	-3.1851e-05	0.000947387	0.000306161
--	--	--	--	--	--		--	--				--	--		28.2	0.00135	0.000962064	2.98131e-05	-0.000318966		28.2	0.00267	0.000259288	-0.000220718	0.000314015
--	--	--	--	--	--		--	--				--	--		28.3	0.00177	0.000883267	-0.000280465	0.000517537		28.3	0.00172	0.000191917	-0.000464961	4.51323e-05
--	--	--	--	--	--		--	--				--	--		28.4	0.000721014	0.000109624	0.00039953	0.00057723		28.4	0.00107	-0.000274867	-0.000893497	8.80327e-05
--	--	--	--	--	--		--	--				--	--		28.5	0.000526588	0.00106	0.000120598	0.000474334		28.5	-0.000312643	-0.000101628	-0.00015835	-0.000172392
--	--	--	--	--	--		--	--				--	--		28.6	0.000635189	0.0004795	0.000256177	0.000374976		28.6	-0.00223	-0.000431265	0.000543802	0.000231237
--	--	--	--	--	--		--	--				--	--		28.7	0.00129	-0.000280865	-0.000326457	0.000938142		28.7	-0.00344	-0.000457733	-0.000166397	0.000475951
--	--	--	--	--	--		--	--				--	--		28.8	0.00213	5.88662e-05	0.000677878	0.000507324		28.8	-0.00345	-0.000837897	-0.00165	0.000303744
--	--	--	--	--	--		--	--				--	--		28.9	0.00197	-0.000786764	0.000935054	0.00066127		28.9	-0.0031	-0.000566006	0.000258514	0.000404652
--	--	--	--	--	--		--	--				--	--		29	0.000535936	-0.000591905	0.00148	0.000697794		29	-0.00388	-0.00101	0.000670953	0.000471116
--	--	--	--	--	--		--	--				--	--		29.1	0.00224	-0.000711743	0.000657294	-0.000565986		29.1	-0.00338	-0.00107	-0.00106	0.000387127
--	--	--	--	--	--		--	--				--	--		29.2	0.00494	0.000305348	0.000489145	0.0002658		29.2	-0.00347	0.000182293	-0.00145	-0.000519826
--	--	--	--	--	--		--	--				--	--		29.3	0.00469	-9.87186e-06	0.00141	0.00031214		29.3	-0.00354	0.00070923	-0.000269811	-0.000172392
--	--	--	--	--	--		--	--				--	--		29.4	0.00306	-0.000551517	0.00106	0.00014484		29.4	-0.0027	-0.000313366	0.000199364	-0.00128
--	--	--	--	--	--		--	--				--	--		29.5	0.00284	7.46203e-05	0.000106111	-0.000186224		29.5	-0.00208	-0.000419234	-0.000928099	-0.000746413
--	--	--	--	--	--		--	--				--	--		29.6	0.00391	0.000543845	0.000114472	0.000602757		29.6	-0.00164	0.000531176	-0.000614647	4.15067e-05
--	--	--	--	--	--		--	--				--	--		29.7	0.00484	0.0011	2.21968e-05	-1.22475e-05		29.7	-0.00265	0.000526366	0.000799714	-0.000982065
--	--	--	--	--	--		--	--				--	--		29.8	0.00509	0.000734649	0.000145019	0.000710753		29.8	-0.00263	-0.000869176	0.000984002	-0.000325867
--	--	--	--	--	--		--	--				--	--		29.9	0.00523	0.000226582	0.000230957	-0.000258093		29.9	-0.00323	-0.00101	-0.000592516	3.06301e-05
--	--	--	--	--	--		--	--				--	--		30	0.0061	0.00131	0.00078752	0.00104		30	-0.00185	0.000252071	9.83675e-05	-5.45665e-05
--	--	--	--	--	--		--	--				--	--		30.1	0.00624	0.000448551	0.000635324	-4.36659e-05		30.1	-0.0013	0.000184698	0.000909563	-0.000836445
--	--	--	--	--	--		--	--				--	--		30.2	0.00682	0.00046127	0.000163128	-0.000570699		30.2	-0.00292	0.000307411	0.000331748	5.17785e-05
--	--	--	--	--	--		--	--				--	--		30.3	0.00654	-7.14831e-06	0.000687385	-7.53551e-06		30.3	-0.00387	-0.000356675	-0.000986445	-0.000737955
--	--	--	--	--	--		--	--				--	--		30.4	0.00664	-0.00117	0.000351223	0.00030193		30.4	-0.00299	0.000615391	-0.000493933	-0.00104
--	--	--	--	--	--		--	--				--	--		30.5	0.00656	-0.00113	-0.000346351	-0.000905301		30.5	-0.00358	-0.00052029	0.000132971	-0.000527682
--	--	--	--	--	--		--	--				--	--		30.6	0.00552	-0.000651949	-0.00046153	-0.000913155		30.6	-0.00226	-0.000156969	0.00159	0.000621572
--	--	--	--	--	--		--	--				--	--		30.7	0.00429	-0.00232	-0.000753247	-0.000975598		30.7	-0.00151	0.000446963	-0.000972361	0.000619153
--	--	--	--	--	--		--	--				--	--		30.8	0.00324	-0.0024	0.000164406	-0.00248		30.8	-0.00226	-0.000108847	-0.000186517	-0.000158495
--	--	--	--	--	--		--	--				--	--		30.9	0.00478	-0.00304	6.01186e-05	-0.00221		30.9	-0.00314	-0.000243589	0.000347843	-0.000262424
--	--	--	--	--	--		--	--				--	--		31	0.00568	-0.00268	-0.000166777	-0.00115		31	-0.00279	0.000880065	0.000726482	0.0011
--	--	--	--	--	--		--	--				--	--		31.1	0.00621	-0.00162	-2.02536e-05	-0.00104		31.1	-0.00144	0.000588925	0.00157	0.000726708
--	--	--	--	--	--		--	--				--	--		31.2	0.00626	-0.00241	-0.000115353	-0.000992878		31.2	-0.000187875	-8.71903e-05	0.0012	-0.000203812
--	--	--	--	--	--		--	--				--	--		31.3	0.00673	-0.00226	0.000269865	0.000461375		31.3	-0.00153	0.000952245	0.000731712	-0.000872699
--	--	--	--	--	--		--	--				--	--		31.4	0.00653	-0.0021	0.000242621	-0.000447385		31.4	-0.00119	0.000964277	-1.42246e-06	-0.000289009
--	--	--	--	--	--		--	--				--	--		31.5	0.00633	-0.00251	-9.72703e-05	0.000513216		31.5	-0.000818667	0.000795849	-0.000165191	-5.21497e-05
--	--	--	--	--	--		--	--				--	--		31.6	0.006	-0.00274	-3.80963e-05	0.000673446		31.6	-0.000299718	-0.000219527	0.00132	-0.000140368
--	--	--	--	--	--		--	--				--	--		31.7	0.00585	-0.00123	0.000180118	-0.000599368		31.7	-0.000721239	1.14578e-05	0.000609791	-0.000492032
--	--	--	--	--	--		--	--				--	--		31.8	0.00601	-0.000487051	-3.22375e-05	-0.000185439		31.8	-0.00172	0.000560052	-0.000448467	-0.000807441
--	--	--	--	--	--		--	--				--	--		31.9	0.00629	-0.00131	-0.000442061	0.000139735		31.9	-0.00197	-0.000457733	-0.000841994	-5.62342e-06
--	--	--	--	--	--		--	--				--	--		32	0.00583	-0.00261	8.52318e-05	-3.93459e-05		32	-0.00148	-0.000472168	-0.000171225	0.000537583
--	--	--	--	--	--		--	--				--	--		32.1	0.00773	-0.00276	-0.000150054	-0.000684983		32.1	-0.00168	-0.0007994	0.00135	0.000654198
--	--	--	--	--	--		--	--				--	--		32.2	0.00816	-0.00118	4.49659e-05	0.000249698		32.2	-0.00145	0.000191916	-0.000195773	0.000631239
--	--	--	--	--	--		--	--				--	--		32.3	0.00693	-0.00208	-0.000470291	0.000378118		32.3	0.000664114	4.24045e-06	-0.00076594	-0.000892639
--	--	--	--	--	--		--	--				--	--		32.4	0.0064	-0.00187	-0.000267283	-0.000629608		32.4	0.00198	-0.000842708	0.000634335	-0.00118
--	--	--	--	--	--		--	--				--	--		32.5	0.00655	-0.00165	-0.000143502	-0.000434034		32.5	0.000385751	-0.000712778	0.00166	7.47396e-05
--	--	--	--	--	--		--	--				--	--		32.6	0.00775	-0.00049977	-0.000546963	-0.000943787		32.6	-0.00117	-0.000744058	0.000483443	0.0012
--	--	--	--	--	--		--	--				--	--		32.7	0.00718	-0.00087398	-0.00129	-0.000898625		32.7	-0.000331034	-0.00066706	-0.00013139	0.000765378
--	--	--	--	--	--		--	--				--	--		32.8	0.00461	4.03892e-05	-0.00149	-0.000503152		32.8	-0.00141	-0.0011	0.000581222	-0.000437047
--	--	--	--	--	--		--	--				--	--		32.9	0.00505	0.000240014	-0.000665017	-0.000233351		32.9	-0.00107	-0.00125	0.000943363	0.000579275
--	--	--	--	--	--		--	--				--	--		33	0.00527	-0.000613851	-0.000352128	-0.000823223		33	-0.00067352	-0.000363892	-0.000870559	0.00102
--	--	--	--	--	--		--	--				--	--		33.1	0.00448	-0.0016	-0.00107	-0.00107		33.1	0.00023812	0.000230415	-0.00131	-0.000758499
--	--	--	--	--	--		--	--				--	--		33.2	0.00449	-0.00134	-0.00127	-0.00151		33.2	6.21538e-05	-9.68157e-05	0.000315249	6.9906e-05
--	--	--	--	--	--		--	--				--	--		33.3	0.00336	-1.98071e-05	-0.0015	-0.000789841		33.3	-0.000407585	-0.000746465	-0.00128	-0.000664843
--	--	--	--	--	--		--	--				--	--		33.4	0.00205	-0.000913162	-0.00105	-0.000526716		33.4	0.000202331	-0.000582849	-0.000649252	0.000916437
--	--	--	--	--	--		--	--				--	--		33.5	0.00302	-0.00202	-0.00105	-4.52372e-05		33.5	0.000366862	-0.000132908	0.000364742	0.000568398
--	--	--	--	--	--		--	--				--	--		33.6	0.00253	-0.00259	-0.000892446	0.000521071		33.6	0.000952916	-0.000686312	-0.000926088	-0.000455174
--	--	--	--	--	--		--	--				--	--		33.7	0.00283	-0.00295	-0.000458466	0.000770057		33.7	0.000399172	-0.00128	-0.000675004	0.000231841
--	--	--	--	--	--		--	--				--	--		33.8	0.00411	-0.00244	-3.12783e-05	0.000215139		33.8	-9.54202e-05	0.000533583	-0.00131	-1.46869e-05
--	--	--	--	--	--		--	--				--	--		33.9	0.00332	-0.0022	-0.000235939	-0.000642176		33.9	-0.0017	0.000540802	-0.00102	4.33196e-05
--	--	--	--	--	--		--	--				--	--		34	0.00313	-0.00165	0.0001937	0.000282687		34	-0.00212	0.000507116	-0.000282684	-0.000229189
--	--	--	--	--	--		--	--				--	--		34.1	0.00329	-0.00246	0.000130824	0.000514		34.1	-0.000870361	0.000971495	-0.000697538	-0.00107
--	--	--	--	--	--		--	--				--	--		34.2	0.00468	-0.0026	0.000154339	0.00189		34.2	-0.000150098	0.00135	-0.000349882	-0.000210458
--	--	--	--	--	--		--	--				--	--		34.3	0.00441	-0.00217	0.000753247	0.000845064		34.3	5.96686e-05	0.00241	-0.000887056	-0.000135534
--	--	--	--	--	--		--	--				--	--		34.4	0.00235	-0.0014	-0.000288615	0.000891801		34.4	0.000258996	0.00165	-0.000957875	0.000629426
--	--	--	--	--	--		--	--				--	--		34.5	0.00033923	-0.00206	-0.000622409	0.000588618		34.5	0.000104406	0.000170262	0.000231555	9.77004e-05
--	--	--	--	--	--		--	--				--	--		34.6	0.000861382	-0.000518834	-0.000650345	0.000889834		34.6	0.00164	0.000232822	0.0012	-0.000181455
--	--	--	--	--	--		--	--				--	--		34.7	0.00165	-0.000810503	-0.000768693	-0.000744676		34.7	0.00256	2.58961e-05	-0.000732142	0.000559333
--	--	--	--	--	--		--	--				--	--		34.8	0.00188	-0.00062397	-0.000619611	-0.000264376		34.8	0.00262	0.000610578	-0.000624705	-0.000403813
--	--	--	--	--	--		--	--				--	--		34.9	0.00216	0.000373128	-0.000520865	0.000749635		34.9	0.00154	-0.000149751	0.000990843	-0.000284176
--	--	--	--	--	--		--	--				--	--		35	0.00124	0.000957916	-0.000582676	1.20997e-05		35	0.000432475	-0.000243589	0.0013	0.00111
--	--	--	--	--	--		--	--				--	--		35.1	0.00212	0.000253447	-0.0012	-0.000837753		35.1	0.000488148	-0.000970232	-6.90224e-05	0.00144
--	--	--	--	--	--		--	--				--	--		35.2	0.00422	-0.000606639	-0.00173	0.000242629		35.2	-0.000621824	-0.000840303	7.94546e-05	0.00107
--	--	--	--	--	--		--	--				--	--		35.3	0.00369	-0.00189	-0.000509145	0.000324707		35.3	-0.00115	-0.00115	0.000695097	0.000244529
--	--	--	--	--	--		--	--				--	--		35.4	0.00281	-0.00096101	-0.00121	0.000289756		35.4	-0.00258	0.000572082	-0.000509224	0.00102
--	--	--	--	--	--		--	--				--	--		35.5	0.0031	-0.00134	-0.00112	0.000495936		35.5	-0.00533	0.0007766	-0.00152	0.000601028
--	--	--	--	--	--		--	--				--	--		35.6	0.00369	-0.00217	-0.00115	-0.000421071		35.6	-0.00498	-0.000108847	-0.000989262	0.000109785
--	--	--	--	--	--		--	--				--	--		35.7	0.00443	-0.00184	-0.00137	-0.000403402		35.7	-0.00578	-0.00044089	-0.000720875	0.000393774
--	--	--	--	--	--		--	--				--	--		35.8	0.00448	-0.000772652	-0.0011	-0.000137134		35.8	-0.00452	-0.00121	-0.00124	-0.000214688
--	--	--	--	--	--		--	--				--	--		35.9	0.0044	0.000567274	-0.000424459	-2.03803e-06		35.9	-0.0053	-0.000551568	-0.000608613	-0.000557892
--	--	--	--	--	--		--	--				--	--		36	0.004	-0.000377551	-0.000232769	0.00103		36	-0.00624	0.000495086	-3.52219e-05	-0.0003162
--	--	--	--	--	--		--	--				--	--		36.1	0.00345	-0.00075272	0.000233994	7.69e-05		36.1	-0.00465	0.000584112	0.00105	-0.000114386
--	--	--	--	--	--		--	--				--	--		36.2	0.0039	-0.00131	0.000105632	9.74463e-06		36.2	-0.00321	-0.000561196	0.00119	-0.000553662
--	--	--	--	--	--		--	--				--	--		36.3	0.00455	-0.00126	2.58178e-05	8.78956e-05		36.3	-0.00376	0.000649077	0.000672161	-0.00124
--	--	--	--	--	--		--	--				--	--		36.4	0.00441	-0.000914895	0.000147149	0.000198645		36.4	-0.00404	8.3643e-05	0.00166	-6.36301e-05
--	--	--	--	--	--		--	--				--	--		36.5	0.00295	-0.000792027	0.00117	-8.7651e-05		36.5	-0.00476	-0.000171406	0.00114	0.000678368
--	--	--	--	--	--		--	--				--	--		36.6	0.00132	-0.000989328	0.000174553	0.000623571		36.6	-0.00388	0.000533585	0.000220288	-0.000956082
--	--	--	--	--	--		--	--				--	--		36.7	0.00112	-0.00251	-0.000123662	0.000980949		36.7	-0.00241	-0.000106439	-4.20626e-05	-0.000820131
--	--	--	--	--	--		--	--				--	--		36.8	0.00226	-0.00198	-0.000199507	0.000882767		36.8	-0.00253	-1.01964e-05	0.000736542	-0.000380247
--	--	--	--	--	--		--	--				--	--		36.9	0.00265	-0.00169	-0.000487601	0.000352983		36.9	-0.00326	-0.000650219	0.000635948	-0.000298073
--	--	--	--	--	--		--	--				--	--		37	0.00316	-0.000377767	-0.000722993	-0.000366483		37	-0.0028	-0.000628566	0.000298351	0.000300723
--	--	--	--	--	--		--	--				--	--		37.1	0.00418	-0.000667115	-0.000265793	0.00010007		37.1	-0.00261	-0.000404798	-0.000621488	4.63406e-05
--	--	--	--	--	--		--	--				--	--		37.2	0.0051	-0.00119	-0.000589439	0.000343953		37.2	-0.00403	-0.000202684	0.000817419	-0.000708346
--	--	--	--	--	--		--	--				--	--		37.3	0.00437	-0.00148	-0.000640358	0.0014		37.3	-0.00283	-0.00057563	0.00241	-0.000517409
--	--	--	--	--	--		--	--				--	--		37.4	0.00488	-0.00107	-0.0014	0.00138		37.4	-0.00272	-0.000445703	0.00116	5.85695e-06
--	--	--	--	--	--		--	--				--	--		37.5	0.0064	-0.000963145	-0.000501902	0.000600791		37.5	-0.00293	-0.000229153	0.000877374	-0.000340972
--	--	--	--	--	--		--	--				--	--		37.6	0.00555	-0.000414382	-0.000430693	0.000211996		37.6	-0.00322	0.000519146	0.00168	-0.000160912
--	--	--	--	--	--		--	--				--	--		37.7	0.00481	-0.0013	-0.000841503	0.00192		37.7	-0.00357	0.00104	0.00152	0.00010616
--	--	--	--	--	--		--	--				--	--		37.8	0.00485	-0.00187	-0.000467841	0.00211		37.8	-0.00233	0.000119733	0.000502357	-0.000600189
--	--	--	--	--	--		--	--				--	--		37.9	0.00422	-0.00361	-0.000919078	0.000471193		37.9	-0.000825626	7.64256e-05	0.000366353	-0.000463632
--	--	--	--	--	--		--	--				--	--		38	0.00349	-0.00453	-0.00185	0.000647919		38	0.000871892	0.000136576	0.00118	-0.000286591
--	--	--	--	--	--		--	--				--	--		38.1	0.000488949	-0.00346	-0.00134	0.000228491		38.1	0.00023812	0.00116	0.00272	-0.000583875
--	--	--	--	--	--		--	--				--	--		38.2	0.000191553	-0.00239	-0.000702115	-2.71725e-05		38.2	-0.000627791	-0.000428858	0.00144	0.000158124
--	--	--	--	--	--		--	--				--	--		38.3	0.00232	-0.00301	-0.000948372	0.000754348		38.3	-0.00102	-0.000409611	0.00192	0.000726103
--	--	--	--	--	--		--	--				--	--		38.4	0.00158	-0.00238	-0.00173	-0.000263591		38.4	-0.000648667	-0.000159375	0.00177	-0.00064309
--	--	--	--	--	--		--	--				--	--		38.5	0.00028541	-0.0029	-0.00139	-0.000242777		38.5	-0.00104	-0.000568413	0.00214	-0.0013
--	--	--	--	--	--		--	--				--	--		38.6	0.000430091	-0.00231	-0.000581051	-0.000333495		38.6	-0.000496559	-7.51604e-05	0.00271	-0.000408043
--	--	--	--	--	--		--	--				--	--		38.7	0.000299314	-0.00144	-0.000400973	0.00071272		38.7	-0.00199	-8.95978e-05	0.00222	-0.000576624
--	--	--	--	--	--		--	--				--	--		38.8	2.26568e-05	-0.00132	-0.000829277	0.00188		38.8	-0.00287	0.000908938	0.00159	-0.000882366
--	--	--	--	--	--		--	--				--	--		38.9	0.00217	-0.00257	-0.00102	0.00191		38.9	-0.00301	0.000738101	0.000522475	-0.00133
--	--	--	--	--	--		--	--				--	--		39	0.00288	-0.00292	-0.000995747	0.000129917		39	-0.0021	0.00167	0.000717226	-0.00112
--	--	--	--	--	--		--	--				--	--		39.1	0.00134	-0.0026	-0.000656257	0.000133845		39.1	-0.00187	0.00041328	0.000688254	-0.000933727
--	--	--	--	--	--		--	--				--	--		39.2	0.000601385	-0.00182	-0.000736574	0.000194324		39.2	-0.00195	-0.000719998	0.000334161	-0.000613482
--	--	--	--	--	--		--	--				--	--		39.3	0.00216	-0.000923253	-0.000970024	0.000894943		39.3	-0.000407088	-2.97742e-06	0.00126	-0.0011
--	--	--	--	--	--		--	--				--	--		39.4	0.00284	-0.000136331	-0.00108	7.49368e-05		39.4	-0.000466239	0.000771789	0.000518854	8.31987e-05
--	--	--	--	--	--		--	--				--	--		39.5	0.00305	-0.000761449	-0.000768321	2.15264e-05		39.5	-0.00152	0.000718854	-0.00145	0.000376856
--	--	--	--	--	--		--	--				--	--		39.6	0.00395	0.00136	-0.00112	0.000939713		39.6	-0.000493578	0.00149	0.000866912	-0.000258798
--	--	--	--	--	--		--	--				--	--		39.7	0.0041	0.00112	-0.000781314	0.00143		39.7	0.000413587	0.000456587	0.0016	0.000694682
--	--	--	--	--	--		--	--				--	--		39.8	0.00416	0.00205	-0.0015	0.000376939		39.8	-0.000720742	0.00109	0.000705961	0.00167
--	--	--	--	--	--		--	--							39.9	0.00459	0.00154	-0.000802807	0.00028897		39.9	-0.00188	0.000860815	0.000229946	0.000536374
--	--	--	--	--	--		--	--							40	0.00501	0.000345861	-0.00101	0.000867057		40	-0.00133	0.000605766	-0.000673798	-0.000797774
--	--	--	--	--	--		--	--							40.1	0.00517	0.000282538	-0.000740037	0.00125		40.1	-0.000336998	0.000600955	-1.06767e-05	-0.000253963
--	--	--	--	--	--		--	--							40.2	0.00591	0.000380895	-0.00155	0.00116		40.2	-0.00108	-0.000176218	0.00104	0.000146643
--	--	--	--	--	--		--	--							40.3	0.00504	0.000692402	-0.00156	0.000118921		40.3	-0.00116	-0.000412015	0.000376009	-0.00107
--	--	--	--	--	--		--	--							40.4	0.00442	0.000753557	-0.00173	-6.40875e-05		40.4	-0.00124	0.00118	-0.000271822	-0.000475114
--	--	--	--	--	--		--	--							40.5	0.00628	0.00125	-0.00105	-0.000379838		40.5	-0.00111	0.000511929	0.00152	-0.000466049
--	--	--	--	--	--		--	--							40.6	0.00753	0.000516639	-0.000724885	-1.1462e-05		40.6	-0.000294748	-0.000734434	0.00269	0.00169
--	--	--	--	--	--		--	--							40.7	0.0071	0.00129	-0.000467787	-7.90115e-05		40.7	-0.00095934	-0.000378329	0.0011	-0.00047632
--	--	--	--	--	--		--	--							40.8	0.00744	0.00265	-0.00129	-0.00106		40.8	-0.00139	-0.000318176	0.000574381	-0.000443692
--	--	--	--	--	--		--	--							40.9	0.00536	0.00345	-0.00148	0.000215924		40.9	-0.0025	-0.00060691	0.00176	-0.000644903
--	--	--	--	--	--		--	--							41	0.00519	0.002	-0.000512341	0.000685226		41	-0.00267	-0.000573226	0.00185	-0.000729495
--	--	--	--	--	--		--	--							41.1	0.00528	0.000499679	3.03446e-05	-0.000131243		41.1	-0.00229	-0.000664658	-9.59804e-05	-0.000386895
--	--	--	--	--	--		--	--							41.2	0.00456	0.000399497	-0.00116	-0.000334674		41.2	-0.00214	0.000819912	0.00119	-0.00026786
--	--	--	--	--	--		--	--							41.3	0.00401	0.00139	-0.00114	-0.000268696		41.3	-0.000683959	0.00107	0.00183	7.35312e-05
--	--	--	--	--	--										41.4	0.00273	0.00124	-0.000712821	-0.000285583		41.4	-0.0014	0.000588925	0.000916806	0.000127912
--	--	--	--	--	--										41.5	0.00161	0.000112317	0.000164059	-0.00043678		41.5	-0.00164	0.000699604	0.000577602	-0.000785688
--	--	--	--	--	--										41.6	0.0025	-0.000699889	-0.000178601	0.000126775		41.6	-0.000531854	0.000961871	-0.000142255	-0.00107
--	--	--	--	--	--										41.7	0.00217	-0.000987257	-0.000304886	1.75981e-05		41.7	-0.000475185	0.000644265	-0.00132	-0.000290822
--	--	--	--	--	--										41.8	0.000249329	-0.000540003	0.00015434	0.000650669		41.8	-0.000143635	0.000817505	-0.000806985	-0.000376019
--	--	--	--	--	--										41.9	4.72297e-05	6.23338e-05	-0.000968905	-0.000331924		41.9	0.000293295	0.00195	0.000693084	0.000291054
--	--	--	--	--	--										42	0.000232906	-6.85209e-05	-0.000974152	0.00023124		42	0.000343996	0.000596142	9.84383e-06	-0.00047632
--	--	--	--	--	--										42.1	1.9061e-05	-0.000171491	-0.000907172	6.90449e-05		42.1	0.00061391	0.001	0.000349049	7.6552e-05
--	--	--	--	--	--										42.2	0.000665993	0.000172173	-0.00096973	-0.000588372		42.2	0.000285839	0.00155	0.00137	0.000686828
--	--	--	--	--	--										42.3	0.00237	0.00161	-0.00125	-0.00105		42.3	0.000211277	0.00184	0.000791265	0.000572024
--	--	--	--	--	--										42.4	0.00312	0.000791811	-0.00133	-0.000634713		42.4	-0.00135	0.00127	-0.00134	0.000611903
--	--	--	--	--	--										42.5	0.00219	0.000924027	-0.00164	-0.000499618		42.5	-0.00125	0.00138	-0.000648045	0.000285013
--	--	--	--	--	--										42.6	0.00186	0.000423111	-0.00143	-0.00103		42.6	-0.00011729	0.00169	0.000412224	0.000931542
--	--	--	--	--	--										42.7	0.00233	-2.62139e-05	-0.00258	-0.00126		42.7	9.49617e-05	0.000803067	0.00046252	-0.0005162
--	--	--	--	--	--										42.8	0.00459	1.53523e-05	-0.00233	-0.00114		42.8	-0.000336501	0.0001462	0.00048586	-0.000690824
--	--	--	--	--	--										42.9	0.00498	0.00071023	-0.00124	0.000154659		42.9	-0.00148	0.000610581	0.000221095	0.000532748
--	--	--	--	--	--										43	0.00364	0.0013	-0.000909811	0.000759845		43	-0.00209	0.00139	-0.00141	-0.000217105
--	--	--	--	--	--										43.1	0.00287	0.000905551	-0.00113	0.000125206		43.1	-0.00305	0.000625017	-0.0028	-8.05484e-05
--	--	--	--	--	--										43.2	0.00238	-0.000591568	-0.00108	-0.000661419		43.2	-0.00186	0.000995555	-0.000605796	-0.000840071
--	--	--	--	--	--										43.3	0.00327	-0.000206866	-0.00104	0.000590973		43.3	-0.00276	0.000432527	-5.77551e-05	-0.000731912
--	--	--	--	--	--										43.4	0.00453	0.000177372	-0.00125	-0.000148523		43.4	-0.00228	0.000591329	-0.000558314	-0.000351849
--	--	--	--	--	--										43.5	0.00443	-1.4823e-05	-0.00195	0.000397361		43.5	-0.0026	0.00161	-0.000550671	-0.000171788
--	--	--	--	--	--										43.6	0.00402	-0.000909324	-0.00161	0.000358483		43.6	-0.00171	0.0011	-0.000236009	-0.000994151
--	--	--	--	--	--										43.7	0.00426	-0.000197704	-0.00119	-0.000766669		43.7	-0.00182	0.000687574	0.00126	0.000118849
--	--	--	--	--	--										43.8	0.00509	-0.00061249	-0.00187	0.000889051		43.8	-0.00256	0.00138	0.00192	0.000750877
--	--	--	--	--	--										43.9	0.00392	0.000701595	-0.00152	0.000925182		43.9	-0.00242	0.00136	-0.000676213	0.000643323
--	--	--	--	--	--										44	0.00382	0.000264402	-0.00109	4.94084e-05		44	-0.00316	0.00235	-0.000637181	-0.000708346
--	--	--	--	--	--										44.1	0.00285	1.51037e-05	-0.00112	-0.000556956		44.1	-0.00471	0.00196	0.000158725	-0.000902305
--	--	--	--	--	--										44.2	0.00169	0.000164156	-0.0012	-0.00106		44.2	-0.00559	0.00249	7.54305e-05	-0.000732516
--	--	--	--	--	--										44.3	0.00176	-0.000628736	-0.000856922	0.000369084		44.3	-0.00516	0.00245	0.000191318	-0.000691428
--	--	--	--	--	--										44.4	0.000864142	-0.00118	-0.00063101	0.000437027		44.4	-0.00495	0.00164	-0.000526525	-0.00102
--	--	--	--	--	--										44.5	0.00171	-0.000816044	-0.00158	0.000740209		44.5	-0.0056	0.000990744	-0.000251301	-0.00149
--	--	--	--	--	--										44.6	0.0016	-0.00134	-0.00141	0.000373405		44.6	-0.0068	0.00116	-0.00148	-0.000848529
--	--	--	--	--	--										44.7	0.000177168	-0.00105	-0.00146	0.000592544		44.7	-0.00579	0.00124	-0.00207	0.000181085
--	--	--	--	--	--										44.8	-0.000809716	-0.00177	-0.00255	0.000514395		44.8	-0.00517	0.00125	-0.00153	-0.000191123
--	--	--	--	--	--										44.9	0.000904534	-0.000921551	-0.00248	0.000369084		44.9	-0.00614	0.000569675	-0.00101	-0.000354267
--	--	--	--	--	--										45	0.000599706	-0.000147814	-0.00139	0.000459804		45	-0.00566	0.00139	-0.0016	-0.000372394
--	--	--	--	--	--										45.1	0.000318373	-0.00139	-0.00118	-5.96412e-06		45.1	-0.00513	0.00136	-0.00114	-0.000344598
--	--	--	--	--	--										45.2	-9.49355e-05	-0.00179	-0.00205	0.0014		45.2	-0.00434	0.00127	-0.000765942	-0.000986899
--	--	--	--	--	--										45.3	-0.00129	-0.000959895	-0.0015	0.000927537		45.3	-0.00363	0.000889688	0.000509598	-0.00070291
--	--	--	--	--	--										45.4	-0.00271	-0.00108	-0.00144	0.000127562		45.4	-0.00412	0.000509525	0.00138	-0.000107739
--	--	--	--	--	--										45.5	-0.00103	-0.00237	-0.000984699	0.000511645		45.5	-0.00366	-0.000255619	-8.4312e-05	0.000590151
--	--	--	--	--	--										45.6	0.000886074	-0.00243	-0.00114	0.000233989		45.6	-0.00319	0.000930591	-0.00181	0.000710996
--	--	--	--	--	--										45.7	0.00163	-0.00206	-0.000774578	-0.000595051		45.7	-0.00212	0.00125	-0.000537391	0.000328518
--	--	--	--	--	--										45.8	0.00163	-0.00141	-0.000564061	0.000246164		45.8	-0.0012	3.3114e-05	2.91581e-05	-0.00052466
--	--	--	--	--	--										45.9	0.00295	-0.00243	-0.00121	0.000731568		45.9	-0.00244	-0.00029171	-0.00103	-8.11527e-05
--	--	--	--	--	--										46	0.00358	-0.00168	-0.00195	0.000395399		46	-0.00286	-7.27546e-05	-0.00136	-1.5291e-05
--	--	--	--	--	--										46.1	0.00243	-0.000815672	-0.00185	-0.000760385		46.1	-0.00261	0.000495086	0.000569957	0.000187127
--	--	--	--	--	--										46.2	0.00244	-0.000317075	-0.00164	-0.000991699		46.2	-0.00271	0.000446963	0.000868118	-0.000599585
--	--	--	--	--	--										46.3	0.00396	1.3618e-05	-0.000944003	2.15259e-05		46.3	-0.00199	0.000110109	0.000559895	-0.000959103
--	--	--	--	--	--										46.4	0.00355	-0.000389466	-0.000755084	0.000442524		46.4	-0.00155	8.36419e-05	-0.000417484	-0.000408043
--	--	--	--	--	--										46.5	0.00345	4.15659e-05	-0.00137	-2.71717e-05		46.5	-0.00107	0.000964277	-0.00155	-0.00145
--	--	--	--	--	--										46.6	0.0036	0.000148217	-0.000250932	-0.000313074		46.6	-0.000319103	0.00105	-0.0017	-0.000988712
--	--	--	--	--	--										46.7	0.00303	-0.000664422	-0.000916601	-0.000208216		46.7	1.89092e-05	0.000957058	0.000248858	0.000607673
--	--	--	--	--	--										46.8	0.00198	-9.39932e-05	-0.00161	-0.000270659		46.8	-0.000353402	0.00073329	-0.00106	-0.00197
--	--	--	--	--	--										46.9	0.00166	-0.00114	-0.00159	-7.32264e-08		46.9	-0.00133	0.00165	-0.00151	-0.00158
--	--	--	--	--	--										47	0.00146	-0.00139	-0.00211	0.00035377		47	-0.000180916	0.00144	-0.00169	0.000121265
--	--	--	--	--	--										47.1	0.00221	-0.000410821	-0.00156	0.000754345		47.1	0.000696923	0.0015	0.000218277	-0.000918017
--	--	--	--	--	--										47.2	0.00257	0.000722297	-0.000226538	-0.000490976		47.2	0.000217243	0.00125	-0.000380865	-0.00151
--	--	--	--	--	--										47.3	0.000968787	0.00138	-0.00106	-7.35132e-05		47.3	-0.000465245	0.000543209	-0.00020382	-0.000624359
--	--	--	--	--	--										47.4	0.00152	-0.000435983	-0.000611807	-0.000609581		47.4	0.000229172	0.000687574	-0.000784449	-0.000102301
--	--	--	--	--	--										47.5	0.00244	-0.000532331	-0.00111	-0.000352348		47.5	0.000282359	0.00125	-0.000541011	-0.000223753
--	--	--	--	--	--										47.6	0.003	-0.000841267	-0.000907628	0.00139		47.6	-0.000212729	0.000155825	-0.000369198	-0.00108
--	--	--	--	--	--										47.7	0.00166	-0.000925264	-7.34625e-05	0.00129		47.7	-0.000233606	-0.000140126	-0.00149	-0.000689615
--	--	--	--	--	--										47.8	0.00209	-0.000908706	0.000230824	0.000612182		47.8	-0.000545772	0.00127	-0.000743406	0.000429424
--	--	--	--	--	--										47.9	0.00128	-0.00116	-0.000713351	0.000137378		47.9	0.000994174	0.000314628	-0.000169616	0.000686224
--	--	--	--	--	--										48	0.000209053	0.000206032	3.27158e-05	7.38818e-06		48	0.00122	0.000107702	-0.000165189	0.000448759
--	--	--	--	--	--										48.1	0.000503095	0.000263629	-0.000587868	-0.000333888		48.1	0.000940987	0.000300191	0.000376813	7.06546e-06
--	--	--	--	--	--										48.2	0.00059899	0.000865439	-0.000695405	-0.000392797		48.2	0.000550284	0.00133	-8.35069e-05	0.00119
--	--	--	--	--	--										48.3	0.00027666	0.000280031	-0.000892182	1.7599e-05		48.3	0.000185429	0.00174	-0.000250495	0.00214
--	--	--	--	--	--										48.4	-0.000345943	-0.000353939	-0.000590132	-0.00142		48.4	-0.000826123	0.00209	0.000903529	0.00164
--	--	--	--	--	--										48.5	-0.000355051	-0.000309803	-0.000576524	-0.000371588		48.5	-0.000360858	0.00272	0.00122	0.0017
--	--	--	--	--	--										48.6	-0.0017	0.000531	-0.000746324	-0.000416753		48.6	-0.000211736	0.00237	0.000732918	0.00203
--	--	--	--	--	--										48.7	-0.00188	0.000557091	-0.000786696	-0.000148131		48.7	-0.000345447	0.00267	0.00259	0.00306
--	--	--	--	--	--										48.8	-0.00272	0.0015	-0.00105	-0.000138705		48.8	0.000576133	0.0028	0.00352	0.00261
--	--	--	--	--	--										48.9	-0.004	0.000318532	-0.000575139	-0.000565595		48.9	0.00116	0.00364	0.00434	0.00336
--	--	--	--	--	--										49	-0.00435	-0.000654858	8.66166e-05	-0.000188974		49	0.00183	0.00495	0.00535	0.00498
--	--	--	--	--	--										49.1	-0.00478	-0.000497449	-0.000434395	-0.000282834		49.1	0.00244	0.00524	0.00562	0.007
--	--	--	--	--	--										49.2	-0.00455	-0.00216	-0.00176	6.86527e-05		49.2	0.00357	0.00651	0.00659	0.00737
--	--	--	--	--	--										49.3	-0.00356	-0.00237	-0.00163	-0.000412432		49.3	0.00575	0.00756	0.00734	0.00809
--	--	--	--	--	--										49.4	-0.00217	-0.00144	-0.00102	-0.000421074		49.4	0.00947	0.00891	0.00961	0.00956
--	--	--	--	--	--										49.5	-0.00128	-0.00198	-0.000783392	0.000894943		49.5	0.01081	0.01124	0.01193	0.01003
--	--	--	--	--	--										49.6	-0.00155	-0.00234	-0.00105	-0.000691267		49.6	0.01236	0.01212	0.01263	0.01233
--	--	--	--	--	--										49.7	0.00045874	-0.00236	-0.00157	-0.000324071		49.7	0.01498	0.01383	0.01381	0.01508
--	--	--	--	--	--										49.8	0.00314	-0.000793851	-0.00143	0.000398932		49.8	0.01829	0.01626	0.0162	0.01712
--	--	--	--	--	--										49.9	0.00364	-0.00122	-0.000611943	-0.000307577		49.9	0.01995	0.01862	0.01939	0.01772
--	--	--	--	--	--										50	0.00247	-0.0015	-0.000506855	0.00057998		50	0.02231	0.02219	0.02162	0.02084
--	--	--	--	--	--										50.1	0.00213	-0.00107	-0.000448588	0.00106		50.1	0.02538	0.02399	0.0238	0.0234
--	--	--	--	--	--										50.2	0.00106	-0.00157	8.00122e-05	0.00072725		50.2	0.02901	0.0268	0.02658	0.02635
--	--	--	--	--	--										50.3	0.0011	-0.000470122	-0.000224593	0.00108		50.3	0.03267	0.03076	0.0288	0.0296
--	--	--	--	--	--										50.4	0.00145	-0.000280835	0.000232795	-9.55054e-05		50.4	0.03723	0.03465	0.03227	0.032
--	--	--	--	--	--										50.5	0.00266	-0.000431125	-0.000251757	0.000177436		50.5	0.04097	0.03799	0.03519	0.03571
--	--	--	--	--	--										50.6	0.00233	-0.00137	-0.000497801	0.000523426		50.6	0.04739	0.04263	0.03889	0.03975
--	--	--	--	--	--										50.7	0.000775557	-0.00176	-0.000542091	-0.000754497		50.7	0.05211	0.04676	0.04229	0.04272
--	--	--	--	--	--										50.8	0.00104	-0.0016	-0.000369628	-0.000144203		50.8	0.05692	0.05046	0.04725	0.04802
--	--	--	--	--	--										50.9	0.000257241	-0.00097602	-8.27571e-05	3.88057e-05		50.9	0.06318	0.05595	0.05095	0.0526
--	--	--	--	--	--										51	0.000743432	-0.00135	0.000181876	-4.36662e-05		51	0.06832	0.06113	0.05508	0.05618
--	--	--	--	--	--										51.1	0.000457544	-0.00169	0.000279239	9.22149e-05		51.1	0.07318	0.0661	0.05881	0.0622
--	--	--	--	--	--										51.2	0.000164941	-0.00229	0.000398574	0.000268942		51.2	0.07762	0.07051	0.06435	0.0673
--	--	--	--	--	--										51.3	-0.00115	-0.00177	0.00106	0.00112		51.3	0.08404	0.07622	0.07053	0.07503
--	--	--	--	--	--										51.4	-0.00234	-0.0016	0.000487574	0.000259908		51.4	0.09123	0.08191	0.07569	0.08082
--	--	--	--	--	--										51.5	-0.00342	-0.00115	2.80877e-06	-0.000655527		51.5	0.09818	0.08778	0.08119	0.08575
--	--	--	--	--	--										51.6	-0.00395	-0.00292	-0.000379878	0.000432314		51.6	0.10781	0.09472	0.08718	0.09196
--	--	--	--	--	--										51.7	-0.00265	-0.00296	0.000640091	0.000798726		51.7	0.11526	0.1018	0.0945	0.09793
--	--	--	--	--	--										51.8	-0.0021	-0.00254	0.000135751	-0.000511007		51.8	0.12215	0.10776	0.09945	0.10581
--	--	--	--	--	--										51.9	-0.00271	-0.00165	-0.000831834	-0.000373946		51.9	0.12862	0.1144	0.10687	0.11374
--	--	--	--	--	--										52	-0.00468	-0.00215	-0.00172	8.59318e-05		52	0.13511	0.12198	0.11375	0.12079
--	--	--	--	--	--										52.1	-0.00456	-0.00265	-0.00183	5.9228e-05		52.1	0.1421	0.1295	0.11989	0.12774
--	--	--	--	--	--										52.2	-0.00358	-0.00311	-0.00173	0.000247735		52.2	0.15049	0.13766	0.12611	0.1356
--	--	--	--	--	--										52.3	-0.00246	-0.00291	-0.00123	-0.000637463		52.3	0.15818	0.14424	0.13268	0.14211
--	--	--	--	--	--										52.4	-0.0031	-0.00295	-0.00091599	0.000298003		52.4	0.16434	0.15149	0.14217	0.1496
--	--	--	--	--	--										52.5	-0.00384	-0.00259	-0.00117	-0.000593084		52.5	0.17248	0.15963	0.14775	0.15697
--	--	--	--	--	--										52.6	-0.00399	-0.00162	-0.00166	0.000242629		52.6	0.18049	0.16696	0.15289	0.16449
--	--	--	--	--	--										52.7	-0.00272	-0.00113	-0.0022	0.00102		52.7	0.18941	0.17491	0.16065	0.17256
--	--	--	--	--	--										52.8	-0.0032	-0.000525118	-0.00103	0.000120492		52.8	0.19786	0.18297	0.16825	0.1789
--	--	--	--	--	--										52.9	-0.00442	-0.00112	-0.000556551	-0.000570307		52.9	0.20691	0.19086	0.17688	0.18849
--	--	--	--	--	--										53	-0.003	-0.00128	-0.00127	0.000352591		53	0.21427	0.19909	0.18377	0.19547
--	--	--	--	--	--										53.1	-0.00159	-0.00144	-0.000652074	-0.000447777		53.1	0.22446	0.20665	0.18911	0.20249
--	--	--	--	--	--										53.2	-0.00057549	-0.00159	-0.000664858	0.000581547		53.2	0.23279	0.21415	0.19705	0.21032
--	--	--	--	--	--										53.3	0.000289605	-0.00222	-0.000695084	-0.000552243		53.3	0.24077	0.22198	0.2058	0.218
--	--	--	--	--	--										53.4	0.000746669	-0.00301	-0.000541078	-0.00121		53.4	0.24912	0.23088	0.21336	0.22581
--	--	--	--	--	--										53.5	0.00102	-0.00258	-2.09176e-06	-0.00102		53.5	0.25687	0.23983	0.22058	0.23305
--	--	--	--	--	--										53.6	0.000988804	-0.00305	0.000829331	7.06162e-05		53.6	0.26692	0.24684	0.22611	0.24025
--	--	--	--	--	--										53.7	0.00121	-0.00193	-0.000253914	-0.000172086		53.7	0.27442	0.2545	0.23318	0.24878
--	--	--	--	--	--										53.8	0.00152	-0.00198	-2.60324e-05	-0.000340956		53.8	0.28358	0.263	0.24265	0.25705
--	--	--	--	--	--										53.9	0.00105	-0.00192	-0.000378814	-2.28522e-05		53.9	0.293	0.27016	0.24872	0.26238
--	--	--	--	--	--										54	0.00118	-0.00269	-0.00129	-0.000374733		54	0.30086	0.27785	0.25562	0.27077
--	--	--	--	--	--										54.1	0.00172	-0.00295	-0.000279347	0.000209247		54.1	0.30899	0.28528	0.26214	0.27782
--	--	--	--	--	--										54.2	0.00293	-0.00187	-0.00116	0.000848206		54.2	0.31684	0.2931	0.27055	0.28607
--	--	--	--	--	--										54.3	0.00489	-0.00205	-0.000951807	-0.000838929		54.3	0.32376	0.3013	0.27773	0.29384
--	--	--	--	--	--										54.4	0.00448	-0.00245	-0.000438361	-0.00109		54.4	0.33109	0.30775	0.28335	0.30057
--	--	--	--	--	--										54.5	0.00266	-0.00183	-0.000839747	-0.000383764		54.5	0.33956	0.31481	0.29214	0.30855
--	--	--	--	--	--										54.6	0.0024	-0.0017	-0.000996257	-0.000549493		54.6	0.34708	0.32108	0.29796	0.31569
--	--	--	--	--	--										54.7	0.00316	-0.00222	-0.00136	-0.000149701		54.7	0.35501	0.32858	0.30315	0.32153
--	--	--	--	--	--										54.8	0.00274	-0.00246	-0.000437642	0.000834463		54.8	0.36226	0.3361	0.31036	0.328
--	--	--	--	--	--										54.9	0.00246	-0.00111	-0.000776682	-0.000959105		54.9	0.37061	0.34307	0.31611	0.33605
--	--	--	--	--	--										55	0.00108	-0.000292069	-0.000556547	-0.000120247		55	0.37848	0.35025	0.32214	0.34315
--	--	--	--	--	--										55.1	0.00101	-0.000843743	-0.000595324	0.000720966		55.1	0.38721	0.35633	0.32853	0.34837
--	--	--	--	--	--										55.2	0.00154	-0.000568199	0.000281476	-0.000579341		55.2	0.39362	0.36307	0.33391	0.35447
--	--	--	--	--	--										55.3	0.00195	0.000273686	9.84409e-05	-0.00122		55.3	0.40069	0.37001	0.34126	0.36231
--	--	--	--	--	--										55.4	0.0013	-4.45037e-05	0.000429892	0.000411108		55.4	0.40727	0.3761	0.34705	0.36832
--	--	--	--	--	--										55.5	0.00113	-0.00014673	0.000866507	-0.000195256		55.5	0.41335	0.38194	0.35329	0.37492
--	--	--	--	--	--										55.6	0.00164	-0.00171	0.000901713	-0.000329175		55.6	0.42117	0.38814	0.35958	0.38108
--	--	--	--	--	--										55.7	0.0029	-0.00204	0.000725044	-0.000246703		55.7	0.42876	0.39423	0.3669	0.38746
--	--	--	--	--	--										55.8	0.00206	-0.000606855	-1.66589e-05	-0.000364912		55.8	0.43625	0.40184	0.37228	0.39287
--	--	--	--	--	--										55.9	0.000124904	-0.000966456	-0.000838838	0.000283866		55.9	0.44392	0.40908	0.37867	0.39862
--	--	--	--	--	--										56	-0.000266588	-0.000901216	-0.000108029	-0.000228246		56	0.45264	0.41512	0.38382	0.40549
--	--	--	--	--	--										56.1	-0.00172	-0.000430473	-0.000486057	6.66892e-05		56.1	0.45816	0.42021	0.38855	0.41152
--	--	--	--	--	--										56.2	-0.00186	-0.00112	-0.00135	-0.00107		56.2	0.46433	0.42581	0.39463	0.41646
--	--	--	--	--	--										56.3	-0.00196	-0.00179	-0.000153382	-0.00105		56.3	0.46979	0.4315	0.40072	0.4223
--	--	--	--	--	--										56.4	-0.00177	-0.00169	-0.000742966	-0.000492155		56.4	0.47799	0.43755	0.40501	0.42873
--	--	--	--	--	--										56.5	-0.00189	-0.00135	-0.00125	0.000268156		56.5	0.48282	0.44268	0.4095	0.43443
--	--	--	--	--	--										56.6	-0.00223	-0.00142	-0.000839426	-7.78331e-05		56.6	0.48811	0.44869	0.41618	0.43981
--	--	--	--	--	--										56.7	-0.00241	-0.000875095	-0.000253675	-0.000837358		56.7	0.49431	0.45535	0.42205	0.44513
--	--	--	--	--	--										56.8	-0.00106	0.000960051	-0.000633672	-0.000860139		56.8	0.5012	0.46114	0.42531	0.4508
--	--	--	--	--	--										56.9	0.000862101	0.000366257	-0.000419666	-0.000109251		56.9	0.50723	0.46627	0.43051	0.45503
--	--	--	--	--	--										57	0.000880443	-0.000379936	-0.00122	-0.000152843		57	0.51258	0.47102	0.43622	0.46158
--	--	--	--	--	--										57.1	3.22454e-05	-0.00145	-0.00124	0.000677372		57.1	0.51863	0.47706	0.44037	0.46895
--	--	--	--	--	--										57.2	-0.000822422	-0.00184	-0.00082153	-9.4327e-05		57.2	0.52275	0.48184	0.44722	0.47233
--	--	--	--	--	--										57.3	-0.000180643	-0.00215	-0.000335592	-0.000570703		57.3	0.52759	0.48784	0.45329	0.47852
--	--	--	--	--	--										57.4	-0.000126581	-0.000311877	-0.000568561	0.000105568		57.4	0.53334	0.49317	0.45595	0.48441
--	--	--	--	--	--										57.5	0.00124	8.2573e-05	-0.000323289	0.00147		57.5	0.53878	0.49806	0.46055	0.48832
--	--	--	--	--	--										57.6	0.00267	-0.00167	0.000180119	6.70824e-05		57.6	0.54455	0.50287	0.46596	0.49289
--	--	--	--	--	--										57.7	0.00362	-0.00157	0.000336149	0.000323137		57.7	0.54954	0.50796	0.47152	0.49833
--	--	--	--	--	--										57.8	0.0028	0.000339794	-0.000401797	0.00070722		57.8	0.55262	0.51402	0.47568	0.50211
--	--	--	--	--	--										57.9	0.00371	-0.000321224	-0.00040502	0.000615324		57.9	0.55753	0.51919	0.48178	0.50698
--	--	--	--	--	--										58	0.00342	-0.0011	-0.000106698	0.00111		58	0.56496	0.52514	0.48652	0.51219
--	--	--	--	--	--										58.1	0.00278	-3.22799e-05	-0.000583368	0.00178		58.1	0.57089	0.53027	0.49147	0.51747
--	--	--	--	--	--										58.2	0.00308	0.00114	-0.000124461	0.000129918		58.2	0.5762	0.53421	0.49612	0.52056
--	--	--	--	--	--										58.3	0.00291	0.0011	0.000395483	-0.0014		58.3	0.58157	0.53879	0.50014	0.52622
--	--	--	--	--	--										58.4	0.00238	0.0014	-0.000525949	0.00061925		58.4	0.58808	0.54355	0.50485	0.53157
--	--	--	--	--	--										58.5	0.00391	0.00139	-0.000964936	0.000253625		58.5	0.59555	0.54992	0.50823	0.536
--	--	--	--	--	--										58.6	0.00458	0.00113	-0.000752155	-0.00122		58.6	0.60069	0.55396	0.51291	0.54048
--	--	--	--	--	--										58.7	0.00514	0.000309619	-5.97919e-06	-0.000464666		58.7	0.60611	0.55929	0.51818	0.54536
--	--	--	--	--	--										58.8	0.00476	0.00098274	0.000283553	-0.00012221		58.8	0.61225	0.56362	0.52244	0.54899
--	--	--	--	--	--										58.9	0.00471	0.00176	0.000275644	-0.000343706		58.9	0.6172	0.56775	0.52846	0.55299
--	--	--	--	--	--										59	0.00358	0.00116	7.66834e-05	-0.000621753		59	0.62145	0.57223	0.53044	0.55714
--	--	--	--	--	--										59.1	0.00129	0.00107	0.000457507	-0.000397902		59.1	0.62676	0.57697	0.53294	0.56215
--	--	--	--	--	--										59.2	0.00101	0.000349294	0.000334099	0.00129		59.2	0.63239	0.58131	0.53833	0.56728
--	--	--	--	--	--										59.3	0.00211	0.000890355	0.00073953	0.000384794		59.3	0.63684	0.5853	0.54328	0.57163
--	--	--	--	--	--										59.4	0.00188	0.00195	0.000357801	0.000452345		59.4	0.64105	0.58898	0.54657	0.57498
--	--	--	--	--	--										59.5	0.00159	0.0021	0.00031394	0.000969953		59.5	0.64615	0.59369	0.54988	0.57899
--	--	--	--	--	--										59.6	0.00145	0.00217	0.00094973	6.59037e-05		59.6	0.65015	0.59806	0.55494	0.5842
--	--	--	--	--	--										59.7	6.98851e-05	0.00192	0.000347122	4.94095e-05		59.7	0.65495	0.60247	0.55826	0.58885
--	--	--	--	--	--										59.8	0.00137	0.00154	-0.000638041	-2.71725e-05		59.8	0.65895	0.60613	0.56196	0.59161
--	--	--	--	--	--										59.9	0.00235	0.00135	-6.05463e-05	0.000427993		59.9	0.66208	0.61027	0.56621	0.59532
--	--	--	--	--	--										60	0.00246	0.00254	-4.93872e-05	0.000472372		60	0.66468	0.61464	0.56977	0.5999
--	--	--	--	--	--										60.1	0.00231	0.00287	0.000194712	0.000216317		60.1	0.66875	0.61901	0.57341	0.60373
--	--	--	--	--	--										60.2	0.0031	0.0037	-0.000797693	0.000580372		60.2	0.67162	0.62237	0.57686	0.60681
--	--	--	--	--	--										60.3	0.00198	0.00265	-0.000352821	0.000922041		60.3	0.67552	0.62685	0.58122	0.61067
--	--	--	--	--	--										60.4	0.000423378	0.00301	0.00042728	0.00073903		60.4	0.6798	0.63081	0.58405	0.61476
--	--	--	--	--	--										60.5	0.00106	0.000559473	-1.54867e-05	0.000852527		60.5	0.68399	0.63347	0.58718	0.6193
--	--	--	--	--	--										60.6	0.00201	0.00176	-0.000134181	0.0011		60.6	0.6883	0.63698	0.59193	0.62111
--	--	--	--	--	--										60.7	0.00204	0.00156	-1.19713e-05	-0.000382588		60.7	0.69302	0.64128	0.59609	0.62486
--	--	--	--	--	--										60.8	0.00129	0.00121	-0.000157723	0.000459412		60.8	0.69658	0.64539	0.59956	0.62876
--	--	--	--	--	--										60.9	0.00148	0.00137	0.000117669	0.000743351		60.9	0.70154	0.64859	0.60212	0.63325
--	--	--	--	--	--										61	0.00148	0.00191	-0.000101452	0.000146412		61	0.70611	0.65182	0.60397	0.63569
--	--	--	--	--	--										61.1	0.0011	0.000212312	-0.000399878	-0.000972456		61.1	0.71089	0.65398	0.6081	0.63942
--	--	--	--	--	--										61.2	0.000142287	-0.000579341	-0.00134	-0.000184261		61.2	0.71472	0.65921	0.61176	0.64375
--	--	--	--	--	--										61.3	-0.000705551	-0.000846405	-0.000866801	0.00196		61.3	0.72054	0.66374	0.61625	0.64627
--	--	--	--	--	--										61.4	-7.62351e-05	-0.00155	-0.000325818	0.00108		61.4	0.72333	0.66698	0.61918	0.64972
--	--	--	--	--	--										61.5	0.000888355	-0.00172	0.000529331	0.000819145		61.5	0.72658	0.67066	0.62048	0.65333
--	--	--	--	--	--										61.6	0.000969382	-0.00128	-0.000243155	0.000783017		61.6	0.7302	0.67374	0.62255	0.6552
--	--	--	--	--	--										61.7	0.00149	0.000358706	0.000463179	0.000260695		61.7	0.73468	0.67707	0.62707	0.6581
--	--	--	--	--	--										61.8	0.00159	3.91831e-05	-3.04975e-06	0.000553666		61.8	0.73704	0.68038	0.62973	0.66306
--	--	--	--	--	--										61.9	0.000124905	0.00136	0.000120972	0.00107		61.9	0.74011	0.68428	0.63305	0.66529
--	--	--	--	--	--										62	0.000879125	0.00303	-0.000460493	-9.31486e-05		62	0.74408	0.68746	0.63677	0.66841
--	--	--	--	--	--										62.1	0.000303631	0.00249	-0.000874632	-0.000209788		62.1	0.74683	0.69098	0.64011	0.67198
--	--	--	--	--	--										62.2	0.000895186	0.00358	-9.08253e-05	0.000759061		62.2	0.75058	0.69434	0.64202	0.67491
--	--	--	--	--	--										62.3	0.00129	0.00309	-0.000974419	3.60568e-05		62.3	0.75191	0.69748	0.64424	0.6768
--	--	--	--	--	--										62.4	0.00134	0.00259	-0.00152	-0.000781983		62.4	0.75479	0.70058	0.64685	0.6795
--	--	--	--	--	--										62.5	0.000570939	0.00208	-0.000910797	-0.000109251		62.5	0.75753	0.70392	0.65027	0.68227
--	--	--	--	--	--										62.6	9.14608e-05	0.00245	-8.83226e-05	-0.000764311		62.6	0.7589	0.7058	0.6531	0.68576
--	--	--	--	--	--										62.7	-0.000382503	0.00263	-0.000515193	4.63878e-06		62.7	0.76103	0.70852	0.6559	0.68927
--	--	--	--	--	--										62.8	-0.000384899	0.00425	-0.00107	-4.09169e-05		62.8	0.76479	0.71115	0.65948	0.69224
--	--	--	--	--	--										62.9	6.65284e-05	0.00319	-0.000419318	-0.000523179		62.9	0.76714	0.7132	0.662	0.69378
--	--	--	--	--	--										63	-0.000110039	0.00254	-0.000644858	-0.000514149		63	0.77122	0.71673	0.66507	0.69607
--	--	--	--	--	--										63.1	-0.00058652	0.00145	-0.00149	-0.00182		63.1	0.77444	0.72018	0.6669	0.69932
--	--	--	--	--	--										63.2	0.000822064	0.00201	-0.000849199	-0.00186		63.2	0.77804	0.72316	0.67013	0.70324
--	--	--	--	--	--										63.3	2.43349e-05	0.00239	-0.000796149	-0.000100218		63.3	0.78089	0.72506	0.67224	0.70468
--	--	--	--	--	--										63.4	0.00116	0.00197	-0.000583794	-0.000453277		63.4	0.78542	0.72844	0.67486	0.70578
--	--	--	--	--	--										63.5	0.00145	0.000163631	-0.000708267	0.00103		63.5	0.78878	0.73147	0.67736	0.7105
--	--	--	--	--	--										63.6	0.000738757	-0.000715054	0.00052672	7.76861e-05		63.6	0.79173	0.73365	0.67945	0.71352
--	--	--	--	--	--										63.7	0.00105	-0.000111665	0.000169093	-0.000393189		63.7	0.79587	0.73611	0.68249	0.71551
--	--	--	--	--	--										63.8	0.00136	0.00149	8.28088e-05	-0.000261627		63.8	0.79909	0.73932	0.68524	0.71887
--	--	--	--	--	--										63.9	0.000789341	0.00131	0.000420064	0.000180971		63.9	0.80358	0.7414	0.68793	0.72232
--	--	--	--	--	--										64	-0.000693801	0.000899483	0.000126697	-0.000678307		64	0.80586	0.74381	0.68921	0.72413
--	--	--	--	--	--										64.1	0.000129821	0.000907932	-0.000369226	1.87761e-05		64.1	0.80716	0.74693	0.69016	0.72683
--	--	--	--	--	--										64.2	0.000310943	0.00026304	0.000235511	-0.00103		64.2	0.80843	0.74979	0.69251	0.73014
--	--	--	--	--	--										64.3	-0.000999949	-0.000759872	-0.000406618	-0.00119		64.3	0.81113	0.7524	0.6953	0.73082
--	--	--	--	--	--										64.4	-0.00111	-0.000150939	-0.000472953	7.38861e-06		64.4	0.81269	0.75419	0.69774	0.73289
--	--	--	--	--	--										64.5	-0.000366919	-0.00031098	-0.000606375	0.000230455		64.5	0.81463	0.7562	0.70051	0.7341
--	--	--	--	--	--										64.6	-3.58399e-05	-0.000909264	-9.3649e-05	0.00153		64.6	0.81592	0.75922	0.70264	0.7368
--	--	--	--	--	--										64.7	0.000499615	-0.00137	-0.000406324	-0.000422645		64.7	0.81829	0.76195	0.70455	0.73967
--	--	--	--	--	--										64.8	0.000872051	-0.00126	-0.00131	-0.000873882		64.8	0.82121	0.76384	0.70724	0.74222
--	--	--	--	--	--										64.9	0.00153	-0.00114	-0.000740223	7.21872e-05		64.9	0.82529	0.76653	0.70841	0.74414
--	--	--	--	--	--										65	0.00249	-0.00118	-0.00137	0.000453128		65	0.82799	0.76926	0.71089	0.74612
--	--	--	--	--	--										65.1	0.00383	-0.000241157	-0.000992953	0.000406395		65.1	0.83011	0.77098	0.71278	0.74775
--	--	--	--	--	--										65.2	0.00217	0.00050423	-0.00105	-3.42405e-05		65.2	0.8322	0.77269	0.71593	0.75086
--	--	--	--	--	--										65.3	0.00247	0.00132	-8.09997e-05	-0.000335067		65.3	0.83441	0.77514	0.71861	0.75198
--	--	--	--	--	--										65.4	0.00268	0.00204	-0.000614101	-0.000264376		65.4	0.83623	0.77802	0.71896	0.75447
--	--	--	--	--	--										65.5	0.00211	0.00161	-0.000845149	-0.00112		65.5	0.83946	0.77988	0.72145	0.75677
--	--	--	--	--	--										65.6	0.00173	9.38703e-05	-1.09059e-05	-0.000822044		65.6	0.84202	0.782	0.72526	0.75901
--	--	--	--	--	--										65.7	0.00172	0.000963179	-0.000285712	0.00116		65.7	0.84571	0.78357	0.72631	0.76208
--	--	--	--	--	--										65.8	0.00211	0.00112	-0.000119907	0.00145		65.8	0.8489	0.7864	0.72783	0.76392
--	--	--	--	--	--										65.9	0.00336	0.0018	0.000409358	1.32777e-05		65.9	0.85165	0.78876	0.72933	0.76592
--	--	--	--	--	--										66	0.00357	0.00112	-0.000233675	-0.000254951		66	0.85434	0.79072	0.73127	0.76758
--	--	--	--	--	--										66.1	0.00352	0.00215	-0.000970743	-0.000106109		66.1	0.8584	0.79288	0.73347	0.76909
--	--	--	--	--	--										66.2	0.0037	0.00134	-0.000151679	0.000459412		66.2	0.85984	0.79566	0.73475	0.77138
--	--	--	--	--	--										66.3	0.00367	0.00118	0.000793672	-0.000379446		66.3	0.86265	0.79786	0.73695	0.77356
--	--	--	--	--	--										66.4	0.0038	0.00133	0.000395855	0.000585084		66.4	0.86545	0.80021	0.73842	0.77483
--	--	--	--	--	--										66.5	0.00338	0.00257	-0.00026723	0.00218		66.5	0.8669	0.80121	0.74098	0.77678
--	--	--	--	--	--										66.6	0.00405	0.00198	0.000771142	-0.000276158		66.6	0.8683	0.80313	0.74292	0.7794
--	--	--	--	--	--										66.7	0.00222	0.000782497	-7.96672e-05	-0.000369233		66.7	0.86919	0.80493	0.74483	0.78198
--	--	--	--	--	--										66.8	0.000510044	-0.000421932	-0.000102277	2.70239e-05		66.8	0.87058	0.80711	0.74672	0.78273
--	--	--	--	--	--										66.9	0.00103	-0.000151528	-8.16652e-05	-0.0001336		66.9	0.87231	0.80942	0.74825	0.78354
--	--	--	--	--	--										67	0.00106	0.000287305	6.97324e-05	-8.13672e-05		67	0.87382	0.81137	0.75036	0.78576
--	--	--	--	--	--										67.1	0.000611932	0.000259048	1.72164e-05	0.000487297		67.1	0.87443	0.81373	0.7506	0.78768
--	--	--	--	--	--										67.2	0.00119	-0.000848105	0.00036326	0.00179		67.2	0.87566	0.81557	0.75377	0.78857
--	--	--	--	--	--										67.3	0.000630395	-0.00129	-0.000747149	0.00107		67.3	0.878	0.81698	0.75595	0.79116
--	--	--	--	--	--										67.4	0.00124	9.25395e-05	0.000206536	-0.000236493		67.4	0.87915	0.81714	0.75546	0.79278
--	--	--	--	--	--										67.5	0.00219	0.000726044	7.97997e-05	0.000986054		67.5	0.88038	0.81858	0.7578	0.79306
--	--	--	--	--	--										67.6	0.00191	0.000413392	0.00073527	0.00236		67.6	0.88116	0.82084	0.76069	0.79461
--	--	--	--	--	--										67.7	0.00207	8.43074e-05	0.00167	0.00107		67.7	0.88197	0.8216	0.76088	0.79713
--	--	--	--	--	--										67.8	0.00156	3.27142e-05	0.00243	0.00211		67.8	0.88368	0.82348	0.76171	0.7992
--	--	--	--	--	--										67.9	0.000835611	0.000754486	0.00172	0.00274		67.9	0.8856	0.82544	0.76365	0.80134
--	--	--	--	--	--										68	0.00125	0.00145	0.00269	0.00273		68	0.88757	0.82647	0.76525	0.80259
--	--	--	--	--	--										68.1	0.00347	0.00155	0.00377	0.00373		68.1	0.89086	0.82799	0.7659	0.80477
--	--	--	--	--	--										68.2	0.00348	0.00228	0.00473	0.00489		68.2	0.89318	0.82955	0.76831	0.80598
--	--	--	--	--	--										68.3	0.00375	0.00313	0.00523	0.00628		68.3	0.89555	0.83194	0.77118	0.80703
--	--	--	--	--	--										68.4	0.00559	0.00427	0.00652	0.00797		68.4	0.89724	0.834	0.77084	0.80769
--	--	--	--	--	--										68.5	0.00678	0.00621	0.00721	0.01016		68.5	0.89978	0.83471	0.77221	0.80859
--	--	--	--	--	--										68.6	0.0075	0.00749	0.00802	0.01188		68.6	0.90165	0.83639	0.7743	0.81158
--	--	--	--	--	--										68.7	0.00899	0.00951	0.01	0.01226		68.7	0.90295	0.8386	0.77581	0.81302
--	--	--	--	--	--										68.8	0.01239	0.01155	0.01221	0.01449		68.8	0.90367	0.8408	0.77545	0.81301
--	--	--	--	--	--										68.9	0.0145	0.01407	0.01385	0.01696		68.9	0.90564	0.84193	0.7768	0.81428
--	--	--	--	--	--										69	0.01729	0.01716	0.01625	0.01834		69	0.90798	0.84226	0.77951	0.81696
--	--	--	--	--	--										69.1	0.02146	0.02182	0.01912	0.02226		69.1	0.9096	0.84415	0.7804	0.81731
--	--	--	--	--	--										69.2	0.02405	0.02456	0.02125	0.02424		69.2	0.9125	0.84593	0.77896	0.81845
--	--	--	--	--	--										69.3	0.0252	0.02797	0.02312	0.02635		69.3	0.91251	0.84708	0.78042	0.8207
--	--	--	--	--	--										69.4	0.02847	0.03127	0.0265	0.02922		69.4	0.91402	0.84695	0.78282	0.82145
--	--	--	--	--	--										69.5	0.0326	0.03468	0.02979	0.03337		69.5	0.91393	0.84988	0.78373	0.82333
--	--	--	--	--	--										69.6	0.03526	0.03858	0.03339	0.03755		69.6	0.91393	0.85201	0.78563	0.82564
--	--	--	--	--	--										69.7	0.03965	0.04409	0.03741	0.04106		69.7	0.9147	0.85272	0.78632	0.82592
--	--	--	--	--	--										69.8	0.04381	0.04914	0.04136	0.04545		69.8	0.91655	0.85356	0.78719	0.82625
--	--	--	--	--	--										69.9	0.04792	0.05435	0.04627	0.05043		69.9	0.91762	0.85466	0.78812	0.82787
--	--	--	--	--	--										70	0.05378	0.05843	0.05092	0.05682		70	0.91918	0.85606	0.79001	0.8292
--	--	--	--	--	--										70.1	0.06083	0.06355	0.05603	0.06263		70.1	0.92133	0.85705	0.7921	0.83
--	--	--	--	--	--										70.2	0.06659	0.07079	0.06141	0.0688		70.2	0.9211	0.8589	0.79311	0.8318
--	--	--	--	--	--										70.3	0.0719	0.07707	0.06752	0.07381		70.3	0.92243	0.85969	0.79345	0.83244
--	--	--	--	--	--										70.4	0.07829	0.08192	0.07332	0.08139		70.4	0.9268	0.86122	0.79515	0.83345
--	--	--	--	--	--										70.5	0.08633	0.08959	0.08036	0.08862		70.5	0.92788	0.86332	0.79734	0.83423
--	--	--	--	--	--										70.6	0.09376	0.09813	0.08698	0.09557		70.6	0.92832	0.86279	0.79757	0.83573
--	--	--	--	--	--										70.7	0.10192	0.10706	0.09456	0.104		70.7	0.92816	0.86456	0.799	0.83826
--	--	--	--	--	--										70.8	0.10915	0.11462	0.10182	0.11166		70.8	0.92966	0.86588	0.79951	0.83936
--	--	--	--	--	--										70.9	0.11764	0.12163	0.10951	0.11952		70.9	0.93176	0.86638	0.8002	0.83953
--	--	--	--	--	--										71	0.1257	0.13074	0.11748	0.12916		71	0.93329	0.86822	0.80205	0.83968
--	--	--	--	--	--										71.1	0.13287	0.14028	0.12505	0.13909		71.1	0.93531	0.86968	0.80254	0.84092
--	--	--	--	--	--										71.2	0.14123	0.1492	0.13271	0.14624		71.2	0.93595	0.87164	0.80372	0.84298
--	--	--	--	--	--										71.3	0.15141	0.15828	0.14128	0.15571		71.3	0.93586	0.87316	0.80505	0.84407
--	--	--	--	--	--										71.4	0.16056	0.16722	0.15014	0.16645		71.4	0.93684	0.8726	0.80588	0.84469
--	--	--	--	--	--										71.5	0.17017	0.17645	0.15846	0.17719		71.5	0.93751	0.87309	0.80593	0.84559
--	--	--	--	--	--										71.6	0.18068	0.1853	0.16693	0.18408		71.6	0.93917	0.8743	0.80633	0.84545
--	--	--	--	--	--										71.7	0.19072	0.19408	0.17598	0.19309		71.7	0.94001	0.87545	0.80864	0.84743
--	--	--	--	--	--										71.8	0.20021	0.20508	0.18508	0.20401		71.8	0.94113	0.87676	0.8089	0.84914
--	--	--	--	--	--										71.9	0.21109	0.21678	0.19447	0.21339		71.9	0.9415	0.87763	0.80886	0.84951
--	--	--	--	--	--										72	0.22109	0.22671	0.20316	0.22336		72	0.94165	0.87851	0.80952	0.84964
--	--	--	--	--	--										72.1	0.22989	0.23609	0.21269	0.2337		72.1	0.94339	0.87927	0.81001	0.85135
--	--	--	--	--	--										72.2	0.24071	0.24666	0.2215	0.24384		72.2	0.94335	0.88097	0.8124	0.85202
--	--	--	--	--	--										72.3	0.25115	0.25837	0.23071	0.25356		72.3	0.94485	0.88278	0.81339	0.85402
--	--	--	--	--	--										72.4	0.26255	0.26747	0.23954	0.26392		72.4	0.94714	0.88343	0.8128	0.85379
--	--	--	--	--	--										72.5	0.27286	0.27852	0.24905	0.27516		72.5	0.94914	0.88377	0.81412	0.8544
--	--	--	--	--	--										72.6	0.28254	0.28916	0.25853	0.28557		72.6	0.94883	0.88537	0.81439	0.8568
--	--	--	--	--	--										72.7	0.29133	0.29952	0.26753	0.29626		72.7	0.94868	0.88555	0.81597	0.85573
--	--	--	--	--	--										72.8	0.30211	0.30927	0.27632	0.30672		72.8	0.94943	0.88667	0.81677	0.85685
--	--	--	--	--	--										72.9	0.31201	0.31928	0.28514	0.31526		72.9	0.95021	0.88846	0.81779	0.85749
--	--	--	--	--	--										73	0.32082	0.32894	0.29447	0.32494		73	0.95095	0.88923	0.82041	0.8584
--	--	--	--	--	--										73.1	0.32974	0.33838	0.30289	0.33342		73.1	0.9519	0.88975	0.82021	0.85978
--	--	--	--	--	--										73.2	0.33954	0.34825	0.31224	0.3436		73.2	0.95171	0.88939	0.82142	0.86058
--	--	--	--	--	--										73.3	0.35057	0.35703	0.32119	0.35536		73.3	0.95266	0.89025	0.82252	0.86172
--	--	--	--	--	--										73.4	0.3606	0.36713	0.33007	0.36491		73.4	0.95213	0.89209	0.82328	0.86142
--	--	--	--	--	--										73.5	0.37122	0.37571	0.33878	0.3736		73.5	0.95362	0.89163	0.82431	0.86163
--	--	--	--	--	--										73.6	0.38161	0.38602	0.34693	0.38354		73.6	0.95507	0.8921	0.82472	0.86394
--	--	--	--	--	--										73.7	0.39124	0.39546	0.35569	0.39274		73.7	0.95681	0.89393	0.82475	0.86597
--	--	--	--	--	--										73.8	0.40259	0.40522	0.36346	0.40134		73.8	0.95842	0.89464	0.82524	0.86465
--	--	--	--	--	--										73.9	0.41362	0.41548	0.37227	0.41086		73.9	0.95927	0.89503	0.82581	0.86575
--	--	--	--	--	--										74	0.42331	0.42561	0.38064	0.41957		74	0.96122	0.89648	0.82745	0.8658
--	--	--	--	--	--										74.1	0.43183	0.43314	0.38882	0.42898		74.1	0.96133	0.8976	0.82797	0.86704
--	--	--	--	--	--										74.2	0.44081	0.44249	0.39694	0.43822		74.2	0.9627	0.89761	0.82772	0.86712
--	--	--	--	--	--										74.3	0.44989	0.4517	0.40489	0.44647		74.3	0.96266	0.89851	0.82699	0.86815
--	--	--	--	--	--										74.4	0.45755	0.46051	0.4126	0.45508		74.4	0.96362	0.90017	0.82811	0.86958
--	--	--	--	--	--										74.5	0.46642	0.46808	0.41968	0.46398		74.5	0.9643	0.90013	0.82975	0.87107
--	--	--	--	--	--										74.6	0.47614	0.47748	0.4282	0.4716		74.6	0.9667	0.90086	0.83055	0.87023
--	--	--	--	--	--										74.7	0.48487	0.48641	0.43509	0.48004		74.7	0.96873	0.90191	0.83066	0.8708
--	--	--	--	--	--										74.8	0.49334	0.49467	0.44188	0.48748		74.8	0.96737	0.90252	0.83253	0.87203
--	--	--	--	--	--										74.9	0.50197	0.50354	0.44902	0.49462		74.9	0.96678	0.90341	0.83157	0.87313
--	--	--	--	--	--										75	0.51083	0.51128	0.45713	0.50214		75	0.96774	0.90476	0.83171	0.87277
--	--	--	--	--	--										75.1	0.51835	0.51815	0.46287	0.50971		75.1	0.97	0.90512	0.83269	0.8738
--	--	--	--	--	--										75.2	0.52563	0.52462	0.46905	0.51816		75.2	0.9691	0.90572	0.83453	0.87369
--	--	--	--	--	--										75.3	0.53213	0.53304	0.47696	0.52518		75.3	0.96972	0.90573	0.83526	0.87554
--	--	--	--	--	--										75.4	0.53854	0.54086	0.48368	0.53266		75.4	0.96863	0.90569	0.83631	0.87468
--	--	--	--	--	--										75.5	0.54596	0.54735	0.49047	0.5402		75.5	0.9689	0.90655	0.83635	0.87481
--	--	--	--	--	--										75.6	0.55365	0.55398	0.49703	0.54766		75.6	0.9698	0.90782	0.83605	0.87502
--	--	--	--	--	--										75.7	0.56027	0.56174	0.50425	0.55499		75.7	0.97051	0.90817	0.83643	0.87675
--	--	--	--	--	--										75.8	0.56687	0.56842	0.51026	0.56243		75.8	0.97152	0.90866	0.83959	0.87771
--	--	--	--	--	--										75.9	0.57336	0.57404	0.51613	0.56847		75.9	0.97245	0.90885	0.83837	0.8778
--	--	--	--	--	--										76	0.58236	0.58136	0.52291	0.57482		76	0.9722	0.90898	0.84018	0.87771
--	--	--	--	--	--										76.1	0.58927	0.58893	0.52927	0.58116		76.1	0.97362	0.9094	0.84133	0.87899
--	--	--	--	--	--										76.2	0.59641	0.59566	0.53532	0.5895		76.2	0.97555	0.9103	0.84036	0.87951
--	--	--	--	--	--										76.3	0.60461	0.60197	0.54108	0.59584		76.3	0.97439	0.91171	0.84005	0.87956
--	--	--	--	--	--										76.4	0.61284	0.60692	0.54737	0.60163		76.4	0.97363	0.91107	0.84055	0.88039
--	--	--	--	--	--										76.5	0.621	0.61231	0.55305	0.608		76.5	0.97501	0.91159	0.84179	0.88091
--	--	--	--	--	--										76.6	0.62781	0.61975	0.55864	0.61498		76.6	0.97561	0.91203	0.84222	0.88071
--	--	--	--	--	--										76.7	0.63265	0.62487	0.56361	0.62115		76.7	0.97424	0.9131	0.84216	0.88196
--	--	--	--	--	--										76.8	0.63875	0.62964	0.56946	0.62625		76.8	0.97343	0.91352	0.84324	0.88395
--	--	--	--	--	--										76.9	0.64462	0.63613	0.57503	0.63243		76.9	0.97494	0.91411	0.84343	0.88361
--	--	--	--	--	--										77	0.65049	0.64154	0.5804	0.63836		77	0.97654	0.91464	0.84413	0.88356
--	--	--	--	--	--										77.1	0.65649	0.64641	0.58493	0.64458		77.1	0.9779	0.91534	0.84443	0.88277
--	--	--	--	--	--										77.2	0.66235	0.6537	0.59051	0.64996		77.2	0.97777	0.91587	0.84459	0.88393
--	--	--	--	--	--										77.3	0.66599	0.65893	0.59642	0.65554		77.3	0.97843	0.91583	0.84565	0.88537
--	--	--	--	--	--										77.4	0.67064	0.66571	0.60081	0.6608		77.4	0.97888	0.91499	0.84731	0.8849
--	--	--	--	--	--										77.5	0.6772	0.67127	0.60694	0.66724		77.5	0.97907	0.9149	0.84789	0.88618
--	--	--	--	--	--										77.6	0.68335	0.67695	0.61108	0.67401		77.6	0.98092	0.91564	0.84678	0.88664
--	--	--	--	--	--										77.7	0.68725	0.68269	0.61582	0.67893		77.7	0.98228	0.91661	0.84794	0.88719
--	--	--	--	--	--										77.8	0.69312	0.68802	0.62133	0.68283		77.8	0.98277	0.91704	0.84806	0.88684
--	--	--	--	--	--										77.9	0.69902	0.69382	0.62562	0.68923		77.9	0.98426	0.91743	0.84891	0.88746
--	--	--	--	--	--										78	0.70385	0.70035	0.6304	0.69296		78	0.98565	0.91866	0.84818	0.88732
--	--	--	--	--	--										78.1	0.70894	0.70423	0.6355	0.69868		78.1	0.98588	0.919	0.84851	0.88777
--	--	--	--	--	--										78.2	0.7146	0.70977	0.64031	0.70508		78.2	0.98614	0.91902	0.84932	0.88907
--	--	--	--	--	--										78.3	0.71924	0.71417	0.64477	0.70934		78.3	0.98607	0.91843	0.84829	0.8882
--	--	--	--	--	--										78.4	0.72271	0.71946	0.64939	0.714		78.4	0.98612	0.91882	0.84887	0.8884
--	--	--	--	--	--										78.5	0.72764	0.72404	0.65319	0.71902		78.5	0.98696	0.91882	0.84911	0.89018
--	--	--	--	--	--										78.6	0.73269	0.72829	0.65789	0.72369		78.6	0.98647	0.91778	0.84892	0.89123
--	--	--	--	--	--										78.7	0.73865	0.73136	0.66255	0.72767		78.7	0.98671	0.91869	0.85	0.8909
--	--	--	--	--	--										78.8	0.74315	0.73642	0.66678	0.73287		78.8	0.98711	0.91996	0.85016	0.89095
--	--	--	--	--	--										78.9	0.74859	0.74134	0.67089	0.7365		78.9	0.98721	0.91993	0.8511	0.89212
--	--	--	--	--	--										79	0.75464	0.74629	0.67555	0.74332		79	0.98752	0.92008	0.85074	0.8909
--	--	--	--	--	--										79.1	0.76034	0.75037	0.67907	0.74761		79.1	0.98938	0.9214	0.85085	0.89089
--	--	--	--	--	--										79.2	0.76418	0.75478	0.68329	0.75136		79.2	0.99013	0.9224	0.85224	0.89245
--	--	--	--	--	--										79.3	0.76922	0.75901	0.68705	0.75624		79.3	0.98969	0.92265	0.85262	0.89323
--	--	--	--	--	--										79.4	0.7733	0.76359	0.69191	0.7602		79.4	0.98942	0.92261	0.85268	0.89307
--	--	--	--	--	--										79.5	0.77758	0.7679	0.69469	0.76433		79.5	0.99047	0.92317	0.85371	0.8925
--	--	--	--	--	--										79.6	0.78274	0.7708	0.69759	0.76788		79.6	0.99091	0.92383	0.85346	0.8939
--	--	--	--	--	--										79.7	0.78708	0.77564	0.70212	0.77336		79.7	0.99081	0.92349	0.85393	0.89538
--	--	--	--	--	--										79.8	0.78975	0.77939	0.70586	0.77775		79.8	0.99154	0.92344	0.85381	0.89451
--	--	--	--	--	--										79.9	0.79317	0.78203	0.70956	0.78054		79.9	0.99151	0.92352	0.85465	0.893
--	--	--	--	--	--										80	0.79664	0.78428	0.71276	0.78417		80	0.99135	0.92488	0.85541	0.89481
--	--	--	--	--	--										80.1	0.80061	0.78884	0.7158	0.78873		80.1	0.99108	0.92348	0.85563	0.89507
--	--	--	--	--	--										80.2	0.80319	0.79189	0.71993	0.79398		80.2	0.99077	0.92349	0.85436	0.89498
--	--	--	--	--	--										80.3	0.80638	0.79676	0.72332	0.79707		80.3	0.98971	0.92384	0.8554	0.89443
--	--	--	--	--	--										80.4	0.81064	0.80115	0.72708	0.80064		80.4	0.99009	0.92461	0.85642	0.89475
--	--	--	--	--	--										80.5	0.81401	0.80525	0.72901	0.80303		80.5	0.99095	0.92523	0.85522	0.89589
--	--	--	--	--	--										80.6	0.8163	0.80755	0.73298	0.80848		80.6	0.99166	0.92541	0.85514	0.89558
--	--	--	--	--	--										80.7	0.8196	0.8106	0.73676	0.81009		80.7	0.99226	0.92572	0.85555	0.8955
--	--	--	--	--	--										80.8	0.82248	0.81536	0.73962	0.81379		80.8	0.99203	0.92635	0.85539	0.8963
--	--	--	--	--	--										80.9	0.82525	0.81976	0.74289	0.8173		80.9	0.99215	0.92648	0.85602	0.89623
--	--	--	--	--	--										81	0.82872	0.82219	0.74581	0.81979		81	0.99137	0.92701	0.85568	0.89734
--	--	--	--	--	--										81.1	0.83201	0.82517	0.74837	0.82252		81.1	0.99034	0.92724	0.85615	0.89787
--	--	--	--	--	--										81.2	0.83579	0.82793	0.75083	0.82599		81.2	0.99133	0.92739	0.8577	0.89695
--	--	--	--	--	--										81.3	0.83902	0.83065	0.75414	0.82986		81.3	0.99222	0.92779	0.8569	0.89749
--	--	--	--	--	--										81.4	0.84149	0.83301	0.75692	0.83364		81.4	0.99314	0.92684	0.8562	0.8973
--	--	--	--	--	--										81.5	0.84554	0.83655	0.75947	0.8364		81.5	0.99315	0.92692	0.85689	0.8966
--	--	--	--	--	--										81.6	0.84925	0.8395	0.76163	0.84037		81.6	0.99313	0.92818	0.8577	0.8966
--	--	--	--	--	--										81.7	0.85164	0.84165	0.76485	0.84351		81.7	0.99463	0.92905	0.85651	0.89742
--	--	--	--	--	--										81.8	0.85428	0.84477	0.76762	0.84661		81.8	0.99642	0.92748	0.85657	0.89852
--	--	--	--	--	--										81.9	0.85759	0.84862	0.77087	0.84798		81.9	0.99598	0.9279	0.85908	0.89785
--	--	--	--	--	--										82	0.86036	0.8518	0.77393	0.85106		82	0.99626	0.92928	0.85951	0.89852
--	--	--	--	--	--										82.1	0.86518	0.85407	0.77618	0.85424		82.1	0.99591	0.92885	0.85914	0.89874
--	--	--	--	--	--										82.2	0.86964	0.85712	0.77864	0.85757		82.2	0.99583	0.92881	0.85846	0.89799
--	--	--	--	--	--										82.3	0.87142	0.85808	0.78094	0.85872		82.3	0.99657	0.929	0.85776	0.89876
--	--	--	--	--	--										82.4	0.873	0.85998	0.78356	0.8622		82.4	0.99588	0.92845	0.85894	0.89975
--	--	--	--	--	--										82.5	0.87351	0.86294	0.78594	0.86594		82.5	0.99618	0.92855	0.86045	0.89938
--	--	--	--	--	--										82.6	0.87557	0.86514	0.78824	0.8689		82.6	0.99655	0.92927	0.85979	0.8987
--	--	--	--	--	--										82.7	0.87743	0.86758	0.7907	0.87144		82.7	0.9953	0.92891	0.85927	0.89846
--	--	--	--	--	--										82.8	0.87754	0.86878	0.79227	0.87379		82.8	0.99511	0.92862	0.8606	0.89878
--	--	--	--	--	--										82.9	0.878	0.86979	0.79462	0.87617		82.9	0.9959	0.92929	0.86062	0.89952
--	--	--	--	--	--										83	0.88056	0.87181	0.79608	0.87876		83	0.99662	0.9304	0.86088	0.9001
--	--	--	--	--	--										83.1	0.88177	0.87391	0.79857	0.88189		83.1	0.99697	0.93022	0.8617	0.89905
--	--	--	--	--	--										83.2	0.88192	0.87571	0.80012	0.88592		83.2	0.99725	0.93015	0.86072	0.89995
--	--	--	--	--	--										83.3	0.88315	0.87676	0.80234	0.88784		83.3	0.99698	0.93038	0.86021	0.90089
--	--	--	--	--	--										83.4	0.88683	0.87928	0.80372	0.88904		83.4	0.99757	0.93052	0.86044	0.90156
--	--	--	--	--	--										83.5	0.88955	0.88225	0.80545	0.89082		83.5	0.99746	0.93029	0.86014	0.89985
--	--	--	--	--	--										83.6	0.89118	0.88405	0.80758	0.89399		83.6	0.9988	0.9309	0.8613	0.90057
--	--	--	--	--	--										83.7	0.89321	0.8855	0.8096	0.89515		83.7	0.99827	0.93066	0.86097	0.90169
--	--	--	--	--	--										83.8	0.89621	0.88669	0.81111	0.89736		83.8	0.99903	0.93071	0.85989	0.90151
--	--	--	--	--	--										83.9	0.89797	0.88799	0.81261	0.90019		83.9	1.00019	0.93042	0.86039	0.9012
--	--	--	--	--	--										84	0.89945	0.88956	0.81372	0.90193		84	1.00027	0.93131	0.86123	0.90145
--	--	--	--	--	--										84.1	0.90186	0.89236	0.8168	0.90214		84.1	0.99888	0.9316	0.86075	0.90076
--	--	--	--	--	--										84.2	0.90398	0.89372	0.81827	0.90539		84.2	0.99981	0.93171	0.8611	0.9017
--	--	--	--	--	--										84.3	0.90597	0.89582	0.82051	0.90712		84.3	1.00012	0.93178	0.86113	0.90197
--	--	--	--	--	--										84.4	0.90802	0.89743	0.82361	0.90942		84.4	0.99969	0.93159	0.86065	0.9026
--	--	--	--	--	--										84.5	0.91028	0.90097	0.82532	0.91156		84.5	0.99998	0.93194	0.861	0.90099
--	--	--	--	--	--										84.6	0.91268	0.90329	0.82701	0.91475		84.6	0.99837	0.93154	0.86252	0.90026
--	--	--	--	--	--										84.7	0.91381	0.90424	0.82876	0.91594		84.7	0.99912	0.93266	0.86168	0.90017
--	--	--	--	--	--										84.8	0.91591	0.90482	0.82999	0.9182		84.8	0.99974	0.93265	0.86061	0.90194
--	--	--	--	--	--										84.9	0.91784	0.90595	0.83187	0.91931		84.9	0.99925	0.93284	0.86152	0.90076
--	--	--	--	--	--										85	0.91837	0.9074	0.83304	0.92183		85	0.99816	0.93279	0.8618	0.90119
--	--	--	--	--	--										85.1	0.91883	0.91037	0.83504	0.92194		85.1	0.99866	0.9334	0.86159	0.9018
--	--	--	--	--	--										85.2	0.91931	0.91211	0.83602	0.92448		85.2	0.99888	0.93257	0.86183	0.90181
--	--	--	--	--	--										85.3	0.91964	0.9122	0.8374	0.9262		85.3	0.99846	0.9326	0.86241	0.90105
--	--	--	--	--	--										85.4	0.9209	0.91385	0.83957	0.92819		85.4	0.99782	0.93312	0.86146	0.90232
--	--	--	--	--	--										85.5	0.9216	0.91601	0.84008	0.92988		85.5	0.9966	0.93257	0.86186	0.90231
--	--	--	--	--	--										85.6	0.92393	0.91691	0.84149	0.93235		85.6	0.99702	0.93355	0.86245	0.90123
--	--	--	--	--	--										85.7	0.92615	0.91775	0.84234	0.93439		85.7	0.99665	0.93403	0.86224	0.90129
--	--	--	--	--	--										85.8	0.92717	0.91898	0.84386	0.93372		85.8	0.99739	0.93373	0.86146	0.90111
--	--	--	--	--	--										85.9	0.9275	0.92182	0.84558	0.93658		85.9	0.99557	0.9329	0.86157	0.90095
--	--	--	--	--	--										86	0.92855	0.92269	0.84726	0.93821		86	0.99537	0.93344	0.86107	0.90198
--	--	--	--	--	--										86.1	0.93032	0.92398	0.84745	0.93985		86.1	0.99412	0.93348	0.86222	0.90229
--	--	--	--	--	--										86.2	0.93207	0.92496	0.8489	0.94165		86.2	0.99431	0.93417	0.86112	0.90159
--	--	--	--	--	--										86.3	0.9321	0.92515	0.851	0.94234		86.3	0.99522	0.93246	0.85978	0.90289
--	--	--	--	--	--										86.4	0.93355	0.92577	0.85158	0.94475		86.4	0.99633	0.93289	0.8621	0.90202
--	--	--	--	--	--										86.5	0.93672	0.9256	0.853	0.94478		86.5	0.99605	0.9337	0.86157	0.90077
--	--	--	--	--	--										86.6	0.93828	0.92715	0.85395	0.94599		86.6	0.997	0.93248	0.86025	0.90217
--	--	--	--	--	--										86.7	0.93814	0.92813	0.85542	0.94804		86.7	0.99768	0.93262	0.85988	0.90211
--	--	--	--	--	--										86.8	0.93909	0.93007	0.85715	0.94986		86.8	0.99879	0.93243	0.8609	0.90171
--	--	--	--	--	--										86.9	0.93972	0.93047	0.85778	0.95016		86.9	0.99846	0.932	0.86116	0.9032
--	--	--	--	--	--										87	0.93942	0.92984	0.85767	0.9516		87	0.99926	0.93198	0.85958	0.90293
--	--	--	--	--	--										87.1	0.9389	0.9312	0.85807	0.95147		87.1	0.99882	0.93169	0.86033	0.90222
--	--	--	--	--	--										87.2	0.9388	0.93218	0.85928	0.95329		87.2	0.99768	0.93218	0.86117	0.90272
--	--	--	--	--	--										87.3	0.93929	0.93273	0.86077	0.95503		87.3	0.99752	0.93153	0.8616	0.90226
--	--	--	--	--	--										87.4	0.94102	0.93422	0.86254	0.95586		87.4	0.99651	0.93139	0.86046	0.90244
--	--	--	--	--	--										87.5	0.94065	0.93543	0.86373	0.95696		87.5	0.99633	0.93173	0.8611	0.90043
--	--	--	--	--	--										87.6	0.9405	0.93587	0.86457	0.95921		87.6	0.99616	0.93209	0.86268	0.90216
--	--	--	--	--	--										87.7	0.94167	0.9369	0.86547	0.95953		87.7	0.9958	0.93261	0.86208	0.9023
--	--	--	--	--	--										87.8	0.94275	0.93861	0.86627	0.95927		87.8	0.99875	0.93269	0.86014	0.90263
--	--	--	--	--	--										87.9	0.94425	0.93871	0.8673	0.96098		87.9	0.9985	0.93315	0.86122	0.90143
--	--	--	--	--	--										88	0.94498	0.93874	0.8678	0.96291		88	0.99829	0.93277	0.86163	0.90137
--	--	--	--	--	--										88.1	0.94561	0.93908	0.86718	0.96289		88.1	0.99814	0.93218	0.86149	0.90217
--	--	--	--	--	--										88.2	0.94668	0.94047	0.86797	0.96487		88.2	0.99841	0.93234	0.86025	0.9024
--	--	--	--	--	--										88.3	0.94585	0.94076	0.86941	0.96562		88.3	0.99945	0.93155	0.86063	0.90184
--	--	--	--	--	--										88.4	0.94487	0.9422	0.87058	0.96658		88.4	0.99811	0.9316	0.86009	0.90202
--	--	--	--	--	--										88.5	0.94565	0.94268	0.87074	0.96696		88.5	0.99732	0.9319	0.86152	0.90215
--	--	--	--	--	--										88.6	0.94535	0.94237	0.87185	0.96853		88.6	0.99858	0.93255	0.86132	0.90178
--	--	--	--	--	--										88.7	0.94472	0.94227	0.87306	0.96979		88.7	0.99628	0.93198	0.85995	0.90126
--	--	--	--	--	--										88.8	0.9449	0.94441	0.8736	0.97031		88.8	0.99548	0.93222	0.86002	0.90123
--	--	--	--	--	--										88.9	0.94534	0.94411	0.87397	0.97118		88.9	0.99522	0.93173	0.86189	0.90245
--	--	--	--	--	--										89	0.94561	0.94378	0.87485	0.97397		89	0.99581	0.93101	0.86086	0.90263
--	--	--	--	--	--										89.1	0.94794	0.94486	0.87551	0.97357		89.1	0.99447	0.93017	0.86076	0.90177
--	--	--	--	--	--										89.2	0.95095	0.94521	0.87647	0.97356		89.2	0.99506	0.93032	0.86158	0.90099
--	--	--	--	--	--										89.3	0.95187	0.94526	0.87634	0.97416		89.3	0.996	0.92995	0.86196	0.90109
--	--	--	--	--	--										89.4	0.95255	0.94656	0.8765	0.97544		89.4	0.99461	0.93069	0.86109	0.90115
--	--	--	--	--	--										89.5	0.95244	0.9481	0.8777	0.9762		89.5	0.99413	0.93062	0.85993	0.90106
--	--	--	--	--	--										89.6	0.95233	0.94847	0.87845	0.97698		89.6	0.99427	0.92947	0.86115	0.90122
--	--	--	--	--	--										89.7	0.9541	0.94913	0.87908	0.97783		89.7	0.9935	0.92968	0.86205	0.90094
--	--	--	--	--	--										89.8	0.95469	0.94862	0.87918	0.97865		89.8	0.99258	0.9303	0.86057	0.90093
--	--	--	--	--	--										89.9	0.95427	0.94877	0.8794	0.97861		89.9	0.99205	0.93073	0.8613	0.9005
--	--	--	--	--	--										90	0.9537	0.9497	0.88005	0.97882		90	0.99197	0.93093	0.86285	0.9
--	--	--	--	--	--										90.1	0.95303	0.94872	0.88119	0.98062		90.1	0.99169	0.93025	0.86179	0.90036
--	--	--	--	--	--										90.2	0.95276	0.94856	0.88147	0.98148		90.2	0.99146	0.93106	0.86115	0.9001
--	--	--	--	--	--										90.3	0.95211	0.9491	0.882	0.982		90.3	0.99213	0.93091	0.86223	0.90035
--	--	--	--	--	--										90.4	0.95086	0.94872	0.88224	0.98209		90.4	0.99216	0.93039	0.86217	0.89978
--	--	--	--	--	--										90.5	0.95085	0.94807	0.88171	0.98147		90.5	0.99311	0.9309	0.86088	0.89994
--	--	--	--	--	--										90.6	0.95126	0.94876	0.88313	0.98362		90.6	0.9922	0.93118	0.86042	0.90006
--	--	--	--	--	--										90.7	0.95101	0.94908	0.88224	0.9857		90.7	0.99303	0.93046	0.86162	0.89979
--	--	--	--	--	--										90.8	0.94902	0.94912	0.8836	0.98493		90.8	0.99327	0.9291	0.8607	0.90073
--	--	--	--	--	--										90.9	0.94977	0.94859	0.88446	0.98411		90.9	0.99103	0.92959	0.85906	0.90122
--	--	--	--	--	--										91	0.9507	0.94774	0.88507	0.98454		91	0.9914	0.93042	0.85948	0.90049
--	--	--	--	--	--										91.1	0.94972	0.94899	0.88415	0.98583		91.1	0.99172	0.92857	0.85891	0.89907
--	--	--	--	--	--										91.2	0.9494	0.949	0.88505	0.98617		91.2	0.99032	0.92831	0.85894	0.90059
--	--	--	--	--	--										91.3	0.95101	0.94911	0.88568	0.98739		91.3	0.98935	0.92926	0.85772	0.89991
--	--	--	--	--	--										91.4	0.95287	0.94758	0.88544	0.98753		91.4	0.99099	0.93022	0.85844	0.89987
--	--	--	--	--	--										91.5	0.9537	0.94922	0.88631	0.98769		91.5	0.99141	0.92993	0.85948	0.89912
--	--	--	--	--	--										91.6	0.95393	0.95043	0.88611	0.98716		91.6	0.99125	0.9299	0.85928	0.89927
--	--	--	--	--	--										91.7	0.95504	0.95018	0.88615	0.98843		91.7	0.99131	0.93004	0.85929	0.89885
--	--	--	--	--	--										91.8	0.95701	0.94982	0.88692	0.98911		91.8	0.99236	0.92973	0.85844	0.89923
--	--	--	--	--	--										91.9	0.95632	0.95041	0.88628	0.98903		91.9	0.99282	0.93003	0.85847	0.89925
--	--	--	--	--	--										92	0.95547	0.95007	0.88694	0.99008		92	0.9927	0.9299	0.859	0.89971
--	--	--	--	--	--										92.1	0.95544	0.94992	0.88668	0.9904		92.1	0.99193	0.92882	0.85903	0.89836
--	--	--	--	--	--										92.2	0.95565	0.94921	0.88727	0.99197		92.2	0.99208	0.92886	0.85952	0.89986
--	--	--	--	--	--										92.3	0.95519	0.94837	0.88759	0.99198		92.3	0.99265	0.92906	0.85815	0.89949
--	--	--	--	--	--										92.4	0.95476	0.94735	0.8874	0.99189		92.4	0.99045	0.9286	0.85905	0.89931
--	--	--	--	--	--										92.5	0.9537	0.94728	0.88749	0.99154		92.5	0.98968	0.92848	0.86061	0.89841
--	--	--	--	--	--										92.6	0.9532	0.94819	0.88752	0.99131		92.6	0.98838	0.92814	0.8586	0.89816
--	--	--	--	--	--										92.7	0.95188	0.94889	0.88753	0.9918		92.7	0.98834	0.92832	0.85911	0.89705
--	--	--	--	--	--										92.8	0.95184	0.95021	0.8879	0.99322		92.8	0.98903	0.92754	0.86024	0.89853
--	--	--	--	--	--										92.9	0.9518	0.94787	0.88754	0.99317		92.9	0.98883	0.92831	0.85933	0.89757
--	--	--	--	--	--										93	0.95104	0.94792	0.88817	0.99262		93	0.98906	0.92802	0.85807	0.89845
--	--	--	--	--	--										93.1	0.9513	0.94884	0.88839	0.99276		93.1	0.9886	0.9268	0.85752	0.89903
--	--	--	--	--	--										93.2	0.95023	0.94857	0.88904	0.99381		93.2	0.98772	0.9272	0.85772	0.89846
--	--	--	--	--	--										93.3	0.94867	0.94786	0.88997	0.99522		93.3	0.98734	0.92714	0.85789	0.8976
--	--	--	--	--	--										93.4	0.94747	0.94679	0.88949	0.99372		93.4	0.99042	0.92638	0.85711	0.89753
--	--	--	--	--	--										93.5	0.94739	0.9464	0.88906	0.99335		93.5	0.99202	0.92598	0.85695	0.89718
--	--	--	--	--	--										93.6	0.94611	0.94503	0.88869	0.99442		93.6	0.99093	0.92662	0.85718	0.89742
--	--	--	--	--	--										93.7	0.9479	0.9449	0.88921	0.9946		93.7	0.9924	0.92581	0.85748	0.8971
--	--	--	--	--	--										93.8	0.94967	0.94526	0.88916	0.99459		93.8	0.99252	0.92612	0.85837	0.8965
--	--	--	--	--	--										93.9	0.94794	0.94458	0.8894	0.9949		93.9	0.99264	0.92585	0.85761	0.89678
--	--	--	--	--	--										94	0.94661	0.94455	0.88855	0.99544		94	0.99342	0.92567	0.8592	0.89631
--	--	--	--	--	--										94.1	0.9465	0.94439	0.88884	0.99524		94.1	0.99406	0.92532	0.85852	0.89652
--	--	--	--	--	--										94.2	0.94508	0.9442	0.88934	0.99487		94.2	0.99508	0.92617	0.85711	0.89688
--	--	--	--	--	--										94.3	0.94463	0.94403	0.88869	0.99558		94.3	0.99541	0.92565	0.85718	0.89645
--	--	--	--	--	--										94.4	0.94419	0.94366	0.88889	0.99548		94.4	0.99354	0.92567	0.85714	0.89653
--	--	--	--	--	--										94.5	0.94385	0.94221	0.88926	0.99481		94.5	0.99245	0.92609	0.85647	0.89616
--	--	--	--	--	--										94.6	0.94382	0.94283	0.88914	0.9952		94.6	0.99095	0.92665	0.85586	0.89526
--	--	--	--	--	--										94.7	0.94352	0.94308	0.88918	0.99535		94.7	0.98964	0.92574	0.85591	0.89679
--	--	--	--	--	--										94.8	0.94282	0.94221	0.88865	0.99521		94.8	0.98885	0.92504	0.8571	0.89567
--	--	--	--	--	--										94.9	0.94455	0.94276	0.8887	0.99587		94.9	0.98899	0.92529	0.85633	0.89605
--	--	--	--	--	--										95	0.94586	0.94124	0.88879	0.99579		95	0.98848	0.92533	0.85472	0.89542
--	--	--	--	--	--										95.1	0.94415	0.94133	0.88897	0.99672		95.1	0.98718	0.92483	0.85543	0.8946
--	--	--	--	--	--										95.2	0.94329	0.94091	0.88793	0.99723		95.2	0.9865	0.92442	0.85664	0.89516
--	--	--	--	--	--										95.3	0.94365	0.94107	0.88792	0.99583		95.3	0.98526	0.9237	0.85448	0.89392
--	--	--	--	--	--										95.4	0.94159	0.9415	0.8874	0.99744		95.4	0.98501	0.92443	0.85467	0.89373
--	--	--	--	--	--										95.5	0.94095	0.94127	0.8875	0.99651		95.5	0.98546	0.92339	0.85508	0.89427
--	--	--	--	--	--										95.6	0.94005	0.94034	0.88728	0.99572		95.6	0.98547	0.92291	0.8556	0.89417
--	--	--	--	--	--										95.7	0.9392	0.94005	0.88656	0.99625		95.7	0.98569	0.92362	0.85456	0.89343
--	--	--	--	--	--										95.8	0.93852	0.93953	0.8868	0.99753		95.8	0.98589	0.92462	0.85328	0.89397
--	--	--	--	--	--										95.9	0.93738	0.94008	0.88608	0.99648		95.9	0.98485	0.92442	0.85407	0.89312
--	--	--	--	--	--										96	0.93784	0.93937	0.88654	0.99481		96	0.98651	0.92297	0.85442	0.89381
--	--	--	--	--	--										96.1	0.93867	0.93831	0.88616	0.99543		96.1	0.98526	0.92253	0.8543	0.89408
--	--	--	--	--	--										96.2	0.93736	0.93702	0.88677	0.99621		96.2	0.98521	0.92272	0.85506	0.89253
--	--	--	--	--	--										96.3	0.93682	0.93676	0.88652	0.99685		96.3	0.98453	0.92381	0.85439	0.89273
--	--	--	--	--	--										96.4	0.93574	0.93639	0.88656	0.99647		96.4	0.98314	0.923	0.85466	0.89454
--	--	--	--	--	--										96.5	0.9347	0.93644	0.8877	0.9963		96.5	0.98331	0.92239	0.85386	0.89376
--	--	--	--	--	--										96.6	0.93319	0.93518	0.88676	0.99611		96.6	0.98272	0.92217	0.85406	0.89239
--	--	--	--	--	--										96.7	0.93063	0.93463	0.88561	0.99546		96.7	0.98243	0.9216	0.85435	0.89263
--	--	--	--	--	--										96.8	0.93231	0.93512	0.88486	0.99568		96.8	0.98208	0.92136	0.85257	0.89255
--	--	--	--	--	--										96.9	0.93204	0.93511	0.88586	0.99631		96.9	0.98166	0.92076	0.85271	0.89254
--	--	--	--	--	--										97	0.93169	0.9345	0.88559	0.9946		97	0.9838	0.92065	0.85342	0.89255
--	--	--	--	--	--										97.1	0.93134	0.93488	0.88547	0.99419		97.1	0.98392	0.92029	0.85327	0.89126
--	--	--	--	--	--										97.2	0.9308	0.93312	0.88578	0.99523		97.2	0.98263	0.92125	0.85156	0.89105
--	--	--	--	--	--										97.3	0.93049	0.93225	0.88502	0.99653		97.3	0.98389	0.92064	0.85249	0.89225
--	--	--	--	--	--										97.4	0.93044	0.92994	0.88404	0.99601		97.4	0.9826	0.92058	0.8514	0.89141
--	--	--	--	--	--										97.5	0.92913	0.93047	0.88375	0.99519		97.5	0.9828	0.92034	0.852	0.89141
--	--	--	--	--	--										97.6	0.92818	0.92924	0.88329	0.99477		97.6	0.98353	0.92203	0.85213	0.89114
--	--	--	--	--	--										97.7	0.92886	0.92823	0.88349	0.99586		97.7	0.98308	0.92145	0.85161	0.8904
--	--	--	--	--	--										97.8	0.92818	0.92786	0.88406	0.99504		97.8	0.98363	0.92025	0.8508	0.89128
--	--	--	--	--	--										97.9	0.92574	0.92825	0.88342	0.99446		97.9	0.98302	0.92007	0.85072	0.89125
--	--	--	--	--	--										98	0.92491	0.92766	0.88318	0.99447		98	0.98256	0.92096	0.85107	0.89071
--	--	--	--	--	--										98.1	0.92376	0.92688	0.8827	0.99383		98.1	0.98362	0.92095	0.84994	0.89106
--	--	--	--	--	--										98.2	0.9221	0.92661	0.8831	0.99277		98.2	0.98268	0.91974	0.85086	0.88932
--	--	--	--	--	--										98.3	0.9219	0.92593	0.88288	0.9935		98.3	0.98348	0.91825	0.85116	0.88999
--	--	--	--	--	--										98.4	0.92323	0.92599	0.88236	0.99316		98.4	0.98265	0.91813	0.84967	0.89036
--	--	--	--	--	--										98.5	0.92177	0.92533	0.88166	0.99418		98.5	0.98271	0.9185	0.84919	0.8898
--	--	--	--	--	--										98.6	0.92121	0.92499	0.88157	0.99368		98.6	0.98187	0.91838	0.85054	0.88956
--	--	--	--	--	--										98.7	0.92105	0.92456	0.88104	0.99283		98.7	0.98168	0.91875	0.84855	0.88938
--	--	--	--	--	--										98.8	0.92267	0.92387	0.88085	0.99244		98.8	0.98067	0.91756	0.8494	0.88881
--	--	--	--	--	--										98.9	0.92181	0.92328	0.87938	0.99387		98.9	0.98009	0.9171	0.85023	0.88926
--	--	--	--	--	--										99	0.91966	0.92489	0.87951	0.99298		99	0.97972	0.91819	0.84842	0.88849
--	--	--	--	--	--										99.1	0.9199	0.92508	0.87872	0.99324		99.1	0.97896	0.91738	0.84792	0.88778
--	--	--	--	--	--										99.2	0.91779	0.92432	0.87826	0.99148		99.2	0.97879	0.91767	0.85018	0.88873
--	--	--	--	--	--										99.3	0.91706	0.92192	0.87848	0.99251		99.3	0.97801	0.91788	0.85023	0.88852
--	--	--	--	--	--										99.4	0.91789	0.92127	0.87871	0.99199		99.4	0.97737	0.91669	0.84995	0.8889
--	--	--	--	--	--										99.5	0.91882	0.92094	0.87763	0.99137		99.5	0.97821	0.91597	0.84897	0.88825
--	--	--	--	--	--										99.6	0.91783	0.9202	0.87754	0.99223		99.6	0.97811	0.91683	0.84797	0.88858
--	--	--	--	--	--										99.7	0.9175	0.91926	0.87691	0.99197		99.7	0.97838	0.91723	0.8487	0.88757
--	--	--	--	--	--										99.8	0.91686	0.91703	0.87738	0.99078		99.8	0.9802	0.91636	0.84841	0.88752
--	--	--	--	--	--										99.9	0.91641	0.91657	0.87654	0.98982		99.9	0.9795	0.91625	0.84791	0.88838
--	--	--	--	--	--										100	0.91667	0.91673	0.87644	0.99041		100	0.9786	0.91673	0.84818	0.88725
--	--	--	--	--	--										100.1	0.91494	0.9173	0.87618	0.98974		100.1	0.97907	0.91699	0.84787	0.88662
--	--	--	--	--	--										100.2	0.91168	0.91609	0.8764	0.98951		100.2	0.97965	0.91597	0.84662	0.88687
--	--	--	--	--	--										100.3	0.90846	0.9151	0.8766	0.98936		100.3	0.97985	0.9164	0.84702	0.88677
--	--	--	--	--	--										100.4	0.9063	0.91335	0.87559	0.98875		100.4	0.97962	0.91665	0.84776	0.88713
--	--	--	--	--	--										100.5	0.90431	0.91282	0.87606	0.98837		100.5	0.97865	0.91661	0.84687	0.88677
--	--	--	--	--	--										100.6	0.90385	0.91233	0.87526	0.98874		100.6	0.97755	0.91782	0.84607	0.88542
--	--	--	--	--	--										100.7	0.90487	0.9125	0.87448	0.98881		100.7	0.9777	0.91771	0.84571	0.88494
--	--	--	--	--	--										100.8	0.90459	0.91259	0.87393	0.98809		100.8	0.97659	0.91711	0.8468	0.88486
--	--	--	--	--	--										100.9	0.90187	0.91161	0.87411	0.98649		100.9	0.976	0.91702	0.84659	0.88415
--	--	--	--	--	--										101	0.90164	0.91102	0.87392	0.98701		101	0.97639	0.91662	0.84616	0.8843
--	--	--	--	--	--										101.1	0.90192	0.91099	0.87277	0.98751		101.1	0.97488	0.91619	0.846	0.88458
--	--	--	--	--	--										101.2	0.90189	0.90961	0.87284	0.98703		101.2	0.97437	0.91572	0.84437	0.88349
--	--	--	--	--	--										101.3	0.90092	0.90975	0.87156	0.98644		101.3	0.97437	0.91393	0.8449	0.88318
--	--	--	--	--	--										101.4	0.89987	0.90829	0.87061	0.98492		101.4	0.97291	0.9134	0.8449	0.88322
--	--	--	--	--	--										101.5	0.90019	0.90799	0.87032	0.98544		101.5	0.9716	0.91366	0.8456	0.88382
--	--	--	--	--	--										101.6	0.89824	0.90734	0.87054	0.98413		101.6	0.96934	0.91271	0.84468	0.88233
--	--	--	--	--	--										101.7	0.89679	0.90638	0.87084	0.98495		101.7	0.9708	0.91169	0.84244	0.88292
--	--	--	--	--	--										101.8	0.89605	0.90476	0.86997	0.98482		101.8	0.97162	0.91182	0.84296	0.88426
--	--	--	--	--	--										101.9	0.89508	0.90369	0.86839	0.98446		101.9	0.96928	0.91161	0.84393	0.88496
--	--	--	--	--	--										102	0.894	0.90368	0.86831	0.98268		102	0.96737	0.91162	0.84403	0.88229
--	--	--	--	--	--										102.1	0.8935	0.90245	0.86848	0.98272		102.1	0.96617	0.91163	0.84468	0.88239
--	--	--	--	--	--										102.2	0.89246	0.90126	0.86778	0.98345		102.2	0.96649	0.91042	0.84383	0.88283
--	--	--	--	--	--										102.3	0.89027	0.90085	0.86698	0.98374		102.3	0.96673	0.91071	0.84366	0.88245
--	--	--	--	--	--										102.4	0.88803	0.90101	0.86582	0.98305		102.4	0.96735	0.91113	0.84292	0.8815
--	--	--	--	--	--										102.5	0.88794	0.89896	0.86603	0.98212		102.5	0.96749	0.90967	0.84292	0.88204
--	--	--	--	--	--										102.6	0.88727	0.89808	0.86553	0.98194		102.6	0.96859	0.90986	0.843	0.88275
--	--	--	--	--	--										102.7	0.88611	0.89815	0.86496	0.98232		102.7	0.96982	0.90992	0.84355	0.8823
--	--	--	--	--	--										102.8	0.8858	0.89735	0.86463	0.98224		102.8	0.97045	0.91066	0.84392	0.88145
--	--	--	--	--	--										102.9	0.88613	0.89707	0.86416	0.98002		102.9	0.97136	0.90945	0.84229	0.88133
--	--	--	--	--	--										103	0.88635	0.89538	0.86343	0.98034		103	0.97244	0.90914	0.84196	0.87987
--	--	--	--	--	--										103.1	0.88558	0.89634	0.8638	0.98066		103.1	0.97283	0.90891	0.84188	0.88004
--	--	--	--	--	--										103.2	0.88439	0.89641	0.86361	0.97935		103.2	0.97285	0.90883	0.84153	0.88136
--	--	--	--	--	--										103.3	0.88344	0.89549	0.86251	0.97957		103.3	0.97223	0.90922	0.84083	0.87994
--	--	--	--	--	--										103.4	0.88413	0.8948	0.8618	0.97997		103.4	0.97125	0.90905	0.84017	0.87938
--	--	--	--	--	--										103.5	0.88334	0.89382	0.86132	0.97948		103.5	0.97086	0.90854	0.83997	0.87983
--	--	--	--	--	--										103.6	0.88154	0.89284	0.86196	0.97892		103.6	0.96951	0.90865	0.83993	0.87962
--	--	--	--	--	--										103.7	0.88035	0.8915	0.86089	0.97879		103.7	0.96898	0.90763	0.84054	0.87931
--	--	--	--	--	--										103.8	0.8812	0.88967	0.86069	0.97796		103.8	0.96946	0.90783	0.8398	0.87907
--	--	--	--	--	--										103.9	0.88077	0.88859	0.85998	0.97832		103.9	0.96865	0.9069	0.83903	0.87904
--	--	--	--	--	--										104	0.87884	0.88824	0.8592	0.97758		104	0.96835	0.90602	0.84048	0.87832
--	--	--	--	--	--										104.1	0.87937	0.88708	0.85919	0.97794		104.1	0.9677	0.9069	0.83988	0.87853
--	--	--	--	--	--										104.2	0.87755	0.88658	0.85938	0.97674		104.2	0.9666	0.90627	0.83839	0.87916
--	--	--	--	--	--										104.3	0.87639	0.88604	0.85839	0.97685		104.3	0.9662	0.90689	0.83772	0.87805
--	--	--	--	--	--										104.4	0.87583	0.88467	0.85865	0.97648		104.4	0.96553	0.90629	0.83892	0.87778
--	--	--	--	--	--										104.5	0.87533	0.88383	0.85825	0.9749		104.5	0.96551	0.90692	0.83876	0.87841
--	--	--	--	--	--										104.6	0.8753	0.88319	0.85666	0.97453		104.6	0.96469	0.90685	0.83854	0.87782
--	--	--	--	--	--										104.7	0.87641	0.8817	0.85666	0.97478		104.7	0.96594	0.9056	0.83804	0.87727
--	--	--	--	--	--										104.8	0.87562	0.88052	0.85627	0.97455		104.8	0.96691	0.90536	0.8384	0.87745
--	--	--	--	--	--										104.9	0.87535	0.88126	0.85527	0.97347		104.9	0.96494	0.90531	0.83906	0.878
--	--	--	--	--	--										105	0.8746	0.88038	0.85553	0.97226		105	0.96336	0.90434	0.83804	0.87577
--	--	--	--	--	--										105.1	0.87214	0.88065	0.85504	0.97213		105.1	0.96477	0.90407	0.83738	0.87569
--	--	--	--	--	--										105.2	0.87012	0.88114	0.85404	0.97147		105.2	0.96568	0.90448	0.83716	0.87724
--	--	--	--	--	--										105.3	0.86748	0.8799	0.85291	0.97131		105.3	0.96546	0.90525	0.83759	0.87588
--	--	--	--	--	--										105.4	0.86609	0.88003	0.85249	0.97139		105.4	0.96598	0.90549	0.83709	0.87575
--	--	--	--	--	--										105.5	0.86677	0.87944	0.85239	0.97107		105.5	0.96717	0.90446	0.83503	0.87562
--	--	--	--	--	--										105.6	0.86691	0.87779	0.85068	0.97047		105.6	0.96684	0.90377	0.83644	0.87518
--	--	--	--	--	--										105.7	0.86391	0.8777	0.85076	0.96987		105.7	0.96584	0.90408	0.83642	0.87522
--	--	--	--	--	--										105.8	0.86244	0.87632	0.85069	0.96965		105.8	0.96606	0.9031	0.83605	0.87458
--	--	--	--	--	--										105.9	0.86047	0.87637	0.84997	0.96962		105.9	0.96579	0.90308	0.83584	0.874
--	--	--	--	--	--										106	0.85835	0.87643	0.85037	0.9691		106	0.96274	0.90266	0.83679	0.87426
--	--	--	--	--	--										106.1	0.85657	0.8751	0.85046	0.96862		106.1	0.96286	0.90225	0.83598	0.87345
--	--	--	--	--	--										106.2	0.85422	0.87347	0.84953	0.96787		106.2	0.96251	0.90205	0.83397	0.87398
--	--	--	--	--	--										106.3	0.85438	0.87242	0.84852	0.96757		106.3	0.96149	0.90228	0.83335	0.87368
--	--	--	--	--	--										106.4	0.85426	0.87244	0.84819	0.96727		106.4	0.95998	0.90105	0.83435	0.87354
--	--	--	--	--	--										106.5	0.85337	0.87169	0.84742	0.96609		106.5	0.95901	0.90197	0.83543	0.87318
--	--	--	--	--	--										106.6	0.85223	0.87009	0.84644	0.96696		106.6	0.95762	0.90228	0.83344	0.87351
--	--	--	--	--	--										106.7	0.85136	0.86798	0.8461	0.96696		106.7	0.95699	0.90106	0.83297	0.87286
--	--	--	--	--	--										106.8	0.84985	0.86801	0.84559	0.96599		106.8	0.95703	0.90112	0.83249	0.87254
--	--	--	--	--	--										106.9	0.84875	0.86616	0.84512	0.96519		106.9	0.95432	0.90095	0.83334	0.87288
--	--	--	--	--	--										107	0.84855	0.86549	0.84459	0.96496		107	0.95449	0.90061	0.83281	0.87375
--	--	--	--	--	--										107.1	0.84783	0.86482	0.844	0.96489		107.1	0.95505	0.90082	0.8329	0.87212
--	--	--	--	--	--										107.2	0.84695	0.86332	0.84373	0.96392		107.2	0.95486	0.90015	0.8325	0.87212
--	--	--	--	--	--										107.3	0.84713	0.86346	0.84282	0.96368		107.3	0.95288	0.90082	0.83177	0.87239
--	--	--	--	--	--										107.4	0.84734	0.86176	0.84235	0.96258		107.4	0.95288	0.90055	0.83097	0.8724
--	--	--	--	--	--										107.5	0.84727	0.85979	0.84223	0.96213		107.5	0.95343	0.90003	0.83267	0.87127
--	--	--	--	--	--										107.6	0.84695	0.85823	0.84173	0.96165		107.6	0.95538	0.89976	0.83314	0.87088
--	--	--	--	--	--										107.7	0.8454	0.85833	0.8414	0.96023		107.7	0.9567	0.89982	0.83122	0.87195
--	--	--	--	--	--										107.8	0.84487	0.85755	0.84063	0.96091		107.8	0.95644	0.90013	0.83192	0.8706
--	--	--	--	--	--										107.9	0.84389	0.85684	0.84077	0.9609		107.9	0.9562	0.90038	0.83101	0.86986
--	--	--	--	--	--										108	0.84176	0.85707	0.84089	0.95992		108	0.95719	0.90047	0.83125	0.86969
--	--	--	--	--	--										108.1	0.84009	0.85653	0.84057	0.96053		108.1	0.95757	0.89855	0.83164	0.8691
--	--	--	--	--	--										108.2	0.83857	0.85562	0.83998	0.95947		108.2	0.95626	0.89832	0.83102	0.86984
--	--	--	--	--	--										108.3	0.83783	0.85623	0.83949	0.95805		108.3	0.95586	0.89867	0.83	0.86983
--	--	--	--	--	--										108.4	0.83669	0.85443	0.83862	0.95663		108.4	0.956	0.89898	0.83038	0.87032
--	--	--	--	--	--										108.5	0.83681	0.85426	0.83882	0.95667		108.5	0.95459	0.8975	0.83088	0.86974
--	--	--	--	--	--										108.6	0.83739	0.8536	0.83808	0.95705		108.6	0.95392	0.89709	0.82885	0.86802
--	--	--	--	--	--										108.7	0.83626	0.85235	0.83749	0.95697		108.7	0.95419	0.89695	0.82793	0.86841
--	--	--	--	--	--										108.8	0.83561	0.85017	0.83677	0.95663		108.8	0.95423	0.89716	0.82905	0.86837
--	--	--	--	--	--										108.9	0.83692	0.84829	0.83602	0.95606		108.9	0.95423	0.89731	0.82972	0.86845
--	--	--	--	--	--										109	0.83663	0.84687	0.83516	0.9554		109	0.95338	0.89708	0.82892	0.86787
--	--	--	--	--	--										109.1	0.83568	0.8478	0.83475	0.95561		109.1	0.95162	0.89642	0.82791	0.86816
--	--	--	--	--	--										109.2	0.83405	0.84811	0.83389	0.95477		109.2	0.9503	0.89647	0.82776	0.86941
--	--	--	--	--	--										109.3	0.83203	0.8482	0.83344	0.95298		109.3	0.94933	0.89513	0.82817	0.86817
--	--	--	--	--	--										109.4	0.83175	0.8466	0.83349	0.95283		109.4	0.95122	0.89563	0.82852	0.86698
--	--	--	--	--	--										109.5	0.83034	0.84392	0.83317	0.95432		109.5	0.95147	0.89577	0.82836	0.868
--	--	--	--	--	--										109.6	0.829	0.84429	0.83259	0.95407		109.6	0.95131	0.89448	0.82693	0.86725
--	--	--	--	--	--										109.7	0.82808	0.84357	0.83266	0.95343		109.7	0.95191	0.89458	0.82714	0.86785
--	--	--	--	--	--										109.8	0.82695	0.84196	0.83153	0.95268		109.8	0.95194	0.89461	0.8278	0.86705
--	--	--	--	--	--										109.9	0.82476	0.8406	0.83044	0.95204		109.9	0.95248	0.89448	0.82815	0.86634
--	--	--	--	--	--										110	0.82468	0.83942	0.83012	0.95128		110	0.95386	0.8931	0.82792	0.8648
--	--	--	--	--	--										110.1	0.82628	0.83855	0.83061	0.95131		110.1	0.95352	0.89248	0.82731	0.86591
--	--	--	--	--	--										110.2	0.82476	0.83901	0.82992	0.95078		110.2	0.95224	0.89279	0.82636	0.86505
--	--	--	--	--	--										110.3	0.82235	0.83865	0.82894	0.94965		110.3	0.95101	0.89282	0.82599	0.86547
--	--	--	--	--	--										110.4	0.82117	0.83775	0.82805	0.94983		110.4	0.95052	0.89235	0.82686	0.86525
--	--	--	--	--	--										110.5	0.8216	0.83552	0.82806	0.94893		110.5	0.9493	0.89206	0.82639	0.86365
--	--	--	--	--	--										110.6	0.82165	0.83487	0.8278	0.94705		110.6	0.95009	0.89084	0.82593	0.86355
--	--	--	--	--	--										110.7	0.82122	0.83503	0.82652	0.94638		110.7	0.94941	0.89103	0.82523	0.86401
--	--	--	--	--	--										110.8	0.81981	0.83471	0.82637	0.94684		110.8	0.94837	0.89176	0.82637	0.86424
--	--	--	--	--	--										110.9	0.81847	0.83366	0.82604	0.94657		110.9	0.94725	0.89212	0.82485	0.86353
--	--	--	--	--	--										111	0.81865	0.83265	0.82538	0.94585		111	0.9469	0.89172	0.82448	0.86313
--	--	--	--	--	--										111.1	0.81851	0.83189	0.82544	0.94523		111.1	0.94721	0.89223	0.82483	0.86264
--	--	--	--	--	--										111.2	0.81733	0.83115	0.82459	0.9454		111.2	0.94698	0.89254	0.82469	0.86249
--	--	--	--	--	--										111.3	0.81584	0.83121	0.82431	0.94359		111.3	0.94624	0.89234	0.8244	0.86357
--	--	--	--	--	--										111.4	0.81595	0.82969	0.82437	0.9441		111.4	0.94529	0.89238	0.82406	0.86193
--	--	--	--	--	--										111.5	0.81411	0.82978	0.82349	0.94536		111.5	0.94548	0.89168	0.82398	0.8612
--	--	--	--	--	--										111.6	0.8141	0.82855	0.82293	0.94199		111.6	0.94615	0.89112	0.82439	0.86149
--	--	--	--	--	--										111.7	0.81455	0.82724	0.8221	0.94114		111.7	0.94532	0.89102	0.82275	0.86257
--	--	--	--	--	--										111.8	0.81371	0.82733	0.82136	0.94161		111.8	0.94514	0.89137	0.82321	0.86165
--	--	--	--	--	--										111.9	0.81086	0.82829	0.82154	0.94088		111.9	0.94605	0.88949	0.82458	0.86171
--	--	--	--	--	--										112	0.80812	0.82666	0.82112	0.94102		112	0.94371	0.88912	0.82288	0.86037
--	--	--	--	--	--										112.1	0.80712	0.82555	0.81996	0.9402		112.1	0.94223	0.889	0.82244	0.8606
--	--	--	--	--	--										112.2	0.80702	0.82463	0.81887	0.93911		112.2	0.9415	0.88871	0.82041	0.86082
--	--	--	--	--	--										112.3	0.80594	0.82333	0.81965	0.93824		112.3	0.94185	0.88807	0.82146	0.86016
--	--	--	--	--	--										112.4	0.8042	0.82427	0.8185	0.93903		112.4	0.94233	0.88802	0.82239	0.86082
--	--	--	--	--	--										112.5	0.80227	0.82187	0.81807	0.93879		112.5	0.94325	0.88763	0.82052	0.8609
--	--	--	--	--	--										112.6	0.80117	0.8214	0.81715	0.93987		112.6	0.94219	0.88716	0.82088	0.86131
--	--	--	--	--	--										112.7	0.80214	0.82144	0.81668	0.9386		112.7	0.94175	0.8862	0.8204	0.8617
--	--	--	--	--	--										112.8	0.80341	0.81956	0.81646	0.93715		112.8	0.94262	0.88589	0.82072	0.85969
--	--	--	--	--	--										112.9	0.80069	0.81841	0.81669	0.93686		112.9	0.94264	0.88598	0.82035	0.85925
--	--	--	--	--	--										113	0.8	0.81802	0.81607	0.93592		113	0.94291	0.88592	0.82095	0.85961
--	--	--	--	--	--										113.1	0.80102	0.81695	0.815	0.93545		113.1	0.94317	0.88595	0.82168	0.85793
--	--	--	--	--	--										113.2	0.80152	0.81543	0.81411	0.93558		113.2	0.94242	0.88522	0.82023	0.85736
--	--	--	--	--	--										113.3	0.79961	0.81565	0.81445	0.93489		113.3	0.94053	0.886	0.82013	0.85933
--	--	--	--	--	--										113.4	0.79916	0.81373	0.81368	0.93539		113.4	0.94109	0.88682	0.8194	0.85818
--	--	--	--	--	--										113.5	0.79805	0.81334	0.81262	0.93419		113.5	0.94103	0.88645	0.81883	0.8582
--	--	--	--	--	--										113.6	0.79716	0.8126	0.81188	0.93348		113.6	0.94082	0.88691	0.81964	0.85793
--	--	--	--	--	--										113.7	0.79659	0.8108	0.8116	0.93325		113.7	0.93956	0.88641	0.82043	0.85901
--	--	--	--	--	--										113.8	0.79671	0.80884	0.81165	0.93211		113.8	0.9374	0.88612	0.82051	0.85735
--	--	--	--	--	--										113.9	0.79498	0.80822	0.81097	0.93105		113.9	0.93597	0.88616	0.81895	0.85723
--	--	--	--	--	--										114	0.79302	0.80712	0.80914	0.92969		114	0.9355	0.88636	0.81885	0.85758
--	--	--	--	--	--										114.1	0.79223	0.80836	0.8084	0.93048		114.1	0.93648	0.88574	0.81873	0.85762
--	--	--	--	--	--										114.2	0.79066	0.80701	0.80879	0.93019		114.2	0.93603	0.88582	0.81881	0.85711
--	--	--	--	--	--										114.3	0.7903	0.80614	0.80818	0.9293		114.3	0.93733	0.88514	0.8179	0.85692
--	--	--	--	--	--										114.4	0.78943	0.80492	0.80688	0.9286		114.4	0.93578	0.88417	0.8186	0.85516
--	--	--	--	--	--										114.5	0.78804	0.80404	0.80624	0.9294		114.5	0.93515	0.88315	0.81834	0.85555
--	--	--	--	--	--										114.6	0.78784	0.8031	0.80609	0.93005		114.6	0.93628	0.88324	0.81669	0.85607
--	--	--	--	--	--										114.7	0.78825	0.80245	0.80558	0.92793		114.7	0.93584	0.88263	0.8166	0.8554
--	--	--	--	--	--										114.8	0.7867	0.80236	0.80574	0.92709		114.8	0.93553	0.88128	0.81725	0.85472
--	--	--	--	--	--										114.9	0.78577	0.80098	0.80587	0.92868		114.9	0.93567	0.88175	0.81726	0.85472
--	--	--	--	--	--										115	0.78494	0.80043	0.8052	0.92842		115	0.93583	0.88149	0.81759	0.85534
--	--	--	--	--	--										115.1	0.78353	0.80064	0.80383	0.92561		115.1	0.93552	0.88048	0.81869	0.85446
--	--	--	--	--	--										115.2	0.7822	0.80101	0.80391	0.92611		115.2	0.93558	0.88097	0.81699	0.85442
--	--	--	--	--	--										115.3	0.7822	0.80031	0.80354	0.92547		115.3	0.93532	0.88057	0.81614	0.85372
--	--	--	--	--	--										115.4	0.78221	0.79958	0.80321	0.92403		115.4	0.93475	0.88053	0.81553	0.85353
--	--	--	--	--	--										115.5	0.78039	0.79992	0.80278	0.92373		115.5	0.93424	0.88145	0.81563	0.85354
--	--	--	--	--	--										115.6	0.77854	0.79835	0.8023	0.92406		115.6	0.93465	0.88122	0.81625	0.85348
--	--	--	--	--	--										115.7	0.77808	0.79723	0.80137	0.92191		115.7	0.93349	0.88117	0.81765	0.8541
--	--	--	--	--	--										115.8	0.77783	0.79619	0.80097	0.92217		115.8	0.93374	0.88195	0.81547	0.85346
--	--	--	--	--	--										115.9	0.77769	0.79517	0.8006	0.92217		115.9	0.93318	0.88089	0.8155	0.85331
--	--	--	--	--	--										116	0.77573	0.79383	0.80034	0.92206		116	0.9325	0.88061	0.81545	0.85291
--	--	--	--	--	--										116.1	0.77273	0.79369	0.79949	0.92104		116.1	0.93276	0.8807	0.81386	0.85258
--	--	--	--	--	--										116.2	0.77235	0.7927	0.79855	0.9215		116.2	0.93319	0.88091	0.81527	0.85099
--	--	--	--	--	--										116.3	0.77296	0.79161	0.79793	0.92125		116.3	0.9345	0.87972	0.81567	0.85073
--	--	--	--	--	--										116.4	0.77248	0.7917	0.79738	0.92065		116.4	0.93474	0.87888	0.81584	0.85141
--	--	--	--	--	--										116.5	0.77247	0.79046	0.79691	0.91979		116.5	0.93224	0.8795	0.81457	0.85161
--	--	--	--	--	--										116.6	0.77135	0.79015	0.79652	0.91975		116.6	0.93095	0.88019	0.81331	0.85151
--	--	--	--	--	--										116.7	0.77137	0.78936	0.79599	0.91845		116.7	0.92936	0.87823	0.81324	0.85117
--	--	--	--	--	--										116.8	0.7722	0.78762	0.79543	0.91826		116.8	0.92935	0.87749	0.81206	0.84902
--	--	--	--	--	--										116.9	0.77116	0.78593	0.7954	0.91805		116.9	0.92905	0.8786	0.81197	0.84975
--	--	--	--	--	--										117	0.76957	0.78672	0.7943	0.91667		117	0.92853	0.87788	0.81234	0.85111
--	--	--	--	--	--										117.1	0.76778	0.78698	0.79366	0.91698		117.1	0.92806	0.87747	0.81232	0.85007
--	--	--	--	--	--										117.2	0.76654	0.78602	0.79301	0.91752		117.2	0.92691	0.87725	0.81269	0.84908
--	--	--	--	--	--										117.3	0.76612	0.78466	0.79307	0.91618		117.3	0.92664	0.87746	0.81185	0.84912
--	--	--	--	--	--										117.4	0.76519	0.78426	0.79281	0.91487		117.4	0.92722	0.87655	0.81102	0.8487
--	--	--	--	--	--										117.5	0.76358	0.7843	0.7923	0.91413		117.5	0.92813	0.87698	0.81045	0.84967
--	--	--	--	--	--										117.6	0.76185	0.78379	0.79137	0.91404		117.6	0.92705	0.87576	0.81065	0.84847
--	--	--	--	--	--										117.7	0.76022	0.78086	0.79085	0.9139		117.7	0.92666	0.87598	0.81022	0.84849
--	--	--	--	--	--										117.8	0.7577	0.7805	0.79029	0.91299		117.8	0.92692	0.87622	0.80996	0.84788
--	--	--	--	--	--										117.9	0.75613	0.78054	0.78916	0.91247		117.9	0.92532	0.87636	0.81135	0.84691
--	--	--	--	--	--										118	0.75436	0.77958	0.78949	0.91222		118	0.92486	0.87583	0.81099	0.84679
--	--	--	--	--	--										118.1	0.75303	0.77922	0.78925	0.91201		118.1	0.92638	0.87631	0.81043	0.84727
--	--	--	--	--	--										118.2	0.75271	0.7773	0.78828	0.91124		118.2	0.92718	0.875	0.81091	0.84698
--	--	--	--	--	--										118.3	0.75321	0.77693	0.78802	0.91006		118.3	0.92775	0.87503	0.81117	0.84728
--	--	--	--	--	--										118.4	0.7526	0.77661	0.78669	0.91068		118.4	0.92724	0.87622	0.81138	0.84696
--	--	--	--	--	--										118.5	0.75206	0.77689	0.78701	0.9112		118.5	0.92851	0.87543	0.81034	0.84658
--	--	--	--	--	--										118.6	0.74994	0.77647	0.78653	0.90917		118.6	0.92807	0.87543	0.809	0.84542
--	--	--	--	--	--										118.7	0.7482	0.77576	0.78633	0.91		118.7	0.92593	0.87517	0.81063	0.84569
--	--	--	--	--	--										118.8	0.7474	0.77543	0.78664	0.90884		118.8	0.92829	0.87547	0.81007	0.84603
--	--	--	--	--	--										118.9	0.746	0.77514	0.78635	0.90831		118.9	0.92743	0.87416	0.80819	0.84465
--	--	--	--	--	--										119	0.74576	0.77534	0.78466	0.90654		119	0.92478	0.87441	0.80726	0.84447
--	--	--	--	--	--										119.1	0.74519	0.77385	0.78449	0.9066		119.1	0.92434	0.87493	0.8084	0.84566
--	--	--	--	--	--										119.2	0.74534	0.77346	0.78384	0.90695		119.2	0.92354	0.87345	0.80763	0.8446
--	--	--	--	--	--										119.3	0.74511	0.77278	0.78334	0.9055		119.3	0.92497	0.87179	0.80615	0.84427
--	--	--	--	--	--										119.4	0.74572	0.77183	0.78264	0.90477		119.4	0.92451	0.87191	0.80647	0.84389
--	--	--	--	--	--										119.5	0.74499	0.77025	0.78186	0.90496		119.5	0.92384	0.87306	0.80772	0.84451
--	--	--	--	--	--										119.6	0.74425	0.76867	0.78154	0.90471		119.6	0.92417	0.87189	0.80811	0.84426
--	--	--	--	--	--										119.7	0.74382	0.76824	0.78049	0.90469		119.7	0.92438	0.8718	0.80651	0.84358
--	--	--	--	--	--										119.8	0.74234	0.76752	0.7796	0.90359		119.8	0.9248	0.87138	0.80455	0.84228
--	--	--	--	--	--										119.9	0.74136	0.76662	0.77937	0.90313		119.9	0.92448	0.87055	0.80562	0.8416
--	--	--	--	--	--										120	0.74012	0.76532	0.77885	0.9015		120	0.9224	0.87129	0.80554	0.84328
--	--	--	--	--	--										120.1	0.73992	0.76478	0.77825	0.90175		120.1	0.92068	0.8714	0.80483	0.84234
--	--	--	--	--	--										120.2	0.74019	0.76277	0.77871	0.90073		120.2	0.92153	0.87073	0.80434	0.84266
--	--	--	--	--	--										120.3	0.74029	0.76267	0.77864	0.90167		120.3	0.91927	0.87055	0.8046	0.84188
--	--	--	--	--	--										120.4	0.73888	0.76077	0.77715	0.90054		120.4	0.91895	0.87023	0.80594	0.84182
--	--	--	--	--	--										120.5	0.73798	0.75996	0.77668	0.90036		120.5	0.92053	0.87001	0.80414	0.84229
--	--	--	--	--	--										120.6	0.73767	0.7601	0.77628	0.89993		120.6	0.92037	0.86978	0.80384	0.84242
--	--	--	--	--	--										120.7	0.73704	0.76014	0.77648	0.89999		120.7	0.92059	0.86993	0.8055	0.84235
--	--	--	--	--	--										120.8	0.73629	0.75834	0.77568	0.89804		120.8	0.92119	0.86984	0.80508	0.84116
--	--	--	--	--	--										120.9	0.73502	0.7586	0.77521	0.89804		120.9	0.91948	0.8702	0.80283	0.83989
--	--	--	--	--	--										121	0.73345	0.75915	0.77461	0.89864		121	0.91744	0.86848	0.80289	0.83934
--	--	--	--	--	--										121.1	0.73117	0.75665	0.77395	0.8982		121.1	0.91805	0.86739	0.80544	0.83948
--	--	--	--	--	--										121.2	0.73042	0.75471	0.77351	0.89644		121.2	0.91747	0.8674	0.80467	0.84047
--	--	--	--	--	--										121.3	0.72994	0.75581	0.77234	0.89606		121.3	0.91636	0.86778	0.80335	0.84043
--	--	--	--	--	--										121.4	0.73001	0.7558	0.77224	0.8958		121.4	0.91629	0.8668	0.80245	0.83951
--	--	--	--	--	--										121.5	0.7291	0.75561	0.77203	0.89493		121.5	0.91759	0.86714	0.8028	0.8394
--	--	--	--	--	--										121.6	0.7275	0.75435	0.77087	0.8946		121.6	0.9168	0.86652	0.80217	0.83844
--	--	--	--	--	--										121.7	0.72583	0.75432	0.77047	0.89485		121.7	0.91518	0.86596	0.80221	0.83916
--	--	--	--	--	--										121.8	0.72656	0.75382	0.7701	0.89242		121.8	0.91554	0.86594	0.80191	0.83859
--	--	--	--	--	--										121.9	0.72665	0.75261	0.77024	0.89166		121.9	0.91576	0.86649	0.80187	0.83784
--	--	--	--	--	--										122	0.72509	0.75211	0.76947	0.89176		122	0.91556	0.86561	0.80233	0.83795
--	--	--	--	--	--										122.1	0.72436	0.75	0.769	0.89219		122.1	0.91412	0.86527	0.80086	0.83843
--	--	--	--	--	--										122.2	0.72515	0.7494	0.76827	0.89117		122.2	0.91347	0.865	0.79993	0.83829
--	--	--	--	--	--										122.3	0.72424	0.74866	0.76716	0.8909		122.3	0.91228	0.86632	0.79988	0.83788
--	--	--	--	--	--										122.4	0.72295	0.74708	0.76761	0.89119		122.4	0.91214	0.86586	0.8007	0.83734
--	--	--	--	--	--										122.5	0.72159	0.74783	0.76663	0.89055		122.5	0.91219	0.86494	0.80024	0.83708
--	--	--	--	--	--										122.6	0.7209	0.7484	0.76587	0.88942		122.6	0.91012	0.86477	0.79968	0.837
--	--	--	--	--	--										122.7	0.71866	0.74774	0.76648	0.88978		122.7	0.90793	0.86384	0.79934	0.83684
--	--	--	--	--	--										122.8	0.71964	0.74615	0.76492	0.88922		122.8	0.90932	0.86395	0.79843	0.83708
--	--	--	--	--	--										122.9	0.71879	0.74497	0.76411	0.88809		122.9	0.9104	0.86387	0.79835	0.83649
--	--	--	--	--	--										123	0.71703	0.74336	0.76327	0.8877		123	0.90914	0.86409	0.79868	0.83588
--	--	--	--	--	--										123.1	0.71748	0.74562	0.76348	0.88786		123.1	0.90774	0.86369	0.79722	0.83608
--	--	--	--	--	--										123.2	0.71621	0.74475	0.76331	0.88679		123.2	0.90776	0.86329	0.79801	0.83571
--	--	--	--	--	--										123.3	0.71641	0.74326	0.76215	0.88629		123.3	0.90881	0.86241	0.79865	0.83624
--	--	--	--	--	--										123.4	0.71517	0.74193	0.76251	0.88583		123.4	0.90929	0.86085	0.79733	0.8354
--	--	--	--	--	--										123.5	0.71375	0.74174	0.76233	0.88603		123.5	0.91055	0.86095	0.79688	0.83505
--	--	--	--	--	--										123.6	0.71344	0.74057	0.76171	0.88472		123.6	0.91092	0.86233	0.79736	0.83474
--	--	--	--	--	--										123.7	0.71144	0.74047	0.76092	0.88526		123.7	0.91056	0.86266	0.79745	0.8349
--	--	--	--	--	--										123.8	0.71151	0.74002	0.76055	0.88404		123.8	0.91015	0.86121	0.79771	0.83474
--	--	--	--												123.9	0.71208	0.74059	0.76006	0.8839		123.9	0.91034	0.86114	0.79878	0.8343
--	--	--	--												124	0.71216	0.74077	0.76008	0.88445		124	0.91125	0.86088	0.79722	0.83514
--	--	--	--												124.1	0.71048	0.73935	0.75962	0.88219		124.1	0.91116	0.86056	0.79579	0.83522
--	--	--	--												124.2	0.70919	0.73859	0.75877	0.88209		124.2	0.91069	0.85999	0.79689	0.83388
--	--	--	--												124.3	0.70901	0.73656	0.75794	0.882		124.3	0.91062	0.85916	0.79656	0.83379
--	--	--	--												124.4	0.70797	0.73587	0.75768	0.88206		124.4	0.91159	0.85925	0.79664	0.83347
--	--	--	--												124.5	0.70736	0.73516	0.7571	0.88134		124.5	0.91129	0.86032	0.79595	0.83334
--	--	--	--												124.6	0.70577	0.73389	0.75695	0.88106		124.6	0.91214	0.86023	0.79534	0.83252
--	--	--	--												124.7	0.70531	0.73355	0.75672	0.8798		124.7	0.9119	0.85952	0.79615	0.83259
--	--	--	--												124.8	0.70459	0.73341	0.756	0.87916		124.8	0.9122	0.86008	0.79609	0.8326
--	--	--	--												124.9	0.70295	0.73299	0.75595	0.87765		124.9	0.91223	0.86034	0.79547	0.83294
--	--	--	--												125	0.7028	0.73238	0.75516	0.87837		125	0.91114	0.86018	0.79454	0.83245
--	--	--	--												125.1	0.70165	0.7319	0.7548	0.87853		125.1	0.91102	0.85952	0.79509	0.83167
--	--	--	--												125.2	0.69936	0.73257	0.7543	0.87893		125.2	0.91012	0.85997	0.79365	0.83041
--	--	--	--												125.3	0.69785	0.73252	0.75406	0.8773		125.3	0.90868	0.85943	0.79406	0.83133
--	--	--	--												125.4	0.69765	0.73003	0.75368	0.87596		125.4	0.90851	0.85907	0.79469	0.83145
--	--	--	--												125.5	0.6988	0.72931	0.75352	0.8761		125.5	0.90829	0.85922	0.79479	0.83079
--	--	--	--												125.6	0.69838	0.72866	0.75314	0.87689		125.6	0.90715	0.85843	0.79392	0.82971
--	--	--	--												125.7	0.69806	0.72785	0.75316	0.87518		125.7	0.90822	0.85824	0.79366	0.82998
--	--	--	--												125.8	0.69872	0.72886	0.75189	0.87502		125.8	0.90852	0.85796	0.79311	0.83089
--	--	--	--												125.9	0.6983	0.72734	0.75141	0.87553		125.9	0.90839	0.85729	0.79312	0.83063
--	--	--	--												126	0.69931	0.72602	0.75062	0.87469		126	0.90945	0.85707	0.79379	0.8307
--	--	--	--												126.1	0.69951	0.72606	0.75007	0.87206		126.1	0.90976	0.85742	0.79321	0.8305
--	--	--	--												126.2	0.69884	0.72619	0.74948	0.87283		126.2	0.90846	0.85757	0.7926	0.82979
--	--	--	--												126.3	0.69717	0.72661	0.74904	0.87334		126.3	0.90897	0.85746	0.79258	0.8298
--	--	--	--												126.4	0.69686	0.72633	0.74735	0.87221		126.4	0.90767	0.85579	0.7933	0.82905
--	--	--	--												126.5	0.69763	0.72405	0.74733	0.87174		126.5	0.90698	0.85683	0.79312	0.82911
--	--	--	--												126.6	0.69716	0.7238	0.74674	0.87026		126.6	0.90646	0.85804	0.79292	0.8282
--	--	--	--												126.7	0.69674	0.72366	0.7471	0.87159		126.7	0.90728	0.85745	0.79095	0.82791
--	--	--	--												126.8	0.69449	0.72309	0.74588	0.87159		126.8	0.90638	0.85662	0.79068	0.82807
--	--	--	--												126.9	0.69292	0.72254	0.74558	0.87092		126.9	0.90504	0.85726	0.79186	0.82778
--	--	--	--												127	0.69326	0.72139	0.74532	0.8698		127	0.90478	0.85717	0.79117	0.82727
--	--	--	--												127.1	0.69099	0.71938	0.74553	0.86864		127.1	0.90464	0.8568	0.78984	0.82704
--	--	--	--												127.2	0.69046	0.71944	0.74467	0.86841		127.2	0.90362	0.85723	0.78931	0.82553
--	--	--	--												127.3	0.68948	0.71995	0.74395	0.868		127.3	0.90316	0.85537	0.78998	0.82729
--	--	--	--												127.4	0.68807	0.71917	0.74295	0.86754		127.4	0.90224	0.85426	0.79094	0.82728
--	--	--	--												127.5	0.68768	0.71791	0.7426	0.86785		127.5	0.90026	0.85412	0.79056	0.82656
--	--	--	--												127.6	0.68594	0.71639	0.74283	0.86635		127.6	0.9007	0.85522	0.7892	0.82605
--	--	--	--												127.7	0.6853	0.7163	0.74231	0.86585		127.7	0.90085	0.85377	0.78843	0.82599
--	--	--	--												127.8	0.68379	0.71534	0.74187	0.86622		127.8	0.90145	0.8526	0.78827	0.82556
--	--	--	--												127.9	0.68433	0.71472	0.74132	0.8656		127.9	0.89985	0.85248	0.78961	0.82578
--	--	--	--												128	0.68319	0.71431	0.7412	0.86579		128	0.89951	0.85219	0.78966	0.82539
--	--	--	--												128.1	0.68267	0.71247	0.74148	0.86556		128.1	0.9003	0.85151	0.78896	0.8261
--	--	--	--												128.2	0.68277	0.71166	0.74098	0.86496		128.2	0.89993	0.85113	0.78912	0.8256
--	--	--	--												128.3	0.6811	0.71111	0.73955	0.86359		128.3	0.90026	0.85188	0.78807	0.8255
--	--	--	--												128.4	0.67841	0.71009	0.73886	0.86336		128.4	0.90096	0.85209	0.7877	0.82522
--	--	--	--												128.5	0.67827	0.70875	0.73902	0.86269		128.5	0.90029	0.85173	0.78835	0.82416
--	--	--	--												128.6	0.679	0.70723	0.73727	0.8616		128.6	0.89957	0.85159	0.78825	0.82497
															128.7	0.67881	0.70816	0.73809	0.86194		128.7	0.89856	0.85039	0.78722	0.82522
															128.8	0.67932	0.70761	0.73722	0.86133		128.8	0.89976	0.85109	0.78639	0.8238
															128.9	0.67874	0.70657	0.73733	0.86143		128.9	0.90005	0.85086	0.78565	0.82378
															129	0.67763	0.70668	0.73608	0.86041		129	0.89991	0.85108	0.78574	0.82206
															129.1	0.67703	0.70482	0.7359	0.85993		129.1	0.89965	0.85057	0.78559	0.82282
															129.2	0.67627	0.70305	0.7354	0.85987		129.2	0.89865	0.85014	0.7861	0.82286
															129.3	0.6736	0.70373	0.73496	0.85948		129.3	0.8983	0.84985	0.78457	0.82188
															129.4	0.67201	0.70467	0.73454	0.85926		129.4	0.89862	0.84924	0.78406	0.82194
															129.5	0.67239	0.70287	0.73411	0.85766		129.5	0.89877	0.8494	0.78572	0.82231
															129.6	0.67044	0.70278	0.73443	0.85672		129.6	0.89696	0.84944	0.78641	0.82101
															129.7	0.66943	0.70249	0.73408	0.85685		129.7	0.8951	0.84908	0.78466	0.82138
															129.8	0.66875	0.70155	0.73379	0.85703		129.8	0.89545	0.84837	0.78394	0.82105
															129.9	0.66829	0.70118	0.73297	0.85651		129.9	0.89476	0.84934	0.78421	0.82165
															130	0.66868	0.70208	0.73207	0.85702		130	0.89522	0.85002	0.78429	0.8214
															130.1	0.6685	0.70028	0.73132	0.85614		130.1	0.89508	0.84936	0.78476	0.82076
															130.2	0.66645	0.69906	0.73169	0.85491		130.2	0.89591	0.84852	0.78517	0.821
															130.3	0.66504	0.69714	0.73044	0.85477		130.3	0.89685	0.84717	0.78409	0.82137
															130.4	0.66498	0.69543	0.73036	0.85405		130.4	0.8975	0.84623	0.78403	0.82029
															130.5	0.66395	0.69648	0.72928	0.85251		130.5	0.89846	0.84589	0.78394	0.8204
															130.6	0.66249	0.69681	0.72919	0.85465		130.6	0.8981	0.84619	0.78352	0.82031
															130.7	0.66237	0.69504	0.72889	0.85309		130.7	0.89706	0.84622	0.78359	0.82008
															130.8	0.66333	0.69478	0.72854	0.85222		130.8	0.89744	0.84587	0.78355	0.81818
															130.9	0.66066	0.69498	0.72812	0.85176		130.9	0.89752	0.84476	0.78322	0.8192
															131	0.66066	0.6941	0.7269	0.85198		131	0.89653	0.84467	0.78266	0.81908
															131.1	0.66171	0.69436	0.72683	0.85179		131.1	0.89641	0.84483	0.78308	0.81851
															131.2	0.66253	0.69436	0.72691	0.85083		131.2	0.8967	0.84449	0.78284	0.81839
															131.3	0.66443	0.69316	0.72569	0.85027		131.3	0.89652	0.8429	0.78238	0.81757
															131.4	0.66404	0.69281	0.72549	0.84955		131.4	0.89543	0.84259	0.78164	0.81767
															131.5	0.66387	0.69365	0.72577	0.84974		131.5	0.89332	0.84363	0.78093	0.81846
															131.6	0.66218	0.69419	0.72531	0.84904		131.6	0.89407	0.84348	0.78133	0.81866
															131.7	0.66016	0.69348	0.72438	0.84953		131.7	0.89422	0.84375	0.78221	0.81831
															131.8	0.65965	0.69299	0.72467	0.84844		131.8	0.89465	0.8433	0.78098	0.81762
															131.9	0.6599	0.69242	0.72395	0.84731		131.9	0.89301	0.84251	0.77977	0.8164
															132	0.65966	0.6916	0.72261	0.84728		132	0.89258	0.84233	0.78022	0.81673
															132.1	0.65896	0.68931	0.72237	0.84737		132.1	0.89155	0.84182	0.77964	0.81604
															132.2	0.65854	0.68822	0.72149	0.84607		132.2	0.89129	0.8418	0.77976	0.81605
															132.3	0.65834	0.68874	0.72201	0.84502		132.3	0.89118	0.84164	0.78098	0.81563
															132.4	0.65716	0.68752	0.7211	0.84663		132.4	0.89137	0.84083	0.78076	0.81646
															132.5	0.65635	0.6864	0.72109	0.84599		132.5	0.89125	0.8408	0.78026	0.81567
															132.6	0.65675	0.68468	0.72135	0.84527		132.6	0.89008	0.84201	0.77972	0.81486
															132.7	0.65538	0.68497	0.72021	0.84407		132.7	0.89029	0.84134	0.77842	0.81382
															132.8	0.65358	0.68465	0.71911	0.8435		132.8	0.8922	0.84125	0.77768	0.81385
															132.9	0.65286	0.68527	0.71917	0.84324		132.9	0.89161	0.84086	0.77856	0.81348
															133	0.65244	0.68439	0.71855	0.84387		133	0.8901	0.84095	0.77869	0.8139
															133.1	0.64979	0.68341	0.7173	0.84342		133.1	0.88981	0.84028	0.77745	0.81468
															133.2	0.64922	0.68225	0.7174	0.84157		133.2	0.889	0.83981	0.77629	0.81296
															133.3	0.6488	0.68217	0.71648	0.84045		133.3	0.89057	0.83953	0.77643	0.81274
															133.4	0.64955	0.68095	0.71638	0.84062		133.4	0.88948	0.83902	0.77591	0.81412
															133.5	0.64691	0.67914	0.71715	0.84068		133.5	0.8891	0.83808	0.7767	0.81297
															133.6	0.64648	0.6789	0.7175	0.83932		133.6	0.88846	0.83894	0.77538	0.81249
															133.7	0.64881	0.67836	0.71691	0.84007		133.7	0.88891	0.8383	0.77489	0.81335
															133.8	0.64906	0.67759	0.71562	0.84001		133.8	0.88798	0.83928	0.77597	0.8126
															133.9	0.64756	0.67827	0.71496	0.83921		133.9	0.88664	0.83885	0.77548	0.81181
															134	0.64531	0.67829	0.71506	0.8401		134	0.88596	0.83771	0.77576	0.81107
															134.1	0.6454	0.67803	0.71437	0.83888		134.1	0.8845	0.83799	0.77565	0.81213
															134.2	0.6457	0.67682	0.71358	0.83784		134.2	0.884	0.83792	0.77565	0.81159
															134.3	0.64506	0.67722	0.71243	0.83775		134.3	0.88521	0.83789	0.77584	0.81037
															134.4	0.64477	0.67551	0.71216	0.83747		134.4	0.88608	0.83654	0.77546	0.81046
															134.5	0.64518	0.67522	0.71247	0.83629		134.5	0.884	0.83649	0.7751	0.81103
															134.6	0.64447	0.6753	0.71258	0.83651		134.6	0.88452	0.83653	0.77419	0.81136
															134.7	0.64297	0.67481	0.71197	0.83562		134.7	0.88375	0.83723	0.7734	0.81068
															134.8	0.64216	0.67337	0.71159	0.83573		134.8	0.88471	0.83612	0.77428	0.81023
															134.9	0.64157	0.67383	0.71074	0.83481		134.9	0.8841	0.83536	0.77459	0.81
															135	0.64041	0.67346	0.70968	0.83451		135	0.88433	0.83618	0.77331	0.81054
															135.1	0.64066	0.67276	0.70965	0.83442		135.1	0.88427	0.83528	0.77337	0.81018
															135.2	0.64032	0.67202	0.70925	0.83534		135.2	0.88354	0.83489	0.77305	0.80819
															135.3	0.63967	0.67182	0.70874	0.83383		135.3	0.88294	0.83528	0.77296	0.80812
															135.4	0.63954	0.67166	0.70844	0.83181		135.4	0.88183	0.83481	0.77298	0.80771
															135.5	0.64079	0.67102	0.70893	0.83207		135.5	0.8801	0.83453	0.77308	0.80828
															135.6	0.64022	0.6706	0.70728	0.83158		135.6	0.87909	0.83492	0.77203	0.8088
															135.7	0.63903	0.66974	0.70761	0.83274		135.7	0.87955	0.83558	0.77084	0.80744
															135.8	0.63883	0.66853	0.70739	0.83176		135.8	0.87848	0.8357	0.77137	0.80817
															135.9	0.63839	0.66807	0.70703	0.83136		135.9	0.8802	0.83538	0.77165	0.80835
															136	0.63844	0.66844	0.70579	0.83117		136	0.88054	0.83444	0.77047	0.80733
															136.1	0.63803	0.66807	0.70632	0.82943		136.1	0.88038	0.83382	0.77071	0.80705
															136.2	0.63835	0.66653	0.70634	0.82916		136.2	0.88	0.83393	0.77112	0.80852
															136.3	0.6361	0.66418	0.7056	0.82956		136.3	0.88102	0.83331	0.77033	0.80788
															136.4	0.63394	0.66512	0.7052	0.82968		136.4	0.87922	0.83182	0.76984	0.80686
															136.5	0.63088	0.66613	0.70488	0.82855		136.5	0.87774	0.83193	0.76942	0.80558
															136.6	0.62884	0.66429	0.70471	0.82782		136.6	0.87766	0.83206	0.76965	0.80562
															136.7	0.62925	0.66388	0.70412	0.82918		136.7	0.87791	0.83175	0.77026	0.80678
															136.8	0.62873	0.6633	0.70332	0.8295		136.8	0.87753	0.8304	0.77146	0.80612
															136.9	0.62737	0.66351	0.70314	0.82683		136.9	0.878	0.83034	0.77048	0.80458
															137	0.62647	0.66225	0.70221	0.82546		137	0.87727	0.83086	0.76952	0.80506
															137.1	0.62692	0.66277	0.70126	0.82676		137.1	0.87617	0.83018	0.76867	0.80576
															137.2	0.62668	0.65995	0.70149	0.82575		137.2	0.87672	0.8306	0.7683	0.80455
															137.3	0.62482	0.65867	0.70113	0.82346		137.3	0.87576	0.83072	0.76824	0.80423
															137.4	0.62265	0.65901	0.70042	0.8234		137.4	0.87362	0.82972	0.76783	0.80546
															137.5	0.62119	0.65847	0.70036	0.82385		137.5	0.87382	0.8298	0.76802	0.805
															137.6	0.62193	0.6577	0.69934	0.82325		137.6	0.87437	0.8298	0.76782	0.80331
															137.7	0.62175	0.65683	0.69938	0.82298		137.7	0.87547	0.83044	0.76829	0.80469
															137.8	0.62145	0.65757	0.69937	0.82333		137.8	0.87705	0.82984	0.7681	0.80471
															137.9	0.62025	0.65762	0.69821	0.82173		137.9	0.876	0.83032	0.7672	0.80526
															138	0.61993	0.65723	0.69791	0.82064		138	0.87715	0.82976	0.76705	0.80325
															138.1	0.62048	0.65584	0.69786	0.8209		138.1	0.87781	0.82843	0.76733	0.80437
															138.2	0.62051	0.65538	0.69725	0.82171		138.2	0.87741	0.82832	0.76528	0.80435
															138.3	0.62076	0.65456	0.69682	0.82092		138.3	0.87587	0.82856	0.76602	0.80157
															138.4	0.62115	0.65567	0.69672	0.82153		138.4	0.87427	0.82793	0.76799	0.80079
															138.5	0.62074	0.65498	0.69544	0.82035		138.5	0.87393	0.82743	0.76679	0.80119
															138.6	0.62005	0.65584	0.69546	0.81941		138.6	0.87482	0.82782	0.76505	0.80159
															138.7	0.61954	0.65429	0.69548	0.81991		138.7	0.87467	0.82852	0.76478	0.80085
															138.8	0.62111	0.65283	0.69513	0.81861		138.8	0.87203	0.82848	0.76717	0.80102
															138.9	0.62018	0.65273	0.69453	0.81953		138.9	0.87165	0.82801	0.76611	0.80067
															139	0.6186	0.6522	0.69435	0.81815		139	0.87154	0.82792	0.76428	0.80164
															139.1	0.61785	0.65037	0.69445	0.81829		139.1	0.87104	0.82788	0.76419	0.80114
															139.2	0.61624	0.65133	0.69308	0.81837		139.2	0.86851	0.82747	0.76534	0.80017
															139.3	0.61593	0.65244	0.69317	0.81862		139.3	0.86786	0.8273	0.76528	0.80037
															139.4	0.61564	0.65053	0.69363	0.81724		139.4	0.869	0.82725	0.76542	0.80021
															139.5	0.6143	0.64904	0.69325	0.81634		139.5	0.86914	0.82726	0.76527	0.80007
															139.6	0.61408	0.64725	0.69215	0.81571		139.6	0.87046	0.82545	0.76379	0.79867
															139.7	0.61468	0.64776	0.69234	0.81621		139.7	0.86963	0.82493	0.76293	0.79866
															139.8	0.61449	0.64793	0.69179	0.81556		139.8	0.87114	0.8256	0.76379	0.79997
															139.9	0.61502	0.6482	0.6908	0.8139		139.9	0.87254	0.82508	0.76252	0.79895
															140	0.61512	0.64649	0.6901	0.81397		140	0.87226	0.82504	0.76287	0.79824
															140.1	0.61428	0.64628	0.6892	0.81415		140.1	0.87189	0.82447	0.76268	0.7988
															140.2	0.6136	0.64627	0.68922	0.81304		140.2	0.8726	0.82349	0.7614	0.79877
															140.3	0.61201	0.64524	0.68973	0.81271		140.3	0.87213	0.82327	0.7616	0.79828
															140.4	0.61054	0.64397	0.68879	0.81252		140.4	0.8726	0.82247	0.76136	0.7987
															140.5	0.61081	0.64409	0.68778	0.81206		140.5	0.87186	0.82299	0.76102	0.79762
															140.6	0.61032	0.64393	0.68759	0.81126		140.6	0.87029	0.82241	0.76092	0.79769
															140.7	0.60932	0.64244	0.68847	0.81099		140.7	0.86924	0.8232	0.76226	0.7986
															140.8	0.61043	0.64305	0.68701	0.81121		140.8	0.86958	0.82207	0.76332	0.79716
															140.9	0.61151	0.6426	0.68645	0.81019		140.9	0.86875	0.8214	0.76226	0.79667
															141	0.61079	0.64218	0.68713	0.81036		141	0.86882	0.82274	0.76031	0.7959
															141.1	0.61007	0.64002	0.68617	0.81209		141.1	0.86758	0.82211	0.75999	0.7942
															141.2	0.60966	0.64017	0.68542	0.80909		141.2	0.86784	0.82161	0.76041	0.7952
															141.3	0.60862	0.64062	0.68544	0.80805		141.3	0.86716	0.82041	0.75951	0.79693
															141.4	0.60843	0.63943	0.68503	0.808		141.4	0.86788	0.82113	0.75921	0.79477
															141.5	0.60837	0.63824	0.68614	0.8094		141.5	0.86674	0.82138	0.75993	0.79546
															141.6	0.60762	0.63699	0.68611	0.80786		141.6	0.86617	0.82059	0.76052	0.79624
															141.7	0.60509	0.63631	0.68396	0.80755		141.7	0.86609	0.81987	0.75831	0.79616
															141.8	0.6048	0.63564	0.68313	0.8076		141.8	0.86592	0.82149	0.7572	0.79534
															141.9	0.60317	0.63594	0.68248	0.8076		141.9	0.86686	0.82082	0.75818	0.79431
															142	0.60125	0.63501	0.68351	0.80671		142	0.86802	0.82073	0.75777	0.79475
															142.1	0.59973	0.63377	0.68274	0.80599		142.1	0.86913	0.82021	0.75755	0.79524
															142.2	0.59821	0.63304	0.68192	0.80451		142.2	0.86815	0.82093	0.75732	0.79355
															142.3	0.59729	0.63383	0.68256	0.80431		142.3	0.86788	0.82076	0.75778	0.79255
															142.4	0.5973	0.63293	0.68195	0.80484		142.4	0.86673	0.82105	0.75802	0.79273
															142.5	0.5987	0.63172	0.68155	0.80422		142.5	0.86654	0.82091	0.75828	0.79381
															142.6	0.59782	0.63126	0.68094	0.80403		142.6	0.86576	0.82121	0.75828	0.79277
															142.7	0.5966	0.63183	0.681	0.80334		142.7	0.86473	0.8207	0.75743	0.79183
															142.8	0.59655	0.63107	0.68066	0.80329		142.8	0.86314	0.81888	0.75695	0.7918
															142.9	0.59729	0.6308	0.67992	0.80302		142.9	0.86223	0.82035	0.7578	0.79158
															143	0.59741	0.6314	0.68012	0.80292		143	0.86173	0.81948	0.75726	0.79103
															143.1	0.59679	0.63087	0.67974	0.80198		143.1	0.86226	0.81855	0.75573	0.79202
															143.2	0.59682	0.62948	0.67931	0.80107		143.2	0.86214	0.8175	0.75499	0.79148
															143.3	0.59655	0.62913	0.6785	0.80007		143.3	0.862	0.81754	0.75594	0.79088
															143.4	0.59527	0.62996	0.67884	0.80056		143.4	0.86231	0.81699	0.75581	0.79162
															143.5	0.59411	0.62907	0.67875	0.79927		143.5	0.862	0.81686	0.75489	0.79047
															143.6	0.5939	0.62733	0.6772	0.79941		143.6	0.86224	0.81624	0.75535	0.78986
															143.7	0.5935	0.62683	0.67755	0.80006		143.7	0.86146	0.81645	0.75505	0.79077
															143.8	0.59333	0.62838	0.67703	0.79915		143.8	0.85934	0.81629	0.75405	0.79126
															143.9	0.59337	0.62771	0.67656	0.798		143.9	0.85915	0.81612	0.75493	0.78954
															144	0.59329	0.62645	0.67536	0.79729		144	0.85889	0.81552	0.75452	0.78908
															144.1	0.59458	0.62592	0.67467	0.79787		144.1	0.85885	0.81551	0.75449	0.78948
															144.2	0.59528	0.62676	0.67535	0.79766		144.2	0.85893	0.81527	0.75428	0.78887
															144.3	0.59401	0.62611	0.67455	0.79802		144.3	0.85866	0.81499	0.75447	0.78868
															144.4	0.59302	0.62424	0.67383	0.7986		144.4	0.85977	0.81548	0.75326	0.78943
															144.5	0.59338	0.62479	0.6735	0.798		144.5	0.86018	0.81476	0.75317	0.7897
															144.6	0.59188	0.62604	0.67333	0.79605		144.6	0.8595	0.81438	0.75309	0.78946
															144.7	0.59068	0.62484	0.67284	0.79562		144.7	0.85952	0.81446	0.75218	0.78919
															144.8	0.59104	0.62494	0.67255	0.79484		144.8	0.85865	0.81485	0.75275	0.78843
															144.9	0.59154	0.62484	0.67166	0.79435		144.9	0.85777	0.81344	0.75254	0.78824
															145	0.5922	0.62414	0.67143	0.7949		145	0.857	0.81277	0.75216	0.78792
															145.1	0.59235	0.62365	0.67182	0.794		145.1	0.85726	0.81207	0.75312	0.78711
															145.2	0.59151	0.62199	0.67102	0.79484		145.2	0.85595	0.81253	0.75295	0.78771
															145.3	0.59002	0.62109	0.6717	0.79399		145.3	0.85652	0.81222	0.75256	0.7875
															145.4	0.58781	0.62117	0.67129	0.79283		145.4	0.85669	0.81027	0.75227	0.78666
															145.5	0.58572	0.62104	0.67053	0.7917		145.5	0.85614	0.81002	0.75072	0.78705
															145.6	0.58411	0.62001	0.67006	0.79256		145.6	0.85481	0.81037	0.74964	0.78614
															145.7	0.58363	0.62009	0.66967	0.79259		145.7	0.85367	0.81169	0.75084	0.78565
															145.8	0.58416	0.61928	0.66923	0.79146		145.8	0.8537	0.81123	0.75186	0.78757
															145.9	0.5829	0.61979	0.66771	0.79066		145.9	0.85233	0.81095	0.75074	0.78761
															146	0.58211	0.61888	0.6674	0.79106		146	0.85351	0.81134	0.75023	0.78583
															146.1	0.58247	0.61726	0.6679	0.79031		146.1	0.85532	0.81019	0.75082	0.78571
															146.2	0.58308	0.61624	0.66719	0.78991		146.2	0.85544	0.80992	0.74931	0.78608
															146.3	0.5831	0.61632	0.66746	0.79015		146.3	0.85385	0.80982	0.74809	0.78578
															146.4	0.58136	0.61596	0.66682	0.78997		146.4	0.8523	0.80914	0.74817	0.78507
															146.5	0.58112	0.61492	0.66593	0.78823		146.5	0.85117	0.80965	0.74812	0.78644
															146.6	0.58121	0.61449	0.66644	0.78832		146.6	0.85192	0.80869	0.74898	0.78483
															146.7	0.5814	0.61381	0.66617	0.78779		146.7	0.85353	0.8091	0.74954	0.78568
															146.8	0.58146	0.61473	0.6651	0.7872		146.8	0.85389	0.80857	0.74986	0.78606
															146.9	0.58225	0.61342	0.66516	0.78785		146.9	0.85342	0.80806	0.74947	0.78411
															147	0.58251	0.61397	0.66497	0.78764		147	0.85343	0.8072	0.74915	0.78366
															147.1	0.58151	0.61197	0.66471	0.78623		147.1	0.8509	0.80725	0.7488	0.78344
															147.2	0.58018	0.61118	0.66417	0.78657		147.2	0.85026	0.80691	0.74936	0.78325
															147.3	0.5782	0.61177	0.66398	0.78575		147.3	0.8506	0.80583	0.74931	0.78339
															147.4	0.57776	0.61087	0.66281	0.78536		147.4	0.85191	0.80582	0.74781	0.7823
															147.5	0.57893	0.60967	0.66311	0.78457		147.5	0.85144	0.80568	0.74826	0.78274
															147.6	0.57667	0.60947	0.6626	0.78455		147.6	0.85188	0.80584	0.74947	0.78296
															147.7	0.57402	0.60866	0.66269	0.78379		147.7	0.8517	0.80563	0.7485	0.7821
															147.8	0.57322	0.60855	0.66213	0.78375		147.8	0.84959	0.80546	0.74745	0.78246
															147.9	0.57332	0.60757	0.66151	0.78366		147.9	0.85036	0.80487	0.74665	0.78246
															148	0.57248	0.60729	0.66058	0.78356		148	0.85026	0.80525	0.74611	0.78105
															148.1	0.57052	0.6076	0.65991	0.78277		148.1	0.85094	0.80621	0.74643	0.7805
															148.2	0.57005	0.608	0.66029	0.78218		148.2	0.8506	0.8058	0.74716	0.78075
															148.3	0.57042	0.60774	0.66002	0.78185		148.3	0.85043	0.80421	0.74531	0.7807
															148.4	0.56881	0.60692	0.65926	0.78174		148.4	0.8511	0.80373	0.74533	0.78136
															148.5	0.56786	0.60628	0.65939	0.78064		148.5	0.84965	0.80562	0.74537	0.78087
															148.6	0.56764	0.60651	0.6599	0.77951		148.6	0.849	0.80602	0.74518	0.7804
															148.7	0.56683	0.60711	0.65994	0.78162		148.7	0.84836	0.80548	0.74509	0.77957
															148.8	0.56687	0.60535	0.65897	0.78094		148.8	0.84822	0.80506	0.74579	0.77959
															148.9	0.56856	0.60567	0.65803	0.77915		148.9	0.8482	0.80553	0.74393	0.78031
															149	0.56603	0.60796	0.65829	0.77978		149	0.84809	0.80558	0.74366	0.77961
															149.1	0.56558	0.60813	0.65814	0.77994		149.1	0.84727	0.80576	0.74314	0.77939
															149.2	0.5643	0.60799	0.65766	0.78028		149.2	0.8479	0.80443	0.74241	0.77834
															149.3	0.56474	0.60754	0.65751	0.77979		149.3	0.84808	0.80462	0.74393	0.77914
															149.4	0.5668	0.60571	0.65673	0.77829		149.4	0.84798	0.80378	0.74338	0.77854
															149.5	0.56703	0.6046	0.65653	0.77728		149.5	0.8481	0.80387	0.74326	0.77944
															149.6	0.56707	0.60376	0.65591	0.77783		149.6	0.8481	0.80244	0.74347	0.77877
															149.7	0.56564	0.60345	0.65548	0.77798		149.7	0.84798	0.80297	0.74237	0.77894
															149.8	0.56526	0.60392	0.65546	0.77703		149.8	0.84938	0.80311	0.74251	0.77805
															149.9	0.56409	0.6023	0.65527	0.77625		149.9	0.8482	0.80331	0.74254	0.77838
															150	0.56316	0.60247	0.65521	0.77688		150	0.84784	0.80304	0.74265	0.77818
															150.1	0.56197	0.60237	0.65468	0.77598		150.1	0.84843	0.80325	0.74227	0.77703
															150.2	0.56096	0.60173	0.65461	0.77477		150.2	0.84688	0.8035	0.7418	0.77758
															150.3	0.55963	0.60131	0.65385	0.77465		150.3	0.84686	0.80339	0.74258	0.77693
															150.4	0.55863	0.60064	0.65268	0.77504		150.4	0.84651	0.80257	0.74172	0.77593
															150.5	0.55833	0.60022	0.6528	0.77591		150.5	0.84757	0.80211	0.74246	0.77701
															150.6	0.55959	0.59944	0.65304	0.7738		150.6	0.84729	0.80193	0.74298	0.77715
															150.7	0.55954	0.59877	0.65234	0.77376		150.7	0.84663	0.80111	0.74192	0.77709
															150.8	0.55654	0.59808	0.65177	0.77473		150.8	0.84506	0.80191	0.74178	0.77639
															150.9	0.55588	0.59882	0.65178	0.77426		150.9	0.84379	0.80127	0.74291	0.77542
															151	0.55544	0.5994	0.65152	0.77237		151	0.84307	0.80193	0.74127	0.77451
															151.1	0.55597	0.59822	0.65128	0.77296		151.1	0.84261	0.80242	0.74102	0.77453
															151.2	0.55601	0.59786	0.65068	0.77296		151.2	0.84194	0.80225	0.74094	0.77523
															151.3	0.55651	0.59699	0.65048	0.77202		151.3	0.84283	0.8015	0.73834	0.77603
															151.4	0.55701	0.59717	0.65047	0.7716		151.4	0.84082	0.80195	0.74011	0.77481
															151.5	0.55739	0.59809	0.65008	0.77151		151.5	0.84089	0.80171	0.74104	0.77518
															151.6	0.55657	0.59548	0.64896	0.77104		151.6	0.84199	0.80094	0.74074	0.77504
															151.7	0.55481	0.59422	0.64919	0.77161		151.7	0.84141	0.80025	0.7395	0.77471
															151.8	0.55528	0.59316	0.64952	0.77078		151.8	0.83962	0.79949	0.73814	0.77444
															151.9	0.55575	0.59254	0.6489	0.7716		151.9	0.84096	0.79942	0.7375	0.77366
															152	0.55611	0.59214	0.64821	0.7702		152	0.84252	0.79914	0.73965	0.7735
															152.1	0.55596	0.59173	0.64739	0.77064		152.1	0.8436	0.79945	0.73939	0.7732
															152.2	0.55517	0.59203	0.64758	0.76855		152.2	0.84418	0.79971	0.73762	0.77343
															152.3	0.55306	0.59037	0.64652	0.76784		152.3	0.84363	0.79871	0.73696	0.77271
															152.4	0.55282	0.59106	0.64691	0.76724		152.4	0.84296	0.79852	0.73689	0.77217
															152.5	0.55206	0.59105	0.64592	0.7671		152.5	0.84286	0.79803	0.7378	0.77241
															152.6	0.5512	0.58978	0.64503	0.76735		152.6	0.84213	0.79851	0.73823	0.77208
															152.7	0.55133	0.59054	0.64516	0.76708		152.7	0.8423	0.79788	0.73708	0.77128
															152.8	0.5528	0.58973	0.645	0.76711		152.8	0.84215	0.79754	0.73563	0.77097
															152.9	0.55204	0.58996	0.64463	0.76617		152.9	0.84071	0.79694	0.73738	0.77029
															153	0.55176	0.58964	0.64496	0.76548		153	0.83761	0.79668	0.73717	0.77083
															153.1	0.55096	0.58884	0.64445	0.76567		153.1	0.83647	0.7959	0.7363	0.77122
															153.2	0.5494	0.58935	0.6433	0.76544		153.2	0.83608	0.79576	0.73508	0.77118
															153.3	0.54823	0.58931	0.64295	0.76489		153.3	0.83487	0.797	0.73617	0.77057
															153.4	0.54663	0.58893	0.64343	0.76443		153.4	0.83413	0.79649	0.73511	0.76966
															153.5	0.54687	0.58903	0.64398	0.76406		153.5	0.83418	0.79691	0.73534	0.76961
															153.6	0.54669	0.58789	0.64363	0.76448		153.6	0.83305	0.79706	0.73669	0.76941
															153.7	0.54763	0.58801	0.64326	0.76472		153.7	0.83322	0.79602	0.73565	0.7697
															153.8	0.54797	0.5867	0.64326	0.76331		153.8	0.83473	0.79615	0.73438	0.76948
															153.9	0.54679	0.58605	0.64218	0.7634		153.9	0.83375	0.79675	0.73488	0.76892
															154	0.54503	0.58672	0.64194	0.7634		154	0.83413	0.79549	0.73634	0.76975
															154.1	0.54471	0.58723	0.64172	0.76283		154.1	0.83441	0.79502	0.73709	0.76966
															154.2	0.54336	0.58606	0.64087	0.7618		154.2	0.83457	0.7955	0.73475	0.76908
															154.3	0.54306	0.58517	0.64053	0.76191		154.3	0.83514	0.79572	0.73304	0.7678
															154.4	0.54318	0.58378	0.64026	0.76135		154.4	0.83521	0.79501	0.73424	0.76896
															154.5	0.54241	0.58462	0.63969	0.76225		154.5	0.83457	0.79474	0.73434	0.76912
															154.6	0.54205	0.58393	0.64002	0.76019		154.6	0.83782	0.79446	0.73461	0.76828
															154.7	0.54051	0.58366	0.63928	0.75858		154.7	0.83913	0.79383	0.73434	0.76808
															154.8	0.53954	0.5837	0.63931	0.75916		154.8	0.84047	0.79354	0.73309	0.76719
															154.9	0.54049	0.58352	0.63938	0.75979		154.9	0.83975	0.79309	0.73277	0.76839
															155	0.54008	0.58256	0.6388	0.75899		155	0.83875	0.7926	0.73416	0.76667
															155.1	0.53825	0.58206	0.6384	0.7581		155.1	0.83794	0.792	0.7329	0.76704
															155.2	0.53805	0.58096	0.63801	0.75918		155.2	0.83915	0.7916	0.73229	0.76698
															155.3	0.5389	0.58046	0.63772	0.75939		155.3	0.83835	0.7913	0.73072	0.76647
															155.4	0.53912	0.57996	0.63849	0.75783		155.4	0.83815	0.79191	0.73127	0.7653
															155.5	0.5384	0.57959	0.63754	0.75694		155.5	0.83782	0.79148	0.73238	0.76532
															155.6	0.53847	0.58028	0.6367	0.75598		155.6	0.83633	0.79116	0.73152	0.76425
															155.7	0.538	0.57967	0.6368	0.75711		155.7	0.83619	0.79171	0.73007	0.76436
															155.8	0.53726	0.5791	0.63653	0.75705		155.8	0.83401	0.79046	0.73102	0.76563
															155.9	0.53641	0.5793	0.63548	0.75644		155.9	0.83306	0.79105	0.73242	0.76515
															156	0.53717	0.57941	0.63455	0.75559		156	0.83205	0.79125	0.73132	0.76477
															156.1	0.53762	0.57889	0.63484	0.75505		156.1	0.83128	0.79	0.72941	0.76503
															156.2	0.53734	0.57936	0.63569	0.75486		156.2	0.8317	0.79082	0.72967	0.76598
															156.3	0.53668	0.57856	0.63529	0.75475		156.3	0.83181	0.79058	0.7297	0.76389
															156.4	0.53596	0.57758	0.6343	0.75462		156.4	0.82957	0.79026	0.72973	0.76362
															156.5	0.53654	0.57465	0.63408	0.75478		156.5	0.8291	0.78988	0.72995	0.76465
															156.6	0.5356	0.57448	0.63369	0.75437		156.6	0.82859	0.78999	0.72923	0.76451
															156.7	0.53466	0.57419	0.63318	0.75395		156.7	0.82708	0.78972	0.72951	0.7639
															156.8	0.53416	0.57377	0.63321	0.75312		156.8	0.82801	0.78938	0.72915	0.76371
															156.9	0.53454	0.57365	0.63312	0.75293		156.9	0.82843	0.78859	0.72942	0.76368
															157	0.53379	0.5722	0.63348	0.75252		157	0.8291	0.78853	0.72949	0.76416
															157.1	0.53272	0.57215	0.63236	0.75233		157.1	0.8266	0.78862	0.72858	0.76348
															157.2	0.53103	0.57076	0.63149	0.75315		157.2	0.8261	0.78689	0.72742	0.76231
															157.3	0.52971	0.57117	0.63171	0.75224		157.3	0.82678	0.78652	0.72711	0.76163
															157.4	0.52823	0.57139	0.63138	0.75122		157.4	0.8263	0.78647	0.72732	0.76113
															157.5	0.52699	0.57235	0.63105	0.75068		157.5	0.82594	0.78728	0.7278	0.76231
															157.6	0.52624	0.57181	0.63096	0.75144		157.6	0.82501	0.78722	0.72597	0.76216
															157.7	0.52582	0.57154	0.63008	0.75025		157.7	0.82633	0.78761	0.72693	0.76156
															157.8	0.5254	0.57154	0.62956	0.75118		157.8	0.82856	0.78616	0.72752	0.76132
															157.9	0.52511	0.57264	0.62915	0.74943		157.9	0.8292	0.78659	0.72827	0.76083
															158	0.52456	0.57229	0.62899	0.75017		158	0.8294	0.78613	0.72671	0.76069
															158.1	0.52298	0.57144	0.62951	0.75015		158.1	0.82866	0.78458	0.72675	0.76219
															158.2	0.52428	0.57108	0.62942	0.74908		158.2	0.82928	0.78484	0.72721	0.7609
															158.3	0.52548	0.57149	0.62815	0.74878		158.3	0.8289	0.78541	0.72637	0.76072
															158.4	0.52524	0.57153	0.62767	0.74914		158.4	0.82935	0.78479	0.72732	0.76163
															158.5	0.52462	0.56942	0.62704	0.74897		158.5	0.83025	0.78512	0.72704	0.76119
															158.6	0.52443	0.56756	0.62719	0.74885		158.6	0.82979	0.78491	0.72705	0.7594
															158.7	0.52392	0.56763	0.62736	0.74844		158.7	0.82875	0.78347	0.72738	0.7594
															158.8	0.52264	0.56642	0.62692	0.74728		158.8	0.82878	0.78369	0.72587	0.76022
															158.9	0.5209	0.56587	0.62605	0.74658		158.9	0.82682	0.78325	0.72534	0.75915
															159	0.52048	0.56769	0.62688	0.74586		159	0.82558	0.78349	0.72531	0.75834
															159.1	0.52107	0.56714	0.62587	0.74569		159.1	0.82443	0.78363	0.72451	0.75893
															159.2	0.52132	0.5656	0.62577	0.74468		159.2	0.82364	0.78387	0.72514	0.75966
															159.3	0.52119	0.56695	0.62565	0.74537		159.3	0.82352	0.78379	0.72484	0.75775
															159.4	0.52042	0.5664	0.62449	0.74492		159.4	0.82206	0.78335	0.72358	0.75772
															159.5	0.51997	0.5661	0.62479	0.74471		159.5	0.82206	0.78338	0.72219	0.75857
															159.6	0.51964	0.56525	0.62474	0.744		159.6	0.82192	0.78266	0.72309	0.75774
															159.7	0.51893	0.56503	0.62435	0.74452		159.7	0.82073	0.78327	0.72332	0.75648
															159.8	0.5181	0.56593	0.62432	0.74372		159.8	0.8208	0.7846	0.72285	0.75756
															159.9	0.51727	0.5648	0.62351	0.74284		159.9	0.82247	0.7839	0.72272	0.7574
															160	0.51695	0.56401	0.62346	0.74184		160	0.82235	0.78248	0.72341	0.75719
															160.1	0.5171	0.56429	0.62208	0.74179		160.1	0.82226	0.7824	0.72321	0.75763
															160.2	0.51702	0.56422	0.62152	0.7434		160.2	0.82239	0.78301	0.72274	0.75771
															160.3	0.5166	0.56472	0.62218	0.74367		160.3	0.82262	0.78208	0.72185	0.75638
															160.4	0.51857	0.565	0.62232	0.74343		160.4	0.82255	0.78271	0.72268	0.75657
															160.5	0.51747	0.56464	0.62131	0.74207		160.5	0.82189	0.78257	0.72204	0.75639
															160.6	0.51641	0.5646	0.62113	0.74136		160.6	0.82045	0.78213	0.72152	0.75552
															160.7	0.51646	0.56354	0.62198	0.74071		160.7	0.82072	0.78033	0.72214	0.75612
															160.8	0.51659	0.56319	0.62169	0.74065		160.8	0.82175	0.78026	0.72248	0.75547
															160.9	0.51558	0.56239	0.6207	0.74185		160.9	0.82145	0.7793	0.72323	0.75501
															161	0.51498	0.56105	0.61965	0.73923		161	0.82151	0.77917	0.72156	0.75415
															161.1	0.51417	0.55925	0.61931	0.7393		161.1	0.82225	0.77928	0.7223	0.75368
															161.2	0.51418	0.55822	0.61974	0.73953		161.2	0.82263	0.77952	0.72212	0.75625
															161.3	0.51317	0.55863	0.61971	0.74002		161.3	0.82288	0.77874	0.72154	0.75529
															161.4	0.51255	0.55822	0.61927	0.73832		161.4	0.82146	0.77966	0.72042	0.75384
															161.5	0.51237	0.55776	0.61767	0.73761		161.5	0.8198	0.77935	0.72117	0.75355
															161.6	0.51181	0.55777	0.61743	0.73733		161.6	0.81907	0.77913	0.72071	0.75391
															161.7	0.51043	0.55746	0.61682	0.73859		161.7	0.81827	0.77894	0.72115	0.7539
															161.8	0.51006	0.55704	0.61719	0.73671		161.8	0.8171	0.77926	0.71942	0.75377
															161.9	0.51055	0.5579	0.61695	0.73698		161.9	0.81718	0.77951	0.71895	0.75255
															162	0.50829	0.5571	0.61666	0.73586		162	0.81612	0.7796	0.72033	0.75272
															162.1	0.50591	0.55584	0.61587	0.73602		162.1	0.81485	0.77851	0.72105	0.75348
															162.2	0.5061	0.55484	0.61557	0.73591		162.2	0.81384	0.77788	0.72092	0.7521
															162.3	0.50572	0.55466	0.6154	0.73434		162.3	0.8138	0.77704	0.72044	0.75238
															162.4	0.50653	0.5548	0.61584	0.7343		162.4	0.81356	0.77634	0.71899	0.75243
															162.5	0.50654	0.55315	0.61578	0.73476		162.5	0.81438	0.77645	0.71899	0.75217
															162.6	0.50708	0.55288	0.616	0.73445		162.6	0.81429	0.77605	0.7195	0.75098
															162.7	0.5097	0.55192	0.61501	0.7354		162.7	0.81496	0.775	0.71963	0.75179
															162.8	0.51019	0.55151	0.61474	0.73417		162.8	0.81578	0.77414	0.71975	0.75158
															162.9	0.50955	0.55152	0.61436	0.73326		162.9	0.81587	0.77442	0.71853	0.75062
															163	0.50903	0.5514	0.6138	0.73315		163	0.81513	0.77495	0.71767	0.75042
															163.1	0.51028	0.55119	0.61424	0.73296		163.1	0.81516	0.77501	0.71788	0.74995
															163.2	0.51017	0.55175	0.61355	0.73224		163.2	0.81552	0.77562	0.71841	0.74948
															163.3	0.5103	0.55143	0.61317	0.73324		163.3	0.81528	0.77614	0.71687	0.7505
															163.4	0.51029	0.55083	0.61353	0.7321		163.4	0.81522	0.77528	0.71732	0.75081
															163.5	0.50767	0.5502	0.61358	0.73186		163.5	0.81454	0.77534	0.71716	0.74947
															163.6	0.50601	0.54918	0.61336	0.73228		163.6	0.81284	0.7752	0.71569	0.7494
															163.7	0.50598	0.55007	0.61308	0.73212		163.7	0.81309	0.7746	0.71578	0.75064
															163.8	0.50545	0.55012	0.61276	0.73138		163.8	0.81279	0.77513	0.71545	0.74887
															163.9	0.5056	0.54851	0.61186	0.73094		163.9	0.81284	0.77433	0.71557	0.74804
															164	0.50653	0.54704	0.61153	0.73104		164	0.81385	0.77498	0.71591	0.7481
															164.1	0.50677	0.54765	0.61124	0.73033		164.1	0.81241	0.77403	0.71483	0.7491
															164.2	0.50647	0.54627	0.61129	0.73032		164.2	0.81046	0.77346	0.71476	0.74848
															164.3	0.50522	0.54464	0.61059	0.72984		164.3	0.80951	0.77369	0.71552	0.74905
															164.4	0.50486	0.54404	0.61023	0.73021		164.4	0.80856	0.77291	0.716	0.74793
															164.5	0.50369	0.54309	0.61107	0.72965		164.5	0.80782	0.77302	0.71495	0.74822
															164.6	0.50367	0.54423	0.6104	0.72921		164.6	0.8072	0.77321	0.71449	0.74786
															164.7	0.50351	0.5448	0.60977	0.72879		164.7	0.80558	0.77243	0.71577	0.74763
															164.8	0.5033	0.54476	0.60931	0.72923		164.8	0.80549	0.77259	0.71561	0.7464
															164.9	0.5043	0.54532	0.60894	0.72797		164.9	0.80529	0.77288	0.71493	0.7464
															165	0.5044	0.54404	0.6089	0.72674		165	0.80519	0.77211	0.71413	0.74609
															165.1	0.50368	0.54402	0.60956	0.72584		165.1	0.80576	0.7726	0.71363	0.74591
															165.2	0.50453	0.54298	0.60876	0.72715		165.2	0.8062	0.77214	0.71406	0.74632
															165.3	0.50494	0.54356	0.60767	0.7257		165.3	0.80666	0.77207	0.71416	0.74663
															165.4	0.50515	0.54384	0.60743	0.72534		165.4	0.8066	0.77193	0.71468	0.74714
															165.5	0.50516	0.54257	0.6064	0.72576		165.5	0.80671	0.7713	0.71316	0.74589
															165.6	0.50426	0.54203	0.60609	0.72512		165.6	0.80633	0.77141	0.71239	0.7455
															165.7	0.50368	0.54243	0.60701	0.72441		165.7	0.80669	0.77133	0.71241	0.74581
															165.8	0.50163	0.54324	0.60628	0.72519		165.8	0.8069	0.77171	0.71156	0.74637
															165.9	0.50033	0.54355	0.60632	0.72514		165.9	0.80683	0.7704	0.71128	0.74584
															166	0.50073	0.54199	0.60618	0.72479		166	0.80769	0.77021	0.7117	0.74374
															166.1	0.50055	0.54064	0.60567	0.72432		166.1	0.80748	0.77051	0.71078	0.74434
															166.2	0.49952	0.53982	0.60564	0.7248		166.2	0.80715	0.77048	0.71151	0.74616
															166.3	0.49988	0.53994	0.60594	0.72458		166.3	0.8061	0.7694	0.71098	0.74428
															166.4	0.49903	0.53939	0.60501	0.7245		166.4	0.80688	0.76881	0.71098	0.7436
															166.5	0.49855	0.54039	0.60471	0.72421		166.5	0.80818	0.76901	0.71195	0.74512
															166.6	0.49825	0.53942	0.60527	0.72183		166.6	0.80655	0.76964	0.71288	0.74345
															166.7	0.49758	0.53842	0.60549	0.7216		166.7	0.8066	0.76857	0.71071	0.74352
															166.8	0.49647	0.53861	0.60501	0.72314		166.8	0.807	0.76802	0.7116	0.74333
															166.9	0.49673	0.53837	0.60499	0.72316		166.9	0.80784	0.76759	0.71065	0.74323
															167	0.49887	0.5377	0.60374	0.72129		167	0.80662	0.7672	0.71089	0.74206
															167.1	0.49876	0.53665	0.60342	0.72115		167.1	0.80519	0.76739	0.70976	0.74275
															167.2	0.49704	0.5357	0.60368	0.72058		167.2	0.80468	0.76711	0.70953	0.74354
															167.3	0.4982	0.53516	0.60378	0.72138		167.3	0.8049	0.76706	0.70971	0.74279
															167.4	0.49859	0.53451	0.60276	0.7205		167.4	0.80531	0.76676	0.71004	0.74219
															167.5	0.49813	0.53424	0.6029	0.72084		167.5	0.80504	0.7664	0.70888	0.74207
															167.6	0.49787	0.5339	0.60285	0.72006		167.6	0.80459	0.76694	0.70903	0.7424
															167.7	0.4983	0.53412	0.60174	0.71937		167.7	0.80226	0.7672	0.70935	0.74145
															167.8	0.49789	0.53415	0.60041	0.71955		167.8	0.80183	0.76642	0.7084	0.74137
															167.9	0.49705	0.53399	0.60034	0.71852		167.9	0.80218	0.76601	0.70761	0.74019
															168	0.49592	0.53433	0.60027	0.71745		168	0.80231	0.7664	0.70832	0.74014
															168.1	0.49526	0.53472	0.60035	0.71897		168.1	0.80251	0.76636	0.70845	0.73963
															168.2	0.49506	0.53324	0.6	0.71752		168.2	0.8032	0.76674	0.70842	0.74006
															168.3	0.49424	0.53389	0.60034	0.71862		168.3	0.80364	0.76654	0.70749	0.74075
															168.4	0.49329	0.53267	0.59954	0.71768		168.4	0.80327	0.76604	0.70823	0.74013
															168.5	0.49108	0.53188	0.59937	0.71861		168.5	0.80437	0.76646	0.70685	0.74027
															168.6	0.4886	0.53191	0.59901	0.71773		168.6	0.80418	0.76691	0.7067	0.73938
															168.7	0.48885	0.53259	0.59928	0.71608		168.7	0.8046	0.76649	0.70848	0.73902
															168.8	0.48767	0.53228	0.599	0.71543		168.8	0.80418	0.766	0.70822	0.73978
															168.9	0.48702	0.53024	0.59954	0.71632		168.9	0.80409	0.7648	0.70689	0.73917
															169	0.48714	0.52922	0.59862	0.71741		169	0.80403	0.76361	0.70568	0.73903
															169.1	0.49008	0.52906	0.5984	0.7158		169.1	0.80464	0.7632	0.70611	0.73946
															169.2	0.49061	0.52893	0.59819	0.71484		169.2	0.80403	0.7623	0.70679	0.73882
															169.3	0.49006	0.52869	0.59781	0.71442		169.3	0.80388	0.76253	0.70629	0.73875
															169.4	0.4885	0.52768	0.59779	0.71415		169.4	0.80469	0.76181	0.70674	0.73751
															169.5	0.48877	0.52704	0.59757	0.71409		169.5	0.8022	0.76192	0.70567	0.7361
															169.6	0.48838	0.5269	0.59716	0.71556		169.6	0.8023	0.762	0.70469	0.73738
															169.7	0.48803	0.52764	0.59644	0.71364		169.7	0.80182	0.76168	0.70578	0.73745
															169.8	0.4871	0.52757	0.59653	0.71303		169.8	0.80242	0.76242	0.70418	0.73605
															169.9	0.48631	0.52648	0.59721	0.71425		169.9	0.80211	0.76185	0.70369	0.73668
															170	0.4853	0.52709	0.59618	0.71434		170	0.80334	0.76137	0.70543	0.73757
															170.1	0.4839	0.52734	0.59422	0.71343		170.1	0.80378	0.76259	0.70621	0.73771
															170.2	0.48303	0.52706	0.59427	0.71198		170.2	0.80304	0.76108	0.70561	0.7368
															170.3	0.48362	0.52526	0.59502	0.71134		170.3	0.80219	0.76128	0.70514	0.73775
															170.4	0.4849	0.52507	0.59518	0.71125		170.4	0.80337	0.76013	0.70416	0.73755
															170.5	0.484	0.52475	0.59426	0.71055		170.5	0.80456	0.76032	0.70473	0.73565
															170.6	0.48472	0.52405	0.59372	0.71079		170.6	0.80539	0.76042	0.70399	0.73507
															170.7	0.48509	0.52292	0.59381	0.71124		170.7	0.80551	0.76094	0.70419	0.73549
															170.8	0.48541	0.52201	0.59345	0.71072		170.8	0.80583	0.76017	0.70302	0.73554
															170.9	0.48643	0.5226	0.59269	0.71151		170.9	0.80493	0.76026	0.70378	0.7361
															171	0.48738	0.52277	0.59234	0.70989		171	0.80407	0.75998	0.70359	0.73435
															171.1	0.48775	0.52296	0.59294	0.71006		171.1	0.8021	0.76035	0.70199	0.73474
															171.2	0.48696	0.52308	0.5926	0.70979		171.2	0.80087	0.76021	0.70274	0.73338
															171.3	0.48616	0.52395	0.59142	0.70868		171.3	0.80043	0.75946	0.70246	0.73318
															171.4	0.48764	0.52435	0.5913	0.70775		171.4	0.80063	0.76012	0.70161	0.73337
															171.5	0.48696	0.52339	0.59204	0.70792		171.5	0.80141	0.76044	0.70147	0.7339
															171.6	0.48589	0.52329	0.5915	0.70763		171.6	0.80101	0.75899	0.70086	0.73336
															171.7	0.48424	0.52369	0.59047	0.70723		171.7	0.80038	0.75928	0.70154	0.73342
															171.8	0.48248	0.52411	0.59109	0.70706		171.8	0.7994	0.75904	0.70126	0.73399
															171.9	0.48311	0.52399	0.5903	0.70808		171.9	0.79893	0.75861	0.70202	0.73344
															172	0.4831	0.52421	0.58989	0.70743		172	0.79782	0.7582	0.70228	0.73217
															172.1	0.48237	0.52393	0.58983	0.70726		172.1	0.79661	0.75791	0.7006	0.73236
															172.2	0.48151	0.52332	0.59085	0.70797		172.2	0.79648	0.75796	0.6999	0.73236
															172.3	0.48191	0.52366	0.58999	0.70757		172.3	0.79711	0.7573	0.70083	0.73236
															172.4	0.48152	0.52286	0.5894	0.706		172.4	0.7965	0.75612	0.70031	0.73249
															172.5	0.4813	0.52274	0.58898	0.7063		172.5	0.79529	0.75657	0.70025	0.73192
															172.6	0.48143	0.52141	0.58875	0.70606		172.6	0.79557	0.75603	0.69982	0.73222
															172.7	0.48119	0.52083	0.5897	0.70626		172.7	0.79477	0.75569	0.69899	0.73182
															172.8	0.48026	0.5201	0.58914	0.70524		172.8	0.79334	0.75615	0.6973	0.73195
															172.9	0.47893	0.51945	0.58822	0.70503		172.9	0.79256	0.75577	0.69773	0.73216
															173	0.4786	0.51757	0.5874	0.70523		173	0.79372	0.75465	0.69682	0.73179
															173.1	0.4784	0.51675	0.58704	0.70406		173.1	0.79532	0.75452	0.69651	0.732
															173.2	0.478	0.51777	0.58725	0.70429		173.2	0.79492	0.75411	0.69685	0.73093
															173.3	0.47614	0.51894	0.58693	0.70481		173.3	0.794	0.75376	0.69737	0.7313
															173.4	0.47606	0.51973	0.58679	0.7032		173.4	0.79472	0.75404	0.6972	0.7304
															173.5	0.47723	0.51787	0.58552	0.70303		173.5	0.79366	0.75326	0.69846	0.73016
															173.6	0.47727	0.51732	0.58658	0.70243		173.6	0.79216	0.75433	0.69809	0.73018
															173.7	0.47848	0.51626	0.58583	0.70186		173.7	0.79311	0.75426	0.69809	0.73028
															173.8	0.47915	0.51679	0.58557	0.70195		173.8	0.79475	0.7549	0.69751	0.73025
															173.9	0.4778	0.516	0.58526	0.70152		173.9	0.79668	0.75506	0.69749	0.73096
															174	0.47865	0.51721	0.58528	0.7006		174	0.79688	0.75399	0.69661	0.7302
															174.1	0.47682	0.51604	0.58448	0.70038		174.1	0.79707	0.75423	0.69696	0.72861
															174.2	0.47553	0.51472	0.58412	0.7012		174.2	0.79717	0.75436	0.69738	0.72928
															174.3	0.47561	0.51378	0.58464	0.70119		174.3	0.7984	0.75484	0.69569	0.72909
															174.4	0.47625	0.51457	0.58475	0.7016		174.4	0.79885	0.75406	0.69576	0.72831
															174.5	0.47507	0.51558	0.58434	0.70066		174.5	0.79824	0.75327	0.69631	0.72879
															174.6	0.47348	0.5156	0.58384	0.70012		174.6	0.7956	0.75271	0.69548	0.72757
															174.7	0.47228	0.51465	0.58319	0.69974		174.7	0.79464	0.75316	0.69406	0.72724
															174.8	0.47133	0.51346	0.58215	0.69808		174.8	0.79454	0.75288	0.6946	0.72778
															174.9	0.47164	0.51335	0.58183	0.69853		174.9	0.79373	0.75253	0.6964	0.72821
															175	0.47136	0.51288	0.58172	0.69965		175	0.79205	0.75214	0.69491	0.72792
															175.1	0.47189	0.51237	0.58146	0.69809		175.1	0.79186	0.75069	0.69449	0.7276
															175.2	0.4723	0.51325	0.58111	0.69809		175.2	0.79303	0.7514	0.69474	0.72735
															175.3	0.47159	0.51384	0.58147	0.6978		175.3	0.79398	0.75158	0.69432	0.72587
															175.4	0.47079	0.5145	0.58137	0.69819		175.4	0.79303	0.75138	0.69427	0.72682
															175.5	0.47045	0.51527	0.58199	0.69872		175.5	0.79245	0.7511	0.69562	0.72612
															175.6	0.47056	0.51487	0.58053	0.69808		175.6	0.79221	0.75007	0.69445	0.72564
															175.7	0.47037	0.51401	0.58004	0.69686		175.7	0.79153	0.74964	0.69397	0.72482
															175.8	0.46889	0.51416	0.58015	0.6967		175.8	0.79077	0.75009	0.69509	0.72483
															175.9	0.46813	0.51281	0.58045	0.69668		175.9	0.79173	0.75049	0.69435	0.72531
															176	0.46947	0.51335	0.58082	0.69635		176	0.79347	0.75062	0.69372	0.72562
															176.1	0.46963	0.51369	0.57956	0.69612		176.1	0.7921	0.75094	0.69339	0.72437
															176.2	0.468	0.51339	0.57923	0.69545		176.2	0.79097	0.75107	0.69283	0.72454
															176.3	0.46806	0.51218	0.57882	0.69478		176.3	0.79114	0.75095	0.69275	0.7255
															176.4	0.46782	0.51165	0.57863	0.69439		176.4	0.7902	0.75094	0.69351	0.72459
															176.5	0.46872	0.5114	0.578	0.69577		176.5	0.7901	0.75095	0.69252	0.72443
															176.6	0.4676	0.51218	0.578	0.69541		176.6	0.78942	0.75111	0.69098	0.72369
															176.7	0.46641	0.51168	0.57893	0.69311		176.7	0.78879	0.75057	0.69273	0.72361
															176.8	0.46775	0.51124	0.57857	0.69317		176.8	0.79043	0.74997	0.69288	0.72341
															176.9	0.46837	0.51191	0.5779	0.69364		176.9	0.78985	0.74954	0.69135	0.72471
															177	0.46828	0.51211	0.57689	0.69403		177	0.78936	0.75084	0.69213	0.72482
															177.1	0.46655	0.51124	0.57683	0.69412		177.1	0.79084	0.74931	0.6924	0.72245
															177.2	0.46617	0.51039	0.5764	0.69307		177.2	0.79113	0.74837	0.69174	0.72312
															177.3	0.46763	0.50991	0.57598	0.69268		177.3	0.79209	0.7486	0.69098	0.72449
															177.4	0.46561	0.50949	0.57643	0.69299		177.4	0.79224	0.74769	0.69102	0.72476
															177.5	0.46582	0.50789	0.57598	0.69379		177.5	0.79183	0.74778	0.69179	0.72349
															177.6	0.46568	0.50852	0.57558	0.6915		177.6	0.79202	0.74799	0.69144	0.72292
															177.7	0.46609	0.50858	0.57578	0.69109		177.7	0.79115	0.74767	0.69129	0.72412
															177.8	0.46647	0.50762	0.57487	0.69136		177.8	0.79035	0.74644	0.69113	0.72311
															177.9	0.46601	0.50728	0.57508	0.69162		177.9	0.78944	0.74602	0.69044	0.72153
															178	0.46511	0.50689	0.57432	0.69105		178	0.78946	0.74688	0.69029	0.72225
															178.1	0.46653	0.50536	0.57407	0.68959		178.1	0.78922	0.74676	0.69023	0.7232
															178.2	0.46699	0.50481	0.57417	0.68903		178.2	0.78847	0.74691	0.68931	0.72213
															178.3	0.46379	0.50461	0.57305	0.68891		178.3	0.78715	0.74682	0.69032	0.72145
															178.4	0.46227	0.505	0.57305	0.68888		178.4	0.78785	0.74765	0.6902	0.72108
															178.5	0.46226	0.50391	0.57273	0.68851		178.5	0.78709	0.74778	0.68898	0.72133
															178.6	0.46338	0.50404	0.57226	0.68804		178.6	0.78531	0.74727	0.68906	0.72153
															178.7	0.46306	0.50405	0.57192	0.6879		178.7	0.78578	0.74655	0.68946	0.72128
															178.8	0.46036	0.50456	0.57242	0.68817		178.8	0.78532	0.74679	0.68887	0.71943
															178.9	0.46007	0.50521	0.57206	0.68818		178.9	0.78396	0.74662	0.6879	0.71931
															179	0.45947	0.5049	0.57278	0.68675		179	0.78265	0.74538	0.68917	0.71913
															179.1	0.45808	0.50339	0.57244	0.68673		179.1	0.78295	0.74465	0.68804	0.71962
															179.2	0.45725	0.50365	0.57186	0.68829		179.2	0.78151	0.7448	0.6888	0.721
															179.3	0.45825	0.50383	0.5715	0.68722		179.3	0.78138	0.74498	0.68914	0.71921
															179.4	0.45902	0.50298	0.57091	0.68746		179.4	0.78065	0.7445	0.68776	0.71887
															179.5	0.45764	0.50227	0.57116	0.68662		179.5	0.78072	0.7442	0.68657	0.71957
															179.6	0.45764	0.50147	0.5703	0.68524		179.6	0.78097	0.74359	0.68709	0.71977
															179.7	0.45921	0.50142	0.57056	0.68595		179.7	0.78189	0.74344	0.68798	0.71919
															179.8	0.45965	0.50106	0.57097	0.6865		179.8	0.78157	0.74266	0.6872	0.7185
															179.9	0.45867	0.50065	0.56989	0.68499		179.9	0.78157	0.74304	0.68628	0.71739
															180	0.4585	0.50038	0.56949	0.68486		180	0.78196	0.74342	0.68571	0.7172
															180.1	0.45897	0.50027	0.56972	0.68504		180.1	0.78189	0.74276	0.68642	0.71872
															180.2	0.45858	0.501	0.56912	0.68455		180.2	0.78215	0.74223	0.68558	0.71842
															180.3	0.45734	0.49985	0.5683	0.68447		180.3	0.7816	0.74208	0.68583	0.71747
															180.4	0.45469	0.49984	0.56851	0.68394		180.4	0.7814	0.74132	0.6867	0.71817
															180.5	0.45565	0.4991	0.56819	0.68418		180.5	0.78191	0.74128	0.68514	0.71799
															180.6	0.45566	0.49756	0.56761	0.68411		180.6	0.78283	0.74147	0.68427	0.71792
															180.7	0.45615	0.49712	0.56707	0.6829		180.7	0.783	0.74222	0.68555	0.71818
															180.8	0.45641	0.49711	0.56756	0.68356		180.8	0.78182	0.74173	0.68516	0.71806
															180.9	0.45506	0.49685	0.56615	0.6825		180.9	0.78125	0.74166	0.68475	0.71663
															181	0.45335	0.49658	0.56732	0.68183		181	0.78268	0.74048	0.68374	0.7162
															181.1	0.45222	0.4974	0.56703	0.68198		181.1	0.78265	0.74114	0.68469	0.7172
															181.2	0.4508	0.49767	0.56678	0.68123		181.2	0.78164	0.74099	0.68436	0.71662
															181.3	0.4514	0.49822	0.56724	0.68143		181.3	0.78068	0.74114	0.68438	0.7157
															181.4	0.45077	0.49866	0.56712	0.68222		181.4	0.77986	0.74116	0.68433	0.71524
															181.5	0.45053	0.49809	0.56708	0.68172		181.5	0.77945	0.74125	0.68295	0.71508
															181.6	0.45049	0.49756	0.56659	0.68125		181.6	0.77969	0.74022	0.68427	0.71451
															181.7	0.45066	0.49603	0.56611	0.68087		181.7	0.7788	0.74025	0.68341	0.71407
															181.8	0.44939	0.49587	0.566	0.68089		181.8	0.77791	0.74048	0.68262	0.71354
															181.9	0.44977	0.49661	0.56637	0.68083		181.9	0.77734	0.74	0.68188	0.71513
															182	0.45173	0.49617	0.56582	0.68033		182	0.77707	0.73914	0.68262	0.71347
															182.1	0.45189	0.49556	0.56571	0.67947		182.1	0.77724	0.73954	0.68434	0.7149
															182.2	0.44997	0.49489	0.56548	0.6791		182.2	0.77583	0.73901	0.68458	0.71488
															182.3	0.4494	0.4946	0.56519	0.6795		182.3	0.77727	0.73827	0.68345	0.71361
															182.4	0.44912	0.49463	0.56416	0.6783		182.4	0.77883	0.73794	0.68322	0.71351
															182.5	0.44833	0.4948	0.5636	0.67816		182.5	0.77841	0.73865	0.68197	0.71365
															182.6	0.44755	0.49422	0.56312	0.67809		182.6	0.77816	0.7376	0.68375	0.71351
															182.7	0.44803	0.49399	0.56354	0.67746		182.7	0.77759	0.73758	0.68442	0.71492
															182.8	0.45003	0.49263	0.56339	0.6777		182.8	0.77776	0.73715	0.68295	0.7149
															182.9	0.44954	0.49223	0.56345	0.67758		182.9	0.77676	0.73769	0.68181	0.71376
															183	0.44893	0.49252	0.563	0.6769		183	0.77554	0.73679	0.68336	0.71256
															183.1	0.44915	0.49242	0.56355	0.67768		183.1	0.77486	0.73608	0.68366	0.71312
															183.2	0.44928	0.49224	0.56264	0.67693		183.2	0.77339	0.73715	0.68207	0.71286
															183.3	0.45015	0.49131	0.56254	0.675		183.3	0.77234	0.73773	0.68107	0.711
															183.4	0.45103	0.49006	0.56194	0.677		183.4	0.77154	0.73647	0.68051	0.71075
															183.5	0.44955	0.491	0.5613	0.67594		183.5	0.7695	0.73682	0.68053	0.71188
															183.6	0.4498	0.4899	0.56157	0.67582		183.6	0.76848	0.73622	0.68136	0.71172
															183.7	0.44952	0.491	0.56201	0.67546		183.7	0.76972	0.73546	0.68148	0.71044
															183.8	0.44992	0.49059	0.56209	0.67567		183.8	0.77203	0.73561	0.68142	0.71043
															183.9	0.45076	0.48956	0.56106	0.67521		183.9	0.77209	0.73606	0.68038	0.71021
															184	0.45036	0.48872	0.56101	0.67524		184	0.77157	0.73567	0.681	0.71111
															184.1	0.45004	0.48864	0.56024	0.67696		184.1	0.77002	0.73481	0.68094	0.7104
															184.2	0.44926	0.48869	0.56021	0.67542		184.2	0.77035	0.73433	0.68011	0.70916
															184.3	0.44914	0.48876	0.5597	0.67312		184.3	0.77129	0.73429	0.6795	0.70913
															184.4	0.44854	0.4878	0.55931	0.67372		184.4	0.77024	0.73471	0.68009	0.71075
															184.5	0.44879	0.48881	0.55961	0.67346		184.5	0.77095	0.73507	0.67896	0.70936
															184.6	0.44839	0.48864	0.55932	0.67371		184.6	0.77109	0.73508	0.67829	0.70916
															184.7	0.44685	0.48811	0.55952	0.67363		184.7	0.7711	0.73407	0.6788	0.70751
															184.8	0.44638	0.4883	0.55827	0.67378		184.8	0.77121	0.73342	0.67928	0.70944
															184.9	0.44603	0.48797	0.55796	0.6722		184.9	0.76978	0.73374	0.67976	0.70924
															185	0.44502	0.4875	0.55786	0.67099		185	0.7681	0.73378	0.67812	0.70847
															185.1	0.44504	0.48811	0.5582	0.67103		185.1	0.76916	0.73303	0.67813	0.70875
															185.2	0.44624	0.48959	0.55764	0.67193		185.2	0.76979	0.73289	0.67789	0.70945
															185.3	0.44712	0.48862	0.5578	0.6709		185.3	0.76994	0.73342	0.67852	0.70859
															185.4	0.44724	0.48763	0.55766	0.66946		185.4	0.76795	0.73383	0.67847	0.70804
															185.5	0.44892	0.48707	0.5579	0.67094		185.5	0.76701	0.73385	0.67822	0.70797
															185.6	0.44876	0.48735	0.55704	0.66976		185.6	0.76656	0.7339	0.67743	0.70716
															185.7	0.44671	0.48711	0.55651	0.66924		185.7	0.76635	0.73366	0.67646	0.70785
															185.8	0.44573	0.48597	0.5567	0.66984		185.8	0.76501	0.73357	0.67789	0.70742
															185.9	0.44648	0.48495	0.55621	0.67007		185.9	0.76452	0.73345	0.67739	0.70715
															186	0.44635	0.48416	0.55541	0.66991		186	0.76509	0.73292	0.67634	0.70672
															186.1	0.44531	0.48393	0.5547	0.66874		186.1	0.76662	0.73244	0.67631	0.7077
															186.2	0.44581	0.48327	0.55557	0.66922		186.2	0.76653	0.73151	0.67653	0.70724
															186.3	0.44675	0.48284	0.55542	0.66872		186.3	0.76639	0.73187	0.67588	0.70863
															186.4	0.44587	0.48122	0.55572	0.66699		186.4	0.76662	0.73148	0.67542	0.70686
															186.5	0.44475	0.4815	0.55464	0.66758		186.5	0.76801	0.73163	0.67617	0.70622
															186.6	0.44374	0.48179	0.55397	0.6688		186.6	0.76888	0.73053	0.67503	0.70532
															186.7	0.4418	0.48135	0.55339	0.6685		186.7	0.7699	0.731	0.67468	0.70604
															186.8	0.44178	0.48152	0.55316	0.66727		186.8	0.7702	0.73116	0.6744	0.70562
															186.9	0.44115	0.4824	0.55438	0.66673		186.9	0.7706	0.72857	0.67472	0.70561
															187	0.44102	0.4829	0.55378	0.66694		187	0.77035	0.72991	0.67439	0.70688
															187.1	0.43985	0.48236	0.55371	0.66512		187.1	0.7697	0.73045	0.67418	0.70491
															187.2	0.4401	0.48316	0.55367	0.6651		187.2	0.76959	0.72993	0.67284	0.70468
															187.3	0.43961	0.48215	0.5522	0.66496		187.3	0.7687	0.72923	0.67436	0.70539
															187.4	0.43836	0.48222	0.55212	0.66544		187.4	0.76812	0.72879	0.67414	0.70595
															187.5	0.43757	0.48129	0.55199	0.66529		187.5	0.7698	0.72923	0.67377	0.703
															187.6	0.43779	0.4811	0.55114	0.66534		187.6	0.76811	0.72919	0.67418	0.70387
															187.7	0.43781	0.4819	0.55139	0.66476		187.7	0.76695	0.72903	0.67329	0.70453
															187.8	0.43842	0.48198	0.55054	0.66442		187.8	0.76559	0.72861	0.6734	0.70449
															187.9	0.43781	0.48015	0.5506	0.66396		187.9	0.76621	0.72877	0.67337	0.70354
															188	0.4367	0.48013	0.5506	0.66428		188	0.76718	0.72849	0.67376	0.70435
															188.1	0.4371	0.48061	0.55084	0.66448		188.1	0.76552	0.72861	0.6731	0.70341
															188.2	0.4382	0.47986	0.55096	0.66429		188.2	0.76472	0.72787	0.67334	0.70258
															188.3	0.43856	0.4803	0.55043	0.66373		188.3	0.76492	0.72772	0.67458	0.70253
															188.4	0.43803	0.47939	0.54991	0.66433		188.4	0.76408	0.72749	0.67312	0.70351
															188.5	0.43671	0.47863	0.54964	0.66392		188.5	0.76358	0.72815	0.67213	0.70376
															188.6	0.43554	0.47853	0.54963	0.66331		188.6	0.76139	0.72808	0.67372	0.70398
															188.7	0.43533	0.47833	0.54912	0.66188		188.7	0.76214	0.72779	0.67402	0.70197
															188.8	0.43475	0.47697	0.54884	0.66236		188.8	0.762	0.72648	0.67299	0.70249
															188.9	0.43597	0.47798	0.54884	0.66125		188.9	0.76062	0.72706	0.6714	0.70191
															189	0.43733	0.47631	0.54898	0.66174		189	0.76046	0.72656	0.67178	0.70193
															189.1	0.43658	0.47633	0.54842	0.66083		189.1	0.76015	0.7266	0.671	0.70172
															189.2	0.43607	0.47604	0.54812	0.66049		189.2	0.75979	0.72702	0.67014	0.70224
															189.3	0.43634	0.47673	0.54735	0.66034		189.3	0.75908	0.72699	0.66945	0.70132
															189.4	0.43862	0.47782	0.54704	0.66016		189.4	0.75812	0.72648	0.66925	0.70036
															189.5	0.43735	0.47794	0.5473	0.66022		189.5	0.75958	0.72658	0.66927	0.70168
															189.6	0.43625	0.47657	0.5461	0.65974		189.6	0.75905	0.72679	0.66952	0.70145
															189.7	0.43648	0.47604	0.54594	0.66019		189.7	0.75754	0.72613	0.66911	0.70166
															189.8	0.43479	0.47579	0.54604	0.65917		189.8	0.75809	0.72544	0.66856	0.70077
															189.9	0.43394	0.47584	0.54628	0.65944		189.9	0.75747	0.72597	0.66822	0.6997
															190	0.43306	0.47751	0.54651	0.65873		190	0.75638	0.72564	0.66752	0.69896
															190.1	0.43266	0.47543	0.54612	0.65937		190.1	0.75665	0.72516	0.66876	0.69953
															190.2	0.43277	0.47555	0.54664	0.65881		190.2	0.75684	0.72409	0.66912	0.69959
															190.3	0.43263	0.4765	0.54587	0.65909		190.3	0.75636	0.72396	0.66811	0.69938
															190.4	0.43342	0.47641	0.54632	0.6594		190.4	0.7561	0.72382	0.66823	0.69807
															190.5	0.43315	0.47599	0.54604	0.65978		190.5	0.75654	0.72362	0.66866	0.69777
															190.6	0.43394	0.47427	0.54538	0.65812		190.6	0.75711	0.72389	0.66859	0.69695
															190.7	0.43448	0.47318	0.54528	0.65767		190.7	0.75746	0.723	0.66762	0.69758
															190.8	0.43291	0.4723	0.54568	0.65648		190.8	0.75907	0.72199	0.66786	0.69888
															190.9	0.43164	0.47313	0.54518	0.65655		190.9	0.75943	0.72279	0.66954	0.69844
															191	0.43184	0.47392	0.54506	0.65751		191	0.75897	0.72279	0.66757	0.69732
															191.1	0.43073	0.47375	0.54389	0.65697		191.1	0.7579	0.72194	0.66732	0.69769
															191.2	0.43017	0.47329	0.54412	0.65656		191.2	0.75659	0.72255	0.66682	0.69847
															191.3	0.43064	0.47229	0.54395	0.65635		191.3	0.75652	0.72258	0.66635	0.69771
															191.4	0.43116	0.47209	0.5434	0.65599		191.4	0.75782	0.7211	0.66696	0.69771
															191.5	0.42985	0.47202	0.54282	0.65492		191.5	0.75797	0.72185	0.66547	0.69647
															191.6	0.42978	0.47195	0.54243	0.65532		191.6	0.75821	0.72229	0.66774	0.69721
															191.7	0.43067	0.47122	0.54222	0.65563		191.7	0.75808	0.72134	0.6685	0.69854
															191.8	0.43068	0.47008	0.54214	0.65483		191.8	0.75769	0.72101	0.66746	0.69618
															191.9	0.43014	0.46938	0.54209	0.65577		191.9	0.75745	0.7219	0.66694	0.69523
															192	0.43091	0.46814	0.54188	0.65481		192	0.75817	0.72144	0.66593	0.69636
															192.1	0.43229	0.46789	0.54175	0.65429		192.1	0.75802	0.72174	0.6655	0.69667
															192.2	0.43146	0.46755	0.54118	0.65332		192.2	0.75636	0.72115	0.66669	0.69689
															192.3	0.42984	0.46837	0.54094	0.65302		192.3	0.75462	0.72089	0.6655	0.69546
															192.4	0.43026	0.46711	0.54107	0.65356		192.4	0.75243	0.72087	0.66558	0.69647
															192.5	0.429	0.46756	0.54091	0.65479		192.5	0.75323	0.72034	0.66595	0.69731
															192.6	0.42726	0.46841	0.54087	0.65413		192.6	0.75411	0.7202	0.66495	0.69612
															192.7	0.42832	0.46873	0.54128	0.65417		192.7	0.75327	0.72005	0.66386	0.69571
															192.8	0.42664	0.46781	0.5406	0.65386		192.8	0.75267	0.72044	0.66438	0.69513
															192.9	0.42541	0.46752	0.54058	0.65241		192.9	0.75504	0.72006	0.66487	0.69483
															193	0.42525	0.46832	0.54106	0.65227		193	0.75557	0.7197	0.66431	0.69487
															193.1	0.42456	0.46826	0.54057	0.65277		193.1	0.75573	0.71785	0.66353	0.69421
															193.2	0.4238	0.46836	0.54047	0.6516		193.2	0.7571	0.71849	0.66435	0.69384
															193.3	0.42452	0.46768	0.53984	0.65155		193.3	0.75631	0.71958	0.66365	0.69471
															193.4	0.42583	0.46709	0.53935	0.65171		193.4	0.75593	0.71951	0.66357	0.69456
															193.5	0.42386	0.46794	0.53814	0.65223		193.5	0.75572	0.71856	0.66332	0.69525
															193.6	0.42218	0.46766	0.53839	0.65061		193.6	0.75639	0.71883	0.66416	0.69377
															193.7	0.42183	0.46713	0.53834	0.65074		193.7	0.7559	0.71823	0.66428	0.69338
															193.8	0.42094	0.46685	0.53769	0.65065		193.8	0.75542	0.71759	0.66178	0.69291
															193.9	0.42134	0.46656	0.53715	0.64935		193.9	0.75474	0.71665	0.66342	0.69213
															194	0.42124	0.46524	0.53739	0.64931		194	0.75498	0.71696	0.66374	0.69252
															194.1	0.41962	0.466	0.53796	0.64921		194.1	0.75576	0.71812	0.66337	0.69324
															194.2	0.42113	0.465	0.53827	0.64859		194.2	0.75608	0.71873	0.66229	0.69268
															194.3	0.42185	0.46471	0.53692	0.64767		194.3	0.75619	0.71779	0.66171	0.69291
															194.4	0.42062	0.46408	0.53654	0.6465		194.4	0.75648	0.71648	0.66258	0.6908
															194.5	0.41925	0.46369	0.53593	0.64724		194.5	0.75606	0.71662	0.66205	0.69165
															194.6	0.41858	0.464	0.53586	0.6483		194.6	0.75709	0.71559	0.66134	0.69052
															194.7	0.41829	0.46514	0.53604	0.64859		194.7	0.7558	0.71561	0.66166	0.69086
															194.8	0.41662	0.46554	0.53557	0.64695		194.8	0.75524	0.71646	0.66221	0.69154
															194.9	0.41494	0.46514	0.53534	0.64637		194.9	0.75567	0.71526	0.66253	0.6912
															195	0.41594	0.46366	0.53561	0.64753		195	0.75659	0.7149	0.66261	0.69178
															195.1	0.41572	0.46388	0.53416	0.6479		195.1	0.75538	0.7155	0.66391	0.69198
															195.2	0.41486	0.46452	0.53474	0.64756		195.2	0.75475	0.7157	0.66325	0.69064
															195.3	0.41553	0.46523	0.53468	0.6469		195.3	0.75355	0.71564	0.6621	0.68989
															195.4	0.41539	0.46436	0.53446	0.64702		195.4	0.7531	0.71531	0.66282	0.69039
															195.5	0.41694	0.46254	0.53454	0.64619		195.5	0.75441	0.71493	0.66181	0.68938
															195.6	0.41783	0.46242	0.53378	0.64607		195.6	0.75465	0.71449	0.66102	0.6896
															195.7	0.41877	0.46275	0.53351	0.64596		195.7	0.75344	0.71486	0.66054	0.69044
															195.8	0.41919	0.4627	0.53337	0.64577		195.8	0.75327	0.71512	0.65917	0.69146
															195.9	0.41851	0.46351	0.5338	0.64576		195.9	0.75285	0.71564	0.65842	0.68987
															196	0.4176	0.46351	0.53344	0.64595		196	0.75305	0.71473	0.65932	0.6899
															196.1	0.41833	0.46282	0.53273	0.64516		196.1	0.75278	0.71502	0.65955	0.68974
															196.2	0.41868	0.46378	0.53251	0.64624		196.2	0.75298	0.71459	0.65848	0.68942
															196.3	0.42051	0.46305	0.53251	0.64545		196.3	0.75256	0.71396	0.65971	0.68931
															196.4	0.41914	0.46335	0.53342	0.64401		196.4	0.75187	0.71439	0.66009	0.69004
															196.5	0.41955	0.46274	0.53257	0.64349		196.5	0.75065	0.71481	0.65927	0.68949
															196.6	0.41972	0.46054	0.53205	0.64426		196.6	0.75158	0.71316	0.65943	0.68934
															196.7	0.42005	0.46047	0.53198	0.64431		196.7	0.75158	0.71232	0.65835	0.69003
															196.8	0.41997	0.45994	0.53206	0.64217		196.8	0.75217	0.71161	0.65812	0.68828
															196.9	0.41852	0.45962	0.53238	0.64197		196.9	0.75214	0.71158	0.65805	0.68684
															197	0.41696	0.45993	0.53143	0.64258		197	0.75084	0.71121	0.65825	0.68725
															197.1	0.41614	0.45854	0.53082	0.64219		197.1	0.74879	0.711	0.65907	0.6877
															197.2	0.4171	0.4579	0.53053	0.64296		197.2	0.74749	0.71072	0.65841	0.68789
															197.3	0.41553	0.45869	0.53032	0.64301		197.3	0.747	0.71066	0.65622	0.68804
															197.4	0.41319	0.45864	0.53066	0.64258		197.4	0.74718	0.71089	0.65643	0.68694
															197.5	0.41352	0.4579	0.53049	0.64097		197.5	0.74641	0.71095	0.65711	0.68627
															197.6	0.41262	0.45756	0.52988	0.64161		197.6	0.744	0.71132	0.65773	0.68703
															197.7	0.4126	0.45706	0.53016	0.6419		197.7	0.74409	0.71202	0.65684	0.68633
															197.8	0.41197	0.45699	0.52984	0.64083		197.8	0.74383	0.71175	0.65642	0.68751
															197.9	0.41237	0.45639	0.52953	0.64096		197.9	0.74493	0.71067	0.65656	0.68757
															198	0.41294	0.456	0.52914	0.64114		198	0.74525	0.71065	0.65717	0.68684
															198.1	0.41217	0.4547	0.52855	0.64035		198.1	0.74495	0.71089	0.65667	0.68548
															198.2	0.41235	0.45452	0.52779	0.64006		198.2	0.74534	0.71104	0.65611	0.68582
															198.3	0.41176	0.45487	0.52741	0.64013		198.3	0.74528	0.70971	0.65724	0.68625
															198.4	0.41147	0.45416	0.52794	0.63941		198.4	0.74484	0.71035	0.65796	0.68558
															198.5	0.41097	0.45315	0.528	0.63919		198.5	0.74506	0.71108	0.65585	0.686
															198.6	0.41116	0.45234	0.52728	0.6383		198.6	0.74439	0.7099	0.65575	0.6857
															198.7	0.41118	0.45333	0.52782	0.63844		198.7	0.74641	0.70994	0.65496	0.6856
															198.8	0.41339	0.45313	0.52781	0.63938		198.8	0.74786	0.70998	0.65475	0.6853
															198.9	0.41274	0.45397	0.52748	0.63744		198.9	0.74896	0.70951	0.65558	0.68391
															199	0.4132	0.45515	0.52722	0.63839		199	0.74869	0.70807	0.65586	0.68374
															199.1	0.41207	0.45464	0.52733	0.63859		199.1	0.74763	0.70735	0.6549	0.68486
															199.2	0.41184	0.45337	0.52718	0.63697		199.2	0.74743	0.70803	0.65559	0.68507
															199.3	0.41179	0.45363	0.5273	0.63738		199.3	0.74748	0.70823	0.65559	0.68442
															199.4	0.41084	0.45357	0.52755	0.63725		199.4	0.7474	0.70828	0.65525	0.68449
															199.5	0.41003	0.45322	0.52639	0.63655		199.5	0.74655	0.70852	0.65599	0.68311
															199.6	0.40885	0.45445	0.52616	0.63572		199.6	0.74585	0.70864	0.65481	0.68302
[truncated: 3,004 more rows]
