# Supplementary material for: Enhancing electron diffusion length in narrow-bandgap perovskites for efficient monolithic perovskite tandem solar cells
Source: Nat Commun. 2019 Oct 3;10:4498. doi: 10.1038/s41467-019-12513-x (PMC6776504; doi:10.1038/s41467-019-12513-x)
Supplement: Supplementary file 3 — Source Data [file 41467_2019_12513_MOESM3_ESM.zip › Source data/Source data of Figure 5.xlsx]

## Sheet: Sheet1
Figure 5c							Figure 5d			Figure 5e					Figure 5f
1.80 eV		1.22 eV		tandem			time	PCE		1.80 eV		1.22 eV
Voltage	Jsc	Voltage	Jsc	Voltage	Jsc		8	23.1354		Wavelength	QE	Wavelength	QE		time	PCE
1.3	-30.3249	1	-133.053	2.2	-34.0344		16	23.101		299.986	13.1174	299.986	1.93025		0	100.238
1.29	-25.0564	0.99	-122.155	2.19	-31.784		24	23.124		309.988	19.6421	309.988	1.35075		0.5	99.9481
1.28	-20.2518	0.98	-111.447	2.18	-29.6496		32	23.101		320.015	36.6168	320.015	0.7147		1	100.68
1.27	-15.8564	0.97	-100.969	2.17	-27.5848		40	23.0781		329.992	53.1624	329.992	0.58911		1.5	100.224
1.26	-11.9146	0.96	-90.6948	2.16	-25.5664		48	23.1125		339.994	66.5473	339.994	0.50165		2	99.9458
1.25	-8.18256	0.95	-80.6372	2.15	-23.6408		56	23.101		349.983	75.0008	349.983	0.50603		2	100.031
1.24	-4.8896	0.94	-70.8778	2.14	-21.808		64	23.0896		359.995	79.5259	359.995	0.42497		2.5	101.176
1.23	-1.92599	0.93	-61.3895	2.13	-19.952		72	23.101		369.992	82.7069	369.992	0.35491		3	101.198
1.22	0.61807	0.92	-52.24	2.12	-18.2584		80	23.0896		380.012	85.8246	380.012	0.36895		3.5	102.053
1.21	3.01328	0.91	-43.4836	2.11	-16.5416		88	23.1125		390.017	85.8832	390.017	0.3664		4	100.234
1.2	4.97105	0.9	-35.0932	2.1	-14.8944		96	23.0896		400.007	86.5286	400.007	0.35956		4.5	100.642
1.19	6.72716	0.89	-27.1502	2.09	-13.3168		104	23.101		410.017	88.3495	410.017	0.37507		5	101.977
1.18	8.24569	0.88	-19.7086	2.08	-11.8088		112	23.101		420.011	89.337	420.011	0.37656		5.5	102.79
1.17	9.54103	0.87	-12.633	2.07	-10.3008		120	23.0896		429.988	89.1691	429.988	0.3808		6	103.217
1.16	10.6014	0.86	-6.33007	2.06	-8.8856		128	23.0896		439.984	87.3973	439.984	0.36407		6.5	103.959
1.15	11.5319	0.85	-0.43016	2.05	-7.5168		136	23.124		449.999	86.3091	449.999	0.36116		7	104.869
1.14	12.2951	0.84	4.75772	2.04	-6.1944		144	23.1125		459.996	85.817	459.996	0.35594		7.5	105.08
1.13	12.9295	0.83	9.31211	2.03	-4.9416		152	23.124		470.011	85.8031	470.011	0.36558		8	104.82
1.12	13.4856	0.82	13.2836	2.02	-3.7816		160	23.1125		480.006	84.6403	480.006	0.47878		8	105.144
1.11	14.185	0.81	16.6317	2.01	-2.6216		168	23.124		490.018	83.717	490.018	0.66229		8.5	104.984
1.1	14.3092	0.8	19.4375	2	-1.51717		176	23.101		500.009	83.5909	500.009	1.00361		9	105.249
1.09	14.6191	0.79	21.6741	1.99	-0.44074		184	23.124		510.016	83.548	510.016	1.55756		9.5	104.845
1.08	14.8908	0.78	23.5175	1.98	0.56486		192	23.0896		520.002	83.6995	520.002	2.41123		10	105.444
1.07	15.1183	0.77	24.9543	1.97	1.50484		200	23.1125		530.002	83.2344	530.002	3.49497		10.5	104.894
1.06	15.3194	0.76	26.0658	1.96	2.436		208	23.0896		540.016	80.4931	540.016	4.67511		11	104.895
1.05	15.4804	0.75	26.8926	1.95	3.3176		216	23.1125		550.007	80.1271	550.007	6.25522		11.5	105.21
1.04	15.6364	0.74	27.5433	1.94	4.0832		224	23.101		560.011	79.4824	560.011	7.7722		12	105.105
1.03	15.7761	0.73	28.0448	1.93	4.8488		232	23.1125		569.991	78.1256	569.991	9.39841		12.5	105.245
1.02	15.8335	0.72	28.3972	1.92	5.5448		240	23.0781		580.018	76.3458	580.018	10.9979		13	105.542
1.01	15.9534	0.71	28.6954	1.91	6.2176		248	23.0896		589.984	74.4108	589.984	12.5875		13.5	105.049
1	16.0318	0.7	28.9258	1.9	6.844		256	23.101		599.996	73.5583	599.996	14.0325		14	105.708
0.99	16.0967	0.69	29.102	1.89	7.4472		264	23.0437		610.016	73.1168	610.016	15.6038		14	106.347
0.98	16.1516	0.68	29.2376	1.88	8.004		272	23.0552		620.011	71.062	620.011	16.845		15	105.095
0.97	16.1882	0.67	29.3596	1.87	8.5144		280	23.0896		630.013	70.4476	630.013	17.8906		16	104.888
0.96	16.2274	0.66	29.4409	1.86	9.0016		288	23.0552		639.987	69.9883	639.987	18.6485		17	104.634
0.95	16.2492	0.65	29.5087	1.85	9.4656		296	23.0437		650.004	69.6403	650.004	19.4574		18	105.202
0.94	16.3068	0.64	29.5629	1.84	9.9064		304	23.0552		659.991	67.0808	659.991	21.601		19	104.902
0.93	16.3433	0.63	29.5765	1.83	10.2776		312	23.0208		669.983	60.2443	669.983	28.4934		20	104.624
0.92	16.3394	0.62	29.6036	1.82	10.6488		320	23.0322		680.014	43.4944	680.014	43.72		20	105.554
0.91	16.3898	0.61	29.6171	1.81	10.9968		328	23.0437		690.015	21.8844	690.015	62.8555		21	104.318
0.9	16.4279	0.6	29.6307	1.8	11.3216		336	23.0322		699.983	7.35962	699.983	76.0048		22	104.393
0.89	16.4677	0.59	29.6714	1.79	11.5768		344	23.0208		709.989	2.06727	709.989	80.4708		23	104.882
0.88	16.4781	0.58	29.6714	1.78	11.8552		352	23.0552		719.995	0.96051	719.995	81.3125		24	104.483
0.87	16.5156	0.57	29.712	1.77	12.1104		360	23.0093		730.003	0.67195	730.003	80.3609		25	104.089
0.86	16.5407	0.56	29.712	1.76	12.3424		368	23.0322		740.01	0.63261	740.01	80.7317		26	104.238
0.85	16.5558	0.55	29.7391	1.75	12.5512		376	23.0208		750.015	0.61406	750.015	80.4792		26	104.889
0.84	16.5611	0.54	29.7256	1.74	12.7368		384	23.0208		759.986	0.63271	759.986	81.0276		27	104.573
0.83	16.5797	0.53	29.7391	1.73	12.9224		392	23.0208		769.987	0.65586	769.987	81.2889		28	104.381
0.82	16.6002	0.52	29.7662	1.72	13.0848		400	22.9978		779.984	0.67469	779.984	82.3973		29	104.163
0.81	16.6178	0.51	29.7798	1.71	13.224		408	23.0093		790.01	0.72195	790.01	82.0049		30	103.812
0.8	16.6337	0.5	29.7662	1.7	13.3632		416	22.9864		799.998	0.703	799.998	82.2081		31	103.937
0.79	16.6655	0.49	29.7798	1.69	13.4792		424	22.9864		810.012	0.72007	810.012	81.3729		32	103.637
0.78	16.6779	0.48	29.7933	1.68	13.572		432	23.0208		819.986	0.61048	819.986	81.1513		32	104.16
0.77	16.6774	0.47	29.8069	1.67	13.688		440	22.9635		829.985	0.58086	829.985	80.8171		33	103.509
0.76	16.6885	0.46	29.8069	1.66	13.7808		448	22.9864		840.007	0.69118	840.007	80.4503		34	103.956
0.75	16.6933	0.45	29.834	1.65	13.8736		456	22.9978		849.985	0.76525	849.985	79.8407		35	103.998
0.74	16.6971	0.44	29.8611	1.64	13.9432		464	23.0093		859.986	0.73597	859.986	78.7953		36	103.326
0.73	16.7181	0.43	29.8476	1.63	14.0128		472	22.9749		870.006	0.72158	870.006	78.2741		37	103.841
0.72	16.7157	0.42	29.8611	1.62	14.0592		480	22.9978		880.012	0.56626	880.012	76.7373		38	103.365
0.71	16.7185	0.41	29.8611	1.61	14.1056		488	22.9864		890.004	0.64366	890.004	75.4205		38	104.415
0.7	16.7413	0.4	29.8747	1.6	14.152		496	22.952		900.012	0.61377	900.012	73.8733		39	103.74
0.69	16.7632	0.39	29.8882	1.59	14.1984		504	22.9291		910.004	0.65351	910.004	72.5177		40	103.839
0.68	16.749	0.38	29.8747	1.58	14.2448		512	22.9864		920.009	0.57148	920.009	70.8081		41	103.226
0.67	16.7588	0.37	29.8882	1.57	14.2912		520	22.9749		929.994	0.6564	929.994	68.4124		42	102.969
0.66	16.7669	0.36	29.956	1.56	14.3144		528	22.952		939.991	0.57789	939.991	64.4315		43	102.788
0.65	16.7907	0.35	29.956	1.55	14.3376		536	22.952		949.997	0.4928	949.997	57.6415		44	102.604
0.64	16.7808	0.34	29.9696	1.54	14.3608		544	22.9291		960.01	0.48005	960.01	44.7555		44	103.639
0.63	16.7699	0.33	29.9696	1.53	14.384		552	22.952		970	0.36066	970	32.8191		45	103.169
0.62	16.7756	0.32	29.9696	1.52	14.384		560	22.9176		979.994	0.23707	979.994	23.3967		46	103.187
0.61	16.7905	0.31	29.9967	1.51	14.4304		568	22.9176		989.991	0.16401	989.991	14.8062		47	103.221
0.6	16.801	0.3	30.0102	1.5	14.4304		576	22.9291		999.991	0.12202	999.991	11.1314		48	103.966
0.59	16.7928	0.29	30.0238	1.49	14.4536		584	22.9291		1009.99	0.07984	1009.99	6.61501		49	102.995
0.58	16.818	0.28	30.0373	1.48	14.4768		592	22.9176		1019.99	0.10866	1019.99	4.33026		50	102.702
0.57	16.8298	0.27	30.0373	1.47	14.4768		600	22.9061		1030.01	0.08836	1030.01	2.54802		50	103.101
0.56	16.8296	0.26	30.0644	1.46	14.5		608	22.9405		1040	0.11533	1040	1.41616		51	102.56
0.55	16.8339	0.25	30.0373	1.45	14.5		616	22.9405		1050.01	0.07317	1050.01	0.79378		52	102.721
0.54	16.8226	0.24	30.0644	1.44	14.5232		624	22.8832		1060.01	0.11447	1060.01	0.50559		53	102.379
0.53	16.831	0.23	30.0509	1.43	14.5232		632	22.9291		1070	0.12563	1070	0.31725		54	102.255
0.52	16.8257	0.22	30.0644	1.42	14.5232		640	22.8947		1080.01	0.09149	1080.01	0.21102		55	102.544
0.51	16.855	0.21	30.0644	1.41	14.5464		648	22.9061		1090	0.10726	1090	0.1596		56	102.492
0.5	16.8516	0.2	30.0915	1.4	14.5696		656	22.8947		1100.01	0.24314	1100.01	0.20388		56	102.402
0.49	16.8648	0.19	30.078	1.39	14.5696		664	22.8947		--	--	--	--		57	102.283
0.48	16.8503	0.18	30.1051	1.38	14.5928		672	22.8947		--	--	--	--		58	102.008
0.47	16.8552	0.17	30.0915	1.37	14.616		680	22.8832		--	--	--	--		59	101.649
0.46	16.8686	0.16	30.0915	1.36	14.6392		688	22.8832		--	--	--	--		60	102.311
0.45	16.8805	0.15	30.0915	1.35	14.6392		696	22.9176		--	--	--	--		61	102.466
0.44	16.879	0.14	30.0915	1.34	14.6392		704	22.8603		--	--	--	--		62	102.105
0.43	16.8893	0.13	30.0915	1.33	14.6624		712	22.8832		--	--	--	--		62	102.262
0.42	16.8795	0.12	30.1322	1.32	14.6624		720	22.8717		--	--	--	--		63	101.986
0.41	16.8871	0.11	30.1458	1.31	14.6856		728	22.9061		--	--	--	--		64	101.686
0.4	16.8857	0.1	30.1593	1.3	14.6856		736	22.8947		--	--	--	--		65	101.834
0.39	16.8801	0.09	30.1593	1.29	14.7088		744	22.8832		--	--	--	--		66	101.698
0.38	16.8915	0.08	30.1458	1.28	14.7088		752	22.9061		--	--	--	--		67	101.658
0.37	16.8881	0.07	30.1593	1.27	14.7088		760	22.8832		--	--	--	--		68	101.531
0.36	16.892	0.06	30.1864	1.26	14.732		768	22.8832		--	--	--	--		68	102.087
0.35	16.9023	0.05	30.1864	1.25	14.732		776	22.8832		--	--	--	--		69	101.474
0.34	16.916	0.04	30.2135	1.24	14.732		784	22.8832		--	--	--	--		70	101.184
0.33	16.9199	0.03	30.2271	1.23	14.7552		792	22.8832		--	--	--	--		71	101.766
0.32	16.9085	0.02	30.2271	1.22	14.7552		800	22.8603		--	--	--	--		72	101.772
0.31	16.9078	0.01	30.2	1.21	14.7552		808	22.8717		--	--	--	--		73	100.862
0.3	16.9227	0	30.2271	1.2	14.7552		816	22.8373		--	--	--	--		74	100.669
0.29	16.9268	-0.01	30.2135	1.19	14.7552		824	22.8488		--	--	--	--		74	101.585
0.28	16.9298	-0.02	30.2135	1.18	14.7552		832	22.8259		--	--	--	--		80	99.4702
0.27	16.9381	-0.03	30.2813	1.17	14.7552		840	22.8717		--	--	--	--		80	99.9611
0.26	16.9455	-0.04	30.2678	1.16	14.7552		848	22.8488		--	--	--	--		86	99.4038
0.25	16.9531	-0.05	30.2542	1.15	14.7552		856	22.8373		--	--	--	--		86	99.755
0.24	16.9477	-0.06	30.2542	1.14	14.7784		864	22.8488		--	--	--	--		92	99.0076
0.23	16.9509	-0.07	30.2813	1.13	14.7784		872	22.8373		--	--	--	--		92	99.4809
0.22	16.9553	-0.08	30.2542	1.12	14.8016		880	22.8373		--	--	--	--		98	98.1069
0.21	16.9727	-0.09	30.2949	1.11	14.8016		888	22.8144		--	--	--	--		98	98.7221
0.2	16.9536	-0.1	30.2813	1.1	14.8016		896	22.8373		--	--	--	--		104	97.5947
0.19	16.9431			1.09	14.8016		904	22.8259		--	--	--	--		104	98.3466
0.18	16.958			1.08	14.8016		912	22.8259		--	--	--	--		110	97.8931
0.17	16.9788			1.07	14.8248		920	22.8144		--	--	--	--		110	98.3305
0.16	16.9753			1.06	14.8248		928	22.8144		--	--	--	--		116	97.4947
0.15	16.9713			1.05	14.8248		936	22.8144		--	--	--	--		116	97.3466
0.14	16.973			1.04	14.8248		944	22.8144		--	--	--	--		122	96.4336
0.13	16.9688			1.03	14.8248		952	22.8259		--	--	--	--		122	97.2061
0.12	16.9782			1.02	14.848		960	22.8259		--	--	--	--		128	96.2603
0.11	16.9704			1.01	14.848		968	22.8029		--	--	--	--		128	97.2183
0.1	16.9775			1	14.848		976	22.8373		--	--	--	--		134	94.5206
0.09	16.9712			0.99	14.848		984	22.8259		--	--	--	--		134	96.0657
0.08	16.9819			0.98	14.848		992	22.8373		--	--	--	--		140	94.384
0.07	16.9866			0.97	14.848		1000	22.8259		--	--	--	--		140	94.9618
0.06	16.9729			0.96	14.848		1008	22.8259		--	--	--	--		146	95.2847
0.05	16.9828			0.95	14.848		1016	22.8488		--	--	--	--		146	95.0298
0.04	16.9945			0.94	14.8712		1024	22.8259		--	--	--	--		152	94.4557
0.03	16.9745			0.93	14.8712		1032	22.8259		--	--	--	--		152	94.8488
0.02	16.9779			0.92	14.8712		1040	22.8259		--	--	--	--		158	94.2779
0.01	16.9873			0.91	14.8712		1048	22.8029		--	--	--	--		158	95.1008
0	16.9931			0.9	14.8944		1056	22.8029		--	--	--	--		164	93.5107
-0.01	16.9987			0.89	14.8944		1064	22.8259		--	--	--	--		164	94.0084
-0.02	17.0009			0.88	14.8944		1072	22.7915		--	--	--	--		170	94.0023
-0.03	16.9821			0.87	14.8944		1080	22.8144		--	--	--	--		170	94.4573
-0.04	16.9847			0.86	14.8944		1088	22.8144		--	--	--	--		176	93.5481
-0.05	16.9953			0.85	14.8944		1096	22.7915		--	--	--	--		176	93.6863
-0.06	16.9803			0.84	14.8944		1104	22.8029		--	--	--	--		182	92.971
-0.07	16.9976			0.83	14.8944		1112	22.78		--	--	--	--		182	93.3794
-0.08	16.988			0.82	14.9176		1120	22.7915		--	--	--	--		188	93.2847
-0.09	16.9926			0.81	14.9176		1128	22.8029		--	--	--	--		188	93.6779
-0.1	16.9911			0.8	14.9176		1136	22.8144		--	--	--	--		194	92.7061
-0.11	17.0238			0.79	14.9176		1144	22.8029		--	--	--	--		194	92.5008
-0.12	17.0146			0.78	14.9176		1152	22.7915		--	--	--	--		200	91.9137
-0.13	17.0202			0.77	14.9408		1160	22.8029		--	--	--	--		200	91.8466
-0.14	17.0234			0.76	14.9408		1168	22.8029		--	--	--	--		206	90.1176
-0.15	17.0206			0.75	14.9176		1176	22.8029		--	--	--	--		206	91.197
-0.16	17.0226			0.74	14.9408		1184	22.7915		--	--	--	--		212	90.4527
-0.17	17.0182			0.73	14.9408		1192	22.7571		--	--	--	--		212	90.1321
-0.18	17.0397			0.72	14.9408		1200	22.7915		--	--	--	--		218	89.6481
-0.19	17.0455			0.71	14.9408		1208	22.8144		--	--	--	--		218	90.2496
-0.2	17.0197			0.7	14.9408		1216	22.7915		--	--	--	--		224	89.4901
				0.69	14.964		1224	22.78		--	--	--	--		224	90.2389
				0.68	14.964		1232	22.7686		--	--	--	--		230	88.874
				0.67	14.964		1240	22.7571		--	--	--	--		230	89.8855
				0.66	14.964		1248	22.78		--	--	--	--		236	88.9038
				0.65	14.9408		1256	22.78		--	--	--	--		236	89.1557
				0.64	14.964		1264	22.7571		--	--	--	--		242	88.0786
				0.63	14.964		1272	22.7686		--	--	--	--		242	89.0092
				0.62	14.964		1280	22.78		--	--	--	--		248	87.6076
				0.61	14.964		1288	22.7915		--	--	--	--		248	88.2641
				0.6	14.964		1296	22.7915		--	--	--	--		254	87.1847
				0.59	14.964		1304	22.8029		--	--	--	--		254	87.8382
				0.58	14.964		1312	22.78		--	--	--	--		260	86.9092
				0.57	14.964		1320	22.7686		--	--	--	--		260	87.1725
				0.56	14.9872		1328	22.7915		--	--	--	--		--	--
				0.55	14.9872		1336	22.8029		--	--	--	--		--	--
				0.54	14.9872		1344	22.78		--	--	--	--		--	--
				0.53	14.9872		1352	22.7571		--	--	--	--		--	--
				0.52	14.9872		1360	22.7686		--	--	--	--		--	--
				0.51	14.9872		1368	22.7571		--	--	--	--		--	--
				0.5	14.9872		1376	22.7686		--	--	--	--		--	--
				0.49	14.9872		1384	22.7342		--	--	--	--		--	--
				0.48	14.9872		1392	22.78		--	--	--	--		--	--
				0.47	14.9872		1400	22.7571		--	--	--	--		--	--
				0.46	14.9872		1408	22.6998		--	--	--	--		--	--
				0.45	14.9872		1416	22.7342		--	--	--	--		--	--
				0.44	14.9872		1424	22.7456		--	--	--	--		--	--
				0.43	15.0104		1432	22.7227		--	--	--	--		--	--
				0.42	15.0336		1440	22.7112		--	--	--	--		--	--
				0.41	15.0104		1448	22.7112		--	--	--	--		--	--
				0.4	15.0104		1456	22.7227		--	--	--	--		--	--
				0.39	15.0104		1464	22.7456		--	--	--	--		--	--
				0.38	15.0104		1472	22.7112		--	--	--	--		--	--
				0.37	15.0104		1480	22.7112		--	--	--	--		--	--
				0.36	15.0104		1488	22.7112		--	--	--	--		--	--
				0.35	15.0104		1496	22.6998		--	--	--	--		--	--
				0.34	15.0336		1504	22.6998		--	--	--	--		--	--
				0.33	15.0336		1512	22.6998		--	--	--	--		--	--
				0.32	15.0336		1520	22.6883		--	--	--	--		--	--
				0.31	15.0336		1528	22.6998		--	--	--	--		--	--
				0.3	15.0336		1536	22.6998		--	--	--	--		--	--
				0.29	15.0568		1544	22.6998		--	--	--	--		--	--
				0.28	15.0568		1552	22.6998		--	--	--	--		--	--
				0.27	15.0568		1560	22.6883		--	--	--	--		--	--
				0.26	15.0568		1568	22.7342		--	--	--	--		--	--
				0.25	15.0568		1576	22.6998		--	--	--	--		--	--
				0.24	15.0568		1584	22.7227		--	--	--	--		--	--
				0.23	15.0568		1592	22.7342		--	--	--	--		--	--
				0.22	15.0568		1600	22.6998		--	--	--	--		--	--
				0.21	15.0568		1608	22.6998		--	--	--	--		--	--
				0.2	15.0336		1616	22.7112		--	--	--	--		--	--
				0.19	15.0568		1624	22.6998		--	--	--	--		--	--
				0.18	15.0568		1632	22.6883		--	--	--	--		--	--
				0.17	15.0568		1640	22.6998		--	--	--	--		--	--
				0.16	15.0568		1648	22.6768		--	--	--	--		--	--
				0.15	15.0568		1656	22.6654		--	--	--	--		--	--
				0.14	15.0568		1664	22.6883		--	--	--	--		--	--
				0.13	15.0568		1672	22.6654		--	--	--	--		--	--
				0.12	15.0568		1680	22.6768		--	--	--	--		--	--
				0.11	15.0568		1688	22.6654		--	--	--	--		--	--
				0.1	15.0568		1696	22.6539		--	--	--	--		--	--
				0.09	15.0568		1704	22.6425		--	--	--	--		--	--
				0.08	15.08		1712	22.631		--	--	--	--		--	--
				0.07	15.0568		1720	22.6539		--	--	--	--		--	--
				0.06	15.08		1728	22.6768		--	--	--	--		--	--
				0.05	15.08		1736	22.6539		--	--	--	--		--	--
				0.04	15.0568		1744	22.6425		--	--	--	--		--	--
				0.03	15.08		1752	22.6195		--	--	--	--		--	--
				0.02	15.08		1760	22.6654		--	--	--	--		--	--
				0.01	15.08		1768	22.6195		--	--	--	--		--	--
				0	15.1032		1776	22.631		--	--	--	--		--	--
				-0.01	15.1032		1784	22.6425		--	--	--	--		--	--
				-0.02	15.1032		1792	22.6539		--	--	--	--		--	--
				-0.03	15.1032		1800	22.631		--	--	--	--		--	--
				-0.04	15.08		1808	22.6195		--	--	--	--		--	--
				-0.05	15.1032		1816	22.6539		--	--	--	--		--	--
				-0.06	15.08		1824	22.6195		--	--	--	--		--	--
				-0.07	15.1032		1832	22.6539		--	--	--	--		--	--
				-0.08	15.1032		1840	22.6425		--	--	--	--		--	--
				-0.09	15.1032		1848	22.6195		--	--	--	--		--	--
				-0.1	15.1264		1856	22.5851		--	--	--	--		--	--
				-0.11	15.1264		1864	22.5966		--	--	--	--		--	--
				-0.12	15.1496		1872	22.5851		--	--	--	--		--	--
				-0.13	15.1264		1880	22.631		--	--	--	--		--	--
				-0.14	15.1264		1888	22.6195		--	--	--	--		--	--
				-0.15	15.1264		1896	22.6195		--	--	--	--		--	--
				-0.16	15.1496		1904	22.6195		--	--	--	--		--	--
				-0.17	15.1496		1912	22.608		--	--	--	--		--	--
				-0.18	15.1496		1920	22.608		--	--	--	--		--	--
				-0.19	15.1496		1928	22.5851		--	--	--	--		--	--
				-0.2	15.1728		1936	22.608		--	--	--	--		--	--
				-0.21	15.1728		1944	22.608		--	--	--	--		--	--
				-0.22	15.1728		1952	22.5966		--	--	--	--		--	--
				-0.23	15.1728		1960	22.5851		--	--	--	--		--	--
				-0.24	15.1728		1968	22.5622		--	--	--	--		--	--
				-0.25	15.1728		1976	22.5737		--	--	--	--		--	--
				-0.26	15.1728		1984	22.5851		--	--	--	--		--	--
				-0.27	15.196		1992	22.5622		--	--	--	--		--	--
				-0.28	15.1728		2000	22.5622		--	--	--	--		--	--
				-0.29	15.1728		2008	22.5622		--	--	--	--		--	--
				-0.3	15.196		2016	22.5851		--	--	--	--		--	--
							2024	22.5622		--	--	--	--		--	--
							2032	22.5851		--	--	--	--		--	--
							2040	22.5737		--	--	--	--		--	--
							2048	22.5851		--	--	--	--		--	--
							2056	22.5507		--	--	--	--		--	--
							2064	22.5507		--	--	--	--		--	--
							2072	22.5278		--	--	--	--		--	--
							2080	--		--	--	--	--		--	--
							2088	--		--	--	--	--		--	--
							2096	--		--	--	--	--		--	--
							2104	--		--	--	--	--		--	--
							2112	--		--	--	--	--		--	--
							2120	--		--	--	--	--		--	--
							2128	--		--	--	--	--		--	--
							2136	--		--	--	--	--		--	--
							2144	--		--	--	--	--		--	--
							2152	--		--	--	--	--		--	--
							2160	--		--	--	--	--		--	--
							2168	--		--	--	--	--		--	--
							2176	--		--	--	--	--		--	--
							2184	--		--	--	--	--		--	--
							2192	--		--	--	--	--		--	--
							2200	--		--	--	--	--		--	--
							2208	--		--	--	--	--		--	--
							2216	--		--	--	--	--		--	--
							2224	--		--	--	--	--		--	--
							2232	--		--	--	--	--		--	--
							2240	--		--	--	--	--		--	--
							2248	--		--	--	--	--		--	--
							2256	--		--	--	--	--		--	--
							2264	--		--	--	--	--		--	--
							2272	--		--	--	--	--		--	--
							2280	--		--	--	--	--		--	--
							2288	--		--	--	--	--		--	--
							2296	--		--	--	--	--		--	--
							2304	--		--	--	--	--		--	--
							2312	--		--	--	--	--		--	--
							2320	--		--	--	--	--		--	--
							2328	--		--	--	--	--		--	--
							2336	--		--	--	--	--		--	--
							2344	--		--	--	--	--		--	--
							2352	--		--	--	--	--		--	--
							2360	--		--	--	--	--		--	--
							2368	--		--	--	--	--		--	--
							2376	--		--	--	--	--		--	--
							2384	--		--	--	--	--		--	--
							2392	--		--	--	--	--		--	--
							2400	--		--	--	--	--		--	--
							2408	--		--	--	--	--		--	--
							2416	--		--	--	--	--		--	--
							2424	--		--	--	--	--		--	--
							2432	--		--	--	--	--		--	--
							2440	--		--	--	--	--		--	--
							2448	--		--	--	--	--		--	--
							2456	--		--	--	--	--		--	--
							2464	--		--	--	--	--		--	--
							2472	--		--	--	--	--		--	--
							2480	--		--	--	--	--		--	--
							2488	--		--	--	--	--		--	--
							2496	--		--	--	--	--		--	--
							2504	--		--	--	--	--		--	--
							2512	--		--	--	--	--		--	--
							2520	--		--	--	--	--		--	--
							2528	--		--	--	--	--		--	--
							2536	--		--	--	--	--		--	--
							2544	--		--	--	--	--		--	--
							2552	--		--	--	--	--		--	--
							2560	--		--	--	--	--		--	--
							2568	--		--	--	--	--		--	--
							2576	--		--	--	--	--		--	--
							2584	--		--	--	--	--		--	--
							2592	--		--	--	--	--		--	--
							2600	--		--	--	--	--		--	--
							2608	--		--	--	--	--		--	--
							2616	--		--	--	--	--		--	--
							2624	--		--	--	--	--		--	--
							2632	--		--	--	--	--		--	--
							2640	--		--	--	--	--		--	--
							2648	--		--	--	--	--		--	--
							2656	--		--	--	--	--		--	--
							2664	--		--	--	--	--		--	--
							2672	--		--	--	--	--		--	--
							2680	--		--	--	--	--		--	--
							2688	--		--	--	--	--		--	--
							2696	--		--	--	--	--		--	--
							2704	--		--	--	--	--		--	--
							2712	--		--	--	--	--		--	--
							2720	--		--	--	--	--		--	--
							2728	--		--	--	--	--		--	--
							2736	--		--	--	--	--		--	--
							2744	--		--	--	--	--		--	--
							2752	--		--	--	--	--		--	--
							2760	--		--	--	--	--		--	--
							2768	--		--	--	--	--		--	--
							2776	--		--	--	--	--		--	--
							2784	--		--	--	--	--		--	--
							2792	--		--	--	--	--		--	--
							2800	--		--	--	--	--		--	--
							2808	--		--	--	--	--		--	--
							2816	--		--	--	--	--		--	--
							2824	--		--	--	--	--		--	--
							2832	--		--	--	--	--		--	--
							2840	--		--	--	--	--		--	--
							2848	--		--	--	--	--		--	--
							2856	--		--	--	--	--		--	--
							2864	--		--	--	--	--		--	--
							2872	--		--	--	--	--		--	--
							2880	--		--	--	--	--		--	--
							2888	--		--	--	--	--		--	--
							2896	--		--	--	--	--		--	--
							2904	--		--	--	--	--		--	--
							2912	--		--	--	--	--		--	--
							2920	--		--	--	--	--		--	--
							2928	--		--	--	--	--		--	--
							2936	--		--	--	--	--		--	--
							2944	--		--	--	--	--		--	--
							2952	--		--	--	--	--		--	--
							2960	--		--	--	--	--		--	--
							2968	--		--	--	--	--		--	--
							2976	--		--	--	--	--		--	--
							2984	--		--	--	--	--		--	--
							2992	--		--	--	--	--		--	--
							3000	--		--	--	--	--		--	--
							3008	--		--	--	--	--		--	--
							3016	--		--	--	--	--		--	--
							3024	--		--	--	--	--		--	--
							3032	--		--	--	--	--		--	--
							3040	--		--	--	--	--		--	--
							3048	--		--	--	--	--		--	--
							3056	--		--	--	--	--		--	--
							3064	--		--	--	--	--		--	--
							3072	--		--	--	--	--		--	--
							3080	--		--	--	--	--		--	--
							3088	--		--	--	--	--		--	--
							3096	--		--	--	--	--		--	--
							3104	--		--	--	--	--		--	--
							3112	--		--	--	--	--		--	--
							3120	--		--	--	--	--		--	--
							3128	--		--	--	--	--		--	--
							3136	--		--	--	--	--		--	--
							3144	--		--	--	--	--		--	--
							3152	--		--	--	--	--		--	--
							3160	--		--	--	--	--		--	--
							3168	--		--	--	--	--		--	--
							3176	--		--	--	--	--		--	--
							3184	--		--	--	--	--		--	--
							3192	--		--	--	--	--		--	--
							3200	--		--	--	--	--		--	--
							3208	--		--	--	--	--		--	--
							3216	--		--	--	--	--		--	--
							3224	--		--	--	--	--		--	--
							3232	--		--	--	--	--		--	--
							3240	--		--	--	--	--		--	--
							3248	--		--	--	--	--		--	--
							3256	--		--	--	--	--		--	--
							3264	--		--	--	--	--		--	--
							3272	--		--	--	--	--		--	--
							3280	--		--	--	--	--		--	--
							3288	--		--	--	--	--		--	--
							3296	--		--	--	--	--		--	--
							3304	--		--	--	--	--		--	--
							3312	--		--	--	--	--		--	--
							3320	--		--	--	--	--		--	--
							3328	--		--	--	--	--		--	--
							3336	--		--	--	--	--		--	--
							3344	--		--	--	--	--		--	--
							3352	--		--	--	--	--		--	--
							3360	--		--	--	--	--		--	--
							3368	--		--	--	--	--		--	--
							3376	--		--	--	--	--		--	--
							3384	--		--	--	--	--		--	--
							3392	--		--	--	--	--		--	--
							3400	--		--	--	--	--		--	--
							3408	--		--	--	--	--		--	--
							3416	--		--	--	--	--		--	--
							3424	--		--	--	--	--		--	--
							3432	--		--	--	--	--		--	--
							3440	--		--	--	--	--		--	--
							3448	--		--	--	--	--		--	--
							3456	--		--	--	--	--		--	--
							3464	--		--	--	--	--		--	--
							3472	--		--	--	--	--		--	--
							3480	--		--	--	--	--		--	--
							3488	--		--	--	--	--		--	--
							3496	--		--	--	--	--		--	--
							3504	--		--	--	--	--		--	--
							3512	--		--	--	--	--		--	--
							3520	--		--	--	--	--		--	--
							3528	--		--	--	--	--		--	--
							3536	--		--	--	--	--		--	--
							3544	--		--	--	--	--		--	--
							3552	--		--	--	--	--		--	--
							3560	--		--	--	--	--		--	--
							3568	--		--	--	--	--		--	--
							3576	--		--	--	--	--		--	--
							3584	--		--	--	--	--		--	--
							3592	--		--	--	--	--		--	--
							3600	--		--	--	--	--		--	--
							3608	--		--	--	--	--		--	--
							3616	--		--	--	--	--		--	--
							3624	--		--	--	--	--		--	--
							3632	--		--	--	--	--		--	--
							3640	--		--	--	--	--		--	--
							3648	--		--	--	--	--		--	--
							3656	--		--	--	--	--		--	--
							3664	--		--	--	--	--		--	--
							3672	--		--	--	--	--		--	--
							3680	--		--	--	--	--		--	--
							3688	--		--	--	--	--		--	--
							3696	--		--	--	--	--		--	--
							3704	--		--	--	--	--		--	--
							3712	--		--	--	--	--		--	--
							3720	--		--	--	--	--		--	--
							3728	--		--	--	--	--		--	--
							3736	--		--	--	--	--		--	--
							3744	--		--	--	--	--		--	--
							3752	--		--	--	--	--		--	--
							3760	--		--	--	--	--		--	--
							3768	--		--	--	--	--		--	--
							3776	--		--	--	--	--		--	--
							3784	--		--	--	--	--		--	--
							3792	--		--	--	--	--		--	--
							3800	--		--	--	--	--		--	--
							3808	--		--	--	--	--		--	--
							3816	--		--	--	--	--		--	--
							3824	--		--	--	--	--		--	--
							3832	--		--	--	--	--		--	--
							3840	--		--	--	--	--		--	--
							3848	--		--	--	--	--		--	--
							3856	--		--	--	--	--		--	--
							3864	--		--	--	--	--		--	--
							3872	--		--	--	--	--		--	--
							3880	--		--	--	--	--		--	--
							3888	--		--	--	--	--		--	--
							3896	--		--	--	--	--		--	--
							3904	--		--	--	--	--		--	--
							3912	--		--	--	--	--		--	--
							3920	--		--	--	--	--		--	--
							3928	--		--	--	--	--		--	--
							3936	--		--	--	--	--		--	--
							3944	--		--	--	--	--		--	--
							3952	--		--	--	--	--		--	--
							3960	--		--	--	--	--		--	--
							3968	--		--	--	--	--		--	--
							3976	--		--	--	--	--		--	--
							3984	--		--	--	--	--		--	--
							3992	--		--	--	--	--		--	--
							4000	--		--	--	--	--		--	--
							4008	--		--	--	--	--		--	--
							4016	--		--	--	--	--		--	--
							4024	--		--	--	--	--		--	--
							4032	--		--	--	--	--		--	--
							4040	--		--	--	--	--		--	--
							4048	--		--	--	--	--		--	--
							4056	--		--	--	--	--		--	--
							4064	--		--	--	--	--		--	--
							4072	--		--	--	--	--		--	--
							4080	--		--	--	--	--		--	--
							4088	--		--	--	--	--		--	--
							4096	--		--	--	--	--		--	--
							4104	--		--	--	--	--		--	--
							4112	--		--	--	--	--		--	--
							4120	--		--	--	--	--		--	--
							4128	--		--	--	--	--		--	--
							4136	--		--	--	--	--		--	--
							4144	--		--	--	--	--		--	--
							4152	--		--	--	--	--		--	--
							4160	--		--	--	--	--		--	--
							4168	--		--	--	--	--		--	--
							4176	--		--	--	--	--		--	--
							4184	--		--	--	--	--		--	--
							4192	--		--	--	--	--		--	--
							4200	--		--	--	--	--		--	--
							4208	--		--	--	--	--		--	--
							4216	--		--	--	--	--		--	--
							4224	--		--	--	--	--		--	--
							4232	--		--	--	--	--		--	--
							4240	--		--	--	--	--		--	--
							4248	--		--	--	--	--		--	--
							4256	--		--	--	--	--		--	--
							4264	--		--	--	--	--		--	--
							4272	--		--	--	--	--		--	--
							4280	--		--	--	--	--		--	--
							4288	--		--	--	--	--		--	--
							4296	--		--	--	--	--		--	--
							4304	--		--	--	--	--		--	--
							4312	--		--	--	--	--		--	--
							4320	--		--	--	--	--		--	--
							4328	--		--	--	--	--		--	--
							4336	--		--	--	--	--		--	--
							4344	--		--	--	--	--		--	--
							4352	--		--	--	--	--		--	--
							4360	--		--	--	--	--		--	--
							4368	--		--	--	--	--		--	--
							4376	--		--	--	--	--		--	--
							4384	--		--	--	--	--		--	--
							4392	--		--	--	--	--		--	--
							4400	--		--	--	--	--		--	--
							4408	--		--	--	--	--		--	--
							4416	--		--	--	--	--		--	--
							4424	--		--	--	--	--		--	--
							4432	--		--	--	--	--		--	--
							4440	--		--	--	--	--		--	--
							4448	--		--	--	--	--		--	--
							4456	--		--	--	--	--		--	--
							4464	--		--	--	--	--		--	--
							4472	--		--	--	--	--		--	--
							4480	--		--	--	--	--		--	--
							4488	--		--	--	--	--		--	--
							4496	--		--	--	--	--		--	--
							4504	--		--	--	--	--		--	--
							4512	--		--	--	--	--		--	--
							4520	--		--	--	--	--		--	--
							4528	--		--	--	--	--		--	--
							4536	--		--	--	--	--		--	--
							4544	--		--	--	--	--		--	--
							4552	--		--	--	--	--		--	--
							4560	--		--	--	--	--		--	--
							4568	--		--	--	--	--		--	--
							4576	--		--	--	--	--		--	--
							4584	--		--	--	--	--		--	--
							4592	--		--	--	--	--		--	--
							4600	--		--	--	--	--		--	--
							4608	--		--	--	--	--		--	--
							4616	--		--	--	--	--		--	--
							4624	--		--	--	--	--		--	--
							4632	--		--	--	--	--		--	--
							4640	--		--	--	--	--		--	--
							4648	--		--	--	--	--		--	--
							4656	--		--	--	--	--		--	--
							4664	--		--	--	--	--		--	--
							4672	--		--	--	--	--		--	--
							4680	--		--	--	--	--		--	--
							4688	--		--	--	--	--		--	--
							4696	--		--	--	--	--		--	--
							4704	--		--	--	--	--		--	--
							4712	--		--	--	--	--		--	--
							4720	--		--	--	--	--		--	--
							4728	--		--	--	--	--		--	--
							4736	--		--	--	--	--		--	--
							4744	--		--	--	--	--		--	--
							4752	--		--	--	--	--		--	--
							4760	--		--	--	--	--		--	--
							4768	--		--	--	--	--		--	--
							4776	--		--	--	--	--		--	--
							4784	--		--	--	--	--		--	--
							4792	--		--	--	--	--		--	--
							4800	--		--	--	--	--		--	--
							--	--		--	--	--	--		--	--
							--	--		--	--	--	--		--	--
							--	--		--	--	--	--		--	--
							--	--		--	--	--	--		--	--
							--	--		--	--	--	--		--	--
							--	--		--	--	--	--		--	--
							--	--		--	--	--	--		--	--
							--	--		--	--	--	--		--	--
							--	--		--	--	--	--		--	--
							--	--		--	--	--	--		--	--
							--	--		--	--	--	--		--	--
							--	--		--	--	--	--		--	--
							--	--		--	--	--	--		--	--
							--	--		--	--	--	--		--	--
							--	--		--	--	--	--		--	--
							--	--		--	--	--	--		--	--
							--	--		--	--	--	--		--	--
							--	--		--	--	--	--		--	--
							--	--		--	--	--	--		--	--
							--	--		--	--	--	--		--	--
							--	--		--	--	--	--		--	--
							--	--		--	--	--	--		--	--
							--	--		--	--	--	--		--	--
							--	--		--	--	--	--		--	--
							--	--		--	--	--	--		--	--
							--	--		--	--	--	--		--	--
							--	--		--	--	--	--		--	--
							--	--		--	--	--	--		--	--
							--	--		--	--	--	--		--	--
							--	--		--	--	--	--		--	--
							--	--		--	--	--	--		--	--
							--	--		--	--	--	--		--	--
							--	--		--	--	--	--		--	--
							--	--		--	--	--	--		--	--
							--	--		--	--	--	--		--	--
							--	--		--	--	--	--		--	--
							--	--		--	--	--	--		--	--
							--	--		--	--	--	--		--	--
							--	--		--	--	--	--		--	--
							--	--		--	--	--	--		--	--
							--	--		--	--	--	--		--	--
							--	--		--	--	--	--		--	--
							--	--		--	--	--	--		--	--
							--	--		--	--	--	--		--	--
							--	--		--	--	--	--		--	--
							--	--		--	--	--	--		--	--
							--	--		--	--	--	--		--	--
							--	--		--	--	--	--		--	--
							--	--		--	--	--	--		--	--
							--	--		--	--	--	--		--	--
							--	--		--	--	--	--		--	--
							--	--		--	--	--	--		--	--
							--	--		--	--	--	--		--	--
							--	--		--	--	--	--		--	--
							--	--		--	--	--	--		--	--
							--	--		--	--	--	--		--	--
							--	--		--	--	--	--		--	--
							--	--		--	--	--	--		--	--
							--	--		--	--	--	--		--	--
							--	--		--	--	--	--		--	--
							--	--		--	--	--	--		--	--
							--	--		--	--	--	--		--	--
							--	--		--	--	--	--		--	--
							--	--		--	--	--	--		--	--
							--	--		--	--	--	--		--	--
							--	--		--	--	--	--		--	--
							--	--		--	--	--	--		--	--
							--	--		--	--	--	--		--	--
							--	--		--	--	--	--		--	--
							--	--		--	--	--	--		--	--
							--	--		--	--	--	--		--	--
							--	--		--	--	--	--		--	--
							--	--		--	--	--	--		--	--
							--	--		--	--	--	--		--	--
							--	--		--	--	--	--		--	--
							--	--		--	--	--	--		--	--
							--	--		--	--	--	--		--	--
							--	--		--	--	--	--		--	--
							--	--		--	--	--	--		--	--
							--	--		--	--	--	--		--	--
							--	--		--	--	--	--		--	--
							--	--		--	--	--	--		--	--
							--	--		--	--	--	--		--	--
							--	--		--	--	--	--		--	--
							--	--		--	--	--	--		--	--
							--	--		--	--	--	--		--	--
							--	--		--	--	--	--		--	--
							--	--		--	--	--	--		--	--
							--	--		--	--	--	--		--	--
							--	--		--	--	--	--		--	--
							--	--		--	--	--	--		--	--
							--	--		--	--	--	--		--	--
							--	--		--	--	--	--		--	--
							--	--		--	--	--	--		--	--
							--	--		--	--	--	--		--	--
							--	--		--	--	--	--		--	--
							--	--		--	--	--	--		--	--
							--	--		--	--	--	--		--	--
							--	--		--	--	--	--		--	--
							--	--		--	--	--	--		--	--
							--	--		--	--	--	--		--	--
							--	--		--	--	--	--		--	--
							--	--		--	--	--	--		--	--
							--	--		--	--	--	--		--	--
							--	--		--	--	--	--		--	--
							--	--		--	--	--	--		--	--
							--	--		--	--	--	--		--	--
							--	--		--	--	--	--		--	--
							--	--		--	--	--	--		--	--
							--	--		--	--	--	--		--	--
							--	--		--	--	--	--		--	--
							--	--		--	--	--	--		--	--
							--	--		--	--	--	--		--	--
							--	--		--	--	--	--		--	--
							--	--		--	--	--	--		--	--
							--	--		--	--	--	--		--	--
							--	--		--	--	--	--		--	--
							--	--		--	--	--	--		--	--
							--	--		--	--	--	--		--	--
							--	--		--	--	--	--		--	--
							--	--		--	--	--	--		--	--
							--	--		--	--	--	--		--	--
							--	--		--	--	--	--		--	--
							--	--		--	--	--	--		--	--
							--	--		--	--	--	--		--	--
							--	--		--	--	--	--		--	--
							--	--		--	--	--	--		--	--
							--	--		--	--	--	--		--	--
							--	--		--	--	--	--		--	--
							--	--		--	--	--	--		--	--
							--	--		--	--	--	--		--	--
							--	--		--	--	--	--		--	--
							--	--		--	--	--	--		--	--
							--	--		--	--	--	--		--	--
							--	--		--	--	--	--		--	--
							--	--		--	--	--	--		--	--
							--	--		--	--	--	--		--	--
							--	--		--	--	--	--		--	--
							--	--		--	--	--	--		--	--
							--	--		--	--	--	--		--	--
							--	--		--	--	--	--		--	--
							--	--		--	--	--	--		--	--
							--	--		--	--	--	--		--	--
							--	--		--	--	--	--		--	--
							--	--		--	--	--	--		--	--
							--	--		--	--	--	--		--	--
							--	--		--	--	--	--		--	--
							--	--		--	--	--	--		--	--
							--	--		--	--	--	--		--	--
							--	--		--	--	--	--		--	--
							--	--		--	--	--	--		--	--
							--	--		--	--	--	--		--	--
							--	--		--	--	--	--		--	--
							--	--		--	--	--	--		--	--
							--	--		--	--	--	--		--	--
							--	--		--	--	--	--		--	--
							--	--		--	--	--	--		--	--
							--	--		--	--	--	--		--	--
							--	--		--	--	--	--		--	--
							--	--		--	--	--	--		--	--
							--	--		--	--	--	--		--	--
							--	--		--	--	--	--		--	--
							--	--		--	--	--	--		--	--
							--	--		--	--	--	--		--	--
							--	--		--	--	--	--		--	--
							--	--		--	--	--	--		--	--
							--	--		--	--	--	--		--	--
							--	--		--	--	--	--		--	--
							--	--		--	--	--	--		--	--
							--	--		--	--	--	--		--	--
							--	--		--	--	--	--		--	--
							--	--		--	--	--	--		--	--
							--	--		--	--	--	--		--	--
							--	--		--	--	--	--		--	--
							--	--		--	--	--	--		--	--
							--	--		--	--	--	--		--	--
							--	--		--	--	--	--		--	--
							--	--		--	--	--	--		--	--
							--	--		--	--	--	--		--	--
							--	--		--	--	--	--		--	--
							--	--		--	--	--	--		--	--
							--	--		--	--	--	--		--	--
							--	--		--	--	--	--		--	--
							--	--		--	--	--	--		--	--
							--	--		--	--	--	--		--	--
							--	--		--	--	--	--		--	--
							--	--		--	--	--	--		--	--
							--	--		--	--	--	--		--	--
							--	--		--	--	--	--		--	--
							--	--		--	--	--	--		--	--
							--	--		--	--	--	--		--	--
							--	--		--	--	--	--		--	--
							--	--		--	--	--	--		--	--
							--	--		--	--	--	--		--	--
							--	--		--	--	--	--		--	--
							--	--		--	--	--	--		--	--
							--	--		--	--	--	--		--	--
							--	--		--	--	--	--		--	--
							--	--		--	--	--	--		--	--
							--	--		--	--	--	--		--	--
							--	--		--	--	--	--		--	--
							--	--		--	--	--	--		--	--
							--	--		--	--	--	--		--	--
							--	--		--	--	--	--		--	--
							--	--		--	--	--	--		--	--
							--	--		--	--	--	--		--	--
							--	--		--	--	--	--		--	--
							--	--		--	--	--	--		--	--
							--	--		--	--	--	--		--	--
							--	--		--	--	--	--		--	--
							--	--		--	--	--	--		--	--
							--	--		--	--	--	--		--	--
							--	--		--	--	--	--		--	--
							--	--		--	--	--	--		--	--
							--	--		--	--	--	--		--	--
							--	--		--	--	--	--		--	--
							--	--		--	--	--	--		--	--
							--	--		--	--	--	--		--	--
							--	--		--	--	--	--		--	--
							--	--		--	--	--	--		--	--
							--	--		--	--	--	--		--	--
							--	--		--	--	--	--		--	--
							--	--		--	--	--	--		--	--
							--	--		--	--	--	--		--	--
							--	--		--	--	--	--		--	--
							--	--		--	--	--	--		--	--
							--	--		--	--	--	--		--	--
							--	--		--	--	--	--		--	--
							--	--		--	--	--	--		--	--
							--	--		--	--	--	--		--	--
							--	--		--	--	--	--		--	--
							--	--		--	--	--	--		--	--
							--	--		--	--	--	--		--	--
							--	--		--	--	--	--		--	--
							--	--		--	--	--	--		--	--
							--	--		--	--	--	--		--	--
							--	--		--	--	--	--		--	--
							--	--		--	--	--	--		--	--
							--	--		--	--	--	--		--	--
							--	--		--	--	--	--		--	--
							--	--		--	--	--	--		--	--
							--	--		--	--	--	--		--	--
							--	--		--	--	--	--		--	--
							--	--		--	--	--	--		--	--
							--	--		--	--	--	--		--	--
							--	--		--	--	--	--		--	--
							--	--		--	--	--	--		--	--
							--	--		--	--	--	--		--	--
							--	--		--	--	--	--		--	--
							--	--		--	--	--	--		--	--
							--	--		--	--	--	--		--	--
							--	--		--	--	--	--		--	--
							--	--		--	--	--	--		--	--
							--	--		--	--	--	--		--	--
							--	--		--	--	--	--		--	--
							--	--		--	--	--	--		--	--
							--	--		--	--	--	--		--	--
							--	--		--	--	--	--		--	--
							--	--		--	--	--	--		--	--
							--	--		--	--	--	--		--	--
							--	--		--	--	--	--		--	--
							--	--		--	--	--	--		--	--
							--	--		--	--	--	--		--	--
							--	--		--	--	--	--		--	--
							--	--		--	--	--	--		--	--
							--	--		--	--	--	--		--	--
							--	--		--	--	--	--		--	--
							--	--		--	--	--	--		--	--
							--	--		--	--	--	--		--	--
							--	--		--	--	--	--		--	--
							--	--		--	--	--	--		--	--
							--	--		--	--	--	--		--	--
							--	--		--	--	--	--		--	--
							--	--		--	--	--	--		--	--
							--	--		--	--	--	--		--	--
							--	--		--	--	--	--		--	--
							--	--		--	--	--	--		--	--
							--	--		--	--	--	--		--	--
							--	--		--	--	--	--		--	--
							--	--		--	--	--	--		--	--
							--	--		--	--	--	--		--	--
							--	--		--	--	--	--		--	--
							--	--		--	--	--	--		--	--
							--	--		--	--	--	--		--	--
							--	--		--	--	--	--		--	--
							--	--		--	--	--	--		--	--
							--	--		--	--	--	--		--	--
							--	--		--	--	--	--		--	--
							--	--		--	--	--	--		--	--
							--	--		--	--	--	--		--	--
							--	--		--	--	--	--		--	--
							--	--		--	--	--	--		--	--
							--	--		--	--	--	--		--	--
							--	--		--	--	--	--		--	--
							--	--		--	--	--	--		--	--
							--	--		--	--	--	--		--	--
							--	--		--	--	--	--		--	--
							--	--		--	--	--	--		--	--
							--	--		--	--	--	--		--	--
							--	--		--	--	--	--		--	--
							--	--		--	--	--	--		--	--
							--	--		--	--	--	--		--	--
							--	--		--	--	--	--		--	--
							--	--		--	--	--	--		--	--
							--	--		--	--	--	--		--	--
							--	--		--	--	--	--		--	--
							--	--		--	--	--	--		--	--
							--	--		--	--	--	--		--	--
							--	--		--	--	--	--		--	--
							--	--		--	--	--	--		--	--
							--	--		--	--	--	--		--	--
							--	--		--	--	--	--		--	--
							--	--		--	--	--	--		--	--
							--	--		--	--	--	--		--	--
							--	--		--	--	--	--		--	--
							--	--		--	--	--	--		--	--
							--	--		--	--	--	--		--	--
							--	--		--	--	--	--		--	--
							--	--		--	--	--	--		--	--
							--	--		--	--	--	--		--	--
							--	--		--	--	--	--		--	--
							--	--		--	--	--	--		--	--
							--	--		--	--	--	--		--	--
							--	--		--	--	--	--		--	--
							--	--		--	--	--	--		--	--
							--	--		--	--	--	--		--	--
							--	--		--	--	--	--		--	--
							--	--		--	--	--	--		--	--
							--	--		--	--	--	--		--	--
							--	--		--	--	--	--		--	--
							--	--		--	--	--	--		--	--
							--	--		--	--	--	--		--	--
							--	--		--	--	--	--		--	--
							--	--		--	--	--	--		--	--
							--	--		--	--	--	--		--	--
							--	--		--	--	--	--		--	--
							--	--		--	--	--	--		--	--
							--	--		--	--	--	--		--	--
							--	--		--	--	--	--		--	--
							--	--		--	--	--	--		--	--
							--	--		--	--	--	--		--	--
							--	--		--	--	--	--		--	--
							--	--		--	--	--	--		--	--
							--	--		--	--	--	--		--	--
							--	--		--	--	--	--		--	--
							--	--		--	--	--	--		--	--
							--	--		--	--	--	--		--	--
							--	--		--	--	--	--		--	--
							--	--		--	--	--	--		--	--
							--	--		--	--	--	--		--	--
							--	--		--	--	--	--		--	--
							--	--		--	--	--	--		--	--
							--	--		--	--	--	--		--	--
							--	--		--	--	--	--		--	--
							--	--		--	--	--	--		--	--
							--	--		--	--	--	--		--	--
							--	--		--	--	--	--		--	--
							--	--		--	--	--	--		--	--
							--	--		--	--	--	--		--	--
							--	--		--	--	--	--		--	--
							--	--		--	--	--	--		--	--
							--	--		--	--	--	--		--	--
							--	--		--	--	--	--		--	--
							--	--		--	--	--	--		--	--
							--	--		--	--	--	--		--	--
							--	--		--	--	--	--		--	--
							--	--		--	--	--	--		--	--
							--	--		--	--	--	--		--	--
							--	--		--	--	--	--		--	--
							--	--		--	--	--	--		--	--
							--	--		--	--	--	--		--	--
							--	--		--	--	--	--		--	--
							--	--		--	--	--	--		--	--
							--	--		--	--	--	--		--	--
							--	--		--	--	--	--		--	--
							--	--		--	--	--	--		--	--
							--	--		--	--	--	--		--	--
							--	--		--	--	--	--		--	--
							--	--		--	--	--	--		--	--
							--	--		--	--	--	--		--	--
							--	--		--	--	--	--		--	--
							--	--		--	--	--	--		--	--
							--	--		--	--	--	--		--	--
							--	--		--	--	--	--		--	--
							--	--		--	--	--	--		--	--
							--	--		--	--	--	--		--	--
							--	--		--	--	--	--		--	--
							--	--		--	--	--	--		--	--
							--	--		--	--	--	--		--	--
							--	--		--	--	--	--		--	--
							--	--		--	--	--	--		--	--
							--	--		--	--	--	--		--	--
							--	--		--	--	--	--		--	--
							--	--		--	--	--	--		--	--
							--	--		--	--	--	--		--	--
							--	--		--	--	--	--		--	--
							--	--		--	--	--	--		--	--
							--	--		--	--	--	--		--	--
							--	--		--	--	--	--		--	--
							--	--		--	--	--	--		--	--
							--	--		--	--	--	--		--	--
							--	--		--	--	--	--		--	--
							--	--		--	--	--	--		--	--
							--	--		--	--	--	--		--	--
							--	--		--	--	--	--		--	--
							--	--		--	--	--	--		--	--
							--	--		--	--	--	--		--	--
							--	--		--	--	--	--		--	--
							--	--		--	--	--	--		--	--
							--	--		--	--	--	--		--	--
							--	--		--	--	--	--		--	--
							--	--		--	--	--	--		--	--
							--	--		--	--	--	--		--	--
							--	--		--	--	--	--		--	--
							--	--		--	--	--	--		--	--
							--	--		--	--	--	--		--	--
							--	--		--	--	--	--		--	--
							--	--		--	--	--	--		--	--
							--	--		--	--	--	--		--	--
							--	--		--	--	--	--		--	--
							--	--		--	--	--	--		--	--
							--	--		--	--	--	--		--	--
							--	--		--	--	--	--		--	--
							--	--		--	--	--	--		--	--
							--	--		--	--	--	--		--	--
							--	--		--	--	--	--		--	--
							--	--		--	--	--	--		--	--
							--	--		--	--	--	--		--	--
							--	--		--	--	--	--		--	--
							--	--		--	--	--	--		--	--
							--	--		--	--	--	--		--	--
							--	--		--	--	--	--		--	--
							--	--		--	--	--	--		--	--
							--	--		--	--	--	--		--	--
							--	--		--	--	--	--		--	--
							--	--		--	--	--	--		--	--
							--	--		--	--	--	--		--	--
							--	--		--	--	--	--		--	--
							--	--		--	--	--	--		--	--
							--	--		--	--	--	--		--	--
							--	--		--	--	--	--		--	--
							--	--		--	--	--	--		--	--
							--	--		--	--	--	--		--	--
							--	--		--	--	--	--		--	--
							--	--		--	--	--	--		--	--
							--	--		--	--	--	--		--	--
							--	--		--	--	--	--		--	--
							--	--		--	--	--	--		--	--
							--	--		--	--	--	--		--	--
							--	--		--	--	--	--		--	--
							--	--		--	--	--	--		--	--
							--	--		--	--	--	--		--	--
							--	--		--	--	--	--		--	--
							--	--		--	--	--	--		--	--
							--	--		--	--	--	--		--	--
							--	--		--	--	--	--		--	--
							--	--		--	--	--	--		--	--
							--	--		--	--	--	--		--	--
							--	--		--	--	--	--		--	--
							--	--		--	--	--	--		--	--
							--	--		--	--	--	--		--	--
							--	--		--	--	--	--		--	--
							--	--		--	--	--	--		--	--
							--	--		--	--	--	--		--	--
							--	--		--	--	--	--		--	--
							--	--		--	--	--	--		--	--
							--	--		--	--	--	--		--	--
							--	--		--	--	--	--		--	--
							--	--		--	--	--	--		--	--
							--	--		--	--	--	--		--	--
							--	--		--	--	--	--		--	--
							--	--		--	--	--	--		--	--
							--	--		--	--	--	--		--	--
							--	--		--	--	--	--		--	--
							--	--		--	--	--	--		--	--
							--	--		--	--	--	--		--	--
							--	--		--	--	--	--		--	--
							--	--		--	--	--	--		--	--
							--	--		--	--	--	--		--	--
							--	--		--	--	--	--		--	--
							--	--		--	--	--	--		--	--
							--	--		--	--	--	--		--	--
							--	--		--	--	--	--		--	--
							--	--		--	--	--	--		--	--
							--	--		--	--	--	--		--	--
							--	--		--	--	--	--		--	--
							--	--		--	--	--	--		--	--
							--	--		--	--	--	--		--	--
							--	--		--	--	--	--		--	--
							--	--		--	--	--	--		--	--
							--	--		--	--	--	--		--	--
							--	--		--	--	--	--		--	--
							--	--		--	--	--	--		--	--
							--	--		--	--	--	--		--	--
							--	--		--	--	--	--		--	--
							--	--		--	--	--	--		--	--
							--	--		--	--	--	--		--	--
							--	--		--	--	--	--		--	--
							--	--		--	--	--	--		--	--
							--	--		--	--	--	--		--	--
							--	--		--	--	--	--		--	--
							--	--		--	--	--	--		--	--
							--	--		--	--	--	--		--	--
							--	--		--	--	--	--		--	--
							--	--		--	--	--	--		--	--
							--	--		--	--	--	--		--	--
							--	--		--	--	--	--		--	--
							--	--		--	--	--	--		--	--
							--	--		--	--	--	--		--	--
							--	--		--	--	--	--		--	--
							--	--		--	--	--	--		--	--
							--	--		--	--	--	--		--	--
							--	--		--	--	--	--		--	--
							--	--		--	--	--	--		--	--
							--	--		--	--	--	--		--	--
							--	--		--	--	--	--		--	--
							--	--		--	--	--	--		--	--
							--	--		--	--	--	--		--	--
							--	--		--	--	--	--		--	--
							--	--		--	--	--	--		--	--
							--	--		--	--	--	--		--	--
							--	--		--	--	--	--		--	--
							--	--		--	--	--	--		--	--
							--	--		--	--	--	--		--	--
							--	--		--	--	--	--		--	--
							--	--		--	--	--	--		--	--
							--	--		--	--	--	--		--	--
							--	--		--	--	--	--		--	--
							--	--		--	--	--	--		--	--
							--	--		--	--	--	--		--	--
							--	--		--	--	--	--		--	--
							--	--		--	--	--	--		--	--
							--	--		--	--	--	--		--	--
							--	--		--	--	--	--		--	--
							--	--		--	--	--	--		--	--
							--	--		--	--	--	--		--	--
							--	--		--	--	--	--		--	--
							--	--		--	--	--	--		--	--
							--	--		--	--	--	--		--	--
							--	--		--	--	--	--		--	--
							--	--		--	--	--	--		--	--
							--	--		--	--	--	--		--	--
							--	--		--	--	--	--		--	--
							--	--		--	--	--	--		--	--
							--	--		--	--	--	--		--	--
							--	--		--	--	--	--		--	--
							--	--		--	--	--	--		--	--
							--	--		--	--	--	--		--	--
							--	--		--	--	--	--		--	--
							--	--		--	--	--	--		--	--
							--	--		--	--	--	--		--	--
							--	--		--	--	--	--		--	--
							--	--		--	--	--	--		--	--
							--	--		--	--	--	--		--	--
							--	--		--	--	--	--		--	--
							--	--		--	--	--	--		--	--
							--	--		--	--	--	--		--	--
							--	--		--	--	--	--		--	--
							--	--		--	--	--	--		--	--
							--	--		--	--	--	--		--	--
							--	--		--	--	--	--		--	--
							--	--		--	--	--	--		--	--
							--	--		--	--	--	--		--	--
							--	--		--	--	--	--		--	--
							--	--		--	--	--	--		--	--
							--	--		--	--	--	--		--	--
							--	--		--	--	--	--		--	--
							--	--		--	--	--	--		--	--
							--	--		--	--	--	--		--	--
							--	--		--	--	--	--		--	--
							--	--		--	--	--	--		--	--
							--	--		--	--	--	--		--	--
							--	--		--	--	--	--		--	--
							--	--		--	--	--	--		--	--
							--	--		--	--	--	--		--	--
							--	--		--	--	--	--		--	--
							--	--		--	--	--	--		--	--
							--	--		--	--	--	--		--	--
							--	--		--	--	--	--		--	--
							--	--		--	--	--	--		--	--
							--	--		--	--	--	--		--	--
							--	--		--	--	--	--		--	--
							--	--		--	--	--	--		--	--
							--	--		--	--	--	--		--	--
							--	--		--	--	--	--		--	--
							--	--		--	--	--	--		--	--
							--	--		--	--	--	--		--	--
							--	--		--	--	--	--		--	--
							--	--		--	--	--	--		--	--
							--	--		--	--	--	--		--	--
							--	--		--	--	--	--		--	--
							--	--		--	--	--	--		--	--
							--	--		--	--	--	--		--	--
							--	--		--	--	--	--		--	--
							--	--		--	--	--	--		--	--
							--	--		--	--	--	--		--	--
							--	--		--	--	--	--		--	--
							--	--		--	--	--	--		--	--
							--	--		--	--	--	--		--	--
							--	--		--	--	--	--		--	--
							--	--		--	--	--	--		--	--
							--	--		--	--	--	--		--	--
							--	--		--	--	--	--		--	--
							--	--		--	--	--	--		--	--
							--	--		--	--	--	--		--	--
							--	--		--	--	--	--		--	--
							--	--		--	--	--	--		--	--
							--	--		--	--	--	--		--	--
							--	--		--	--	--	--		--	--
							--	--		--	--	--	--		--	--
							--	--		--	--	--	--		--	--
							--	--		--	--	--	--		--	--
							--	--		--	--	--	--		--	--
							--	--		--	--	--	--		--	--
							--	--		--	--	--	--		--	--
							--	--		--	--	--	--		--	--
							--	--		--	--	--	--		--	--
							--	--		--	--	--	--		--	--
							--	--		--	--	--	--		--	--
							--	--		--	--	--	--		--	--
							--	--		--	--	--	--		--	--
							--	--		--	--	--	--		--	--
							--	--		--	--	--	--		--	--
							--	--		--	--	--	--		--	--
							--	--		--	--	--	--		--	--
							--	--		--	--	--	--		--	--
							--	--		--	--	--	--		--	--
							--	--		--	--	--	--		--	--
							--	--		--	--	--	--		--	--
							--	--		--	--	--	--		--	--
							--	--		--	--	--	--		--	--
							--	--		--	--	--	--		--	--
							--	--		--	--	--	--		--	--
							--	--		--	--	--	--		--	--
							--	--		--	--	--	--		--	--
							--	--		--	--	--	--		--	--
							--	--		--	--	--	--		--	--
							--	--		--	--	--	--		--	--
							--	--		--	--	--	--		--	--
							--	--		--	--	--	--		--	--
							--	--							--	--
							--	--							--	--
							--	--							--	--
							--	--							--	--
							--	--							--	--
							--	--							--	--
							--	--							--	--
							--	--							--	--
							--	--							--	--
							--	--							--	--
							--	--							--	--
							--	--							--	--
							--	--							--	--
							--	--							--	--
							--	--							--	--
							--	--							--	--
							--	--							--	--
							--	--							--	--
							--	--							--	--
							--	--							--	--
							--	--							--	--
							--	--							--	--
							--	--							--	--
							--	--							--	--
							--	--							--	--
							--	--							--	--
							--	--							--	--
							--	--							--	--
							--	--							--	--
							--	--							--	--
							--	--							--	--
							--	--							--	--
							--	--							--	--
							--	--							--	--
							--	--							--	--
							--	--							--	--
							--	--							--	--
							--	--							--	--
							--	--							--	--
							--	--							--	--
							--	--							--	--
							--	--							--	--
							--	--							--	--
							--	--							--	--
							--	--							--	--
							--	--							--	--
							--	--							--	--
							--	--							--	--
							--	--							--	--
							--	--							--	--
							--	--							--	--
							--	--							--	--
							--	--							--	--
							--	--							--	--
							--	--							--	--
							--	--							--	--
							--	--							--	--
							--	--							--	--
							--	--							--	--
							--	--							--	--
							--	--							--	--
							--	--							--	--
							--	--							--	--
							--	--							--	--
							--	--							--	--
							--	--							--	--
							--	--							--	--
							--	--							--	--
							--	--							--	--
							--	--							--	--
							--	--							--	--
							--	--							--	--
							--	--							--	--
							--	--							--	--
							--	--							--	--
							--	--							--	--
							--	--							--	--
							--	--							--	--
							--	--							--	--
							--	--							--	--
							--	--							--	--
							--	--							--	--
							--	--							--	--
							--	--							--	--
							--	--							--	--
							--	--							--	--
							--	--							--	--
							--	--							--	--
							--	--							--	--
							--	--							--	--
							--	--							--	--
							--	--							--	--
							--	--							--	--
							--	--							--	--
							--	--							--	--
							--	--							--	--
							--	--							--	--
							--	--							--	--
							--	--							--	--
							--	--							--	--
							--	--							--	--
							--	--							--	--
							--	--							--	--
							--	--							--	--
							--	--							--	--
							--	--							--	--
							--	--							--	--
							--	--							--	--
							--	--							--	--
							--	--							--	--
							--	--							--	--
							--	--							--	--
							--	--							--	--
							--	--							--	--
							--	--							--	--
							--	--							--	--
							--	--							--	--
							--	--							--	--
							--	--							--	--
							--	--							--	--
							--	--							--	--
							--	--							--	--
							--	--							--	--
							--	--							--	--
							--	--							--	--
							--	--							--	--
							--	--							--	--
							--	--							--	--
							--	--							--	--
							--	--							--	--
							--	--							--	--
							--	--							--	--
							--	--							--	--
							--	--							--	--
							--	--							--	--
							--	--							--	--
							--	--							--	--
							--	--							--	--
							--	--							--	--
							--	--							--	--
							--	--							--	--
							--	--							--	--
							--	--							--	--
							--	--							--	--
							--	--							--	--
							--	--							--	--
							--	--							--	--
							--	--							--	--
							--	--							--	--
							--	--							--	--
							--	--							--	--
							--	--							--	--
							--	--							--	--
							--	--							--	--
							--	--							--	--
							--	--							--	--
							--	--							--	--
							--	--							--	--
							--	--							--	--
							--	--							--	--
							--	--							--	--
							--	--							--	--
							--	--							--	--
							--	--							--	--
							--	--							--	--
							--	--							--	--
							--	--							--	--
							--	--							--	--
							--	--							--	--
							--	--							--	--
							--	--							--	--
							--	--							--	--
							--	--							--	--
							--	--							--	--
							--	--							--	--
							--	--							--	--
							--	--							--	--
							--	--							--	--
							--	--							--	--
							--	--							--	--
							--	--							--	--
							--	--							--	--
							--	--							--	--
							--	--							--	--
							--	--							--	--
							--	--							--	--
							--	--							--	--
							--	--							--	--
							--	--							--	--
							--	--							--	--
							--	--							--	--
							--	--							--	--
							--	--							--	--
							--	--							--	--
							--	--							--	--
							--	--							--	--
							--	--							--	--
							--	--							--	--
							--	--							--	--
							--	--							--	--
							--	--							--	--
							--	--							--	--
							--	--							--	--
							--	--							--	--
							--	--							--	--
							--	--							--	--
							--	--							--	--
							--	--							--	--
							--	--							--	--
							--	--							--	--
							--	--							--	--
							--	--							--	--
							--	--							--	--
							--	--							--	--
							--	--							--	--
							--	--							--	--
							--	--							--	--
							--	--							--	--
							--	--							--	--
							--	--							--	--
							--	--							--	--
							--	--							--	--
							--	--							--	--
							--	--							--	--
							--	--							--	--
							--	--							--	--
							--	--							--	--
							--	--							--	--
							--	--							--	--
							--	--							--	--
							--	--							--	--
							--	--							--	--
							--	--							--	--
							--	--							--	--
							--	--							--	--
							--	--							--	--
							--	--							--	--
							--	--							--	--
							--	--							--	--
							--	--							--	--
							--	--							--	--
							--	--							--	--
							--	--							--	--
							--	--							--	--
							--	--							--	--
							--	--							--	--
							--	--							--	--
							--	--							--	--
							--	--							--	--
							--	--							--	--
							--	--							--	--
							--	--							--	--
							--	--							--	--
							--	--							--	--
							--	--							--	--
							--	--							--	--
							--	--							--	--
							--	--							--	--
							--	--							--	--
							--	--							--	--
							--	--							--	--
							--	--							--	--
							--	--							--	--
							--	--							--	--
							--	--							--	--
							--	--							--	--
							--	--							--	--
							--	--							--	--
							--	--							--	--
							--	--							--	--
							--	--							--	--
							--	--							--	--
							--	--							--	--
							--	--							--	--
							--	--							--	--
							--	--							--	--
							--	--							--	--
							--	--							--	--
							--	--							--	--
							--	--							--	--
							--	--							--	--
							--	--							--	--
							--	--							--	--
							--	--							--	--
							--	--							--	--
							--	--							--	--
							--	--							--	--
							--	--							--	--
							--	--							--	--
							--	--							--	--
							--	--							--	--
							--	--							--	--
							--	--							--	--
							--	--							--	--
							--	--							--	--
							--	--							--	--
							--	--							--	--
							--	--							--	--
							--	--							--	--
							--	--							--	--
							--	--							--	--
							--	--							--	--
							--	--							--	--
							--	--							--	--
							--	--							--	--
							--	--							--	--
							--	--							--	--
							--	--							--	--
							--	--							--	--
							--	--							--	--
							--	--							--	--
							--	--							--	--
							--	--							--	--
							--	--							--	--
							--	--							--	--
							--	--							--	--
							--	--							--	--
							--	--							--	--
							--	--							--	--
							--	--							--	--
							--	--							--	--
							--	--							--	--
							--	--							--	--
							--	--							--	--
							--	--							--	--
							--	--							--	--
							--	--							--	--
							--	--							--	--
							--	--							--	--
							--	--							--	--
							--	--							--	--
							--	--							--	--
							--	--							--	--
							--	--							--	--
							--	--							--	--
							--	--							--	--
							--	--							--	--
							--	--							--	--
							--	--							--	--
							--	--							--	--
							--	--							--	--
							--	--							--	--
							--	--							--	--
							--	--							--	--
							--	--							--	--
							--	--							--	--
							--	--							--	--
							--	--							--	--
							--	--							--	--
							--	--							--	--
							--	--							--	--
							--	--							--	--
							--	--							--	--
							--	--							--	--
							--	--							--	--
							--	--							--	--
							--	--							--	--
							--	--							--	--
							--	--							--	--
							--	--							--	--
							--	--							--	--
							--	--							--	--
							--	--							--	--
							--	--							--	--
							--	--							--	--
							--	--							--	--
							--	--							--	--
							--	--							--	--
							--	--							--	--
							--	--							--	--
							--	--							--	--
							--	--							--	--
							--	--							--	--
							--	--							--	--
							--	--							--	--
							--	--							--	--
							--	--							--	--
							--	--							--	--
							--	--							--	--
							--	--							--	--
							--	--							--	--
							--	--							--	--
							--	--							--	--
							--	--							--	--
							--	--							--	--
							--	--							--	--
							--	--							--	--
							--	--							--	--
							--	--							--	--
							--	--							--	--
							--	--							--	--
							--	--							--	--
							--	--							--	--
							--	--							--	--
							--	--							--	--
							--	--							--	--
							--	--							--	--
							--	--							--	--
							--	--							--	--
							--	--							--	--
							--	--							--	--
							--	--							--	--
							--	--							--	--
							--	--							--	--
							--	--							--	--
							--	--							--	--
							--	--							--	--
							--	--							--	--
							--	--							--	--
							--	--							--	--
							--	--							--	--
							--	--							--	--
							--	--							--	--
							--	--							--	--
							--	--							--	--
							--	--							--	--
							--	--							--	--
							--	--							--	--
							--	--							--	--
							--	--							--	--
							--	--							--	--
							--	--							--	--
							--	--							--	--
							--	--							--	--
							--	--							--	--
							--	--							--	--
							--	--							--	--
							--	--							--	--
							--	--							--	--
							--	--							--	--
							--	--							--	--
							--	--							--	--
							--	--							--	--
							--	--							--	--
							--	--							--	--
							--	--							--	--
							--	--							--	--
							--	--							--	--
							--	--							--	--
							--	--							--	--
							--	--							--	--
							--	--							--	--
							--	--							--	--
							--	--							--	--
							--	--							--	--
							--	--							--	--
							--	--							--	--
							--	--							--	--
							--	--							--	--
							--	--							--	--
							--	--							--	--
							--	--							--	--
							--	--							--	--
							--	--							--	--
							--	--							--	--
							--	--							--	--
							--	--							--	--
							--	--							--	--
							--	--							--	--
							--	--							--	--
							--	--							--	--
							--	--							--	--
							--	--							--	--
							--	--							--	--
							--	--							--	--
							--	--							--	--
							--	--							--	--
							--	--							--	--
							--	--							--	--
							--	--							--	--
							--	--							--	--
							--	--							--	--
							--	--							--	--
							--	--							--	--
							--	--							--	--
							--	--							--	--
							--	--							--	--
							--	--							--	--
							--	--							--	--
							--	--							--	--
							--	--							--	--
							--	--							--	--
							--	--							--	--
							--	--							--	--
							--	--							--	--
							--	--							--	--
							--	--							--	--
							--	--							--	--
							--	--							--	--
							--	--							--	--
							--	--							--	--
							--	--							--	--
							--	--							--	--
							--	--							--	--
							--	--							--	--
							--	--							--	--
							--	--							--	--
							--	--							--	--
							--	--							--	--
							--	--							--	--
							--	--							--	--
							--	--							--	--
							--	--							--	--
							--	--							--	--
							--	--							--	--
							--	--							--	--
							--	--							--	--
							--	--							--	--
							--	--							--	--
							--	--							--	--
							--	--							--	--
							--	--							--	--
							--	--							--	--
							--	--							--	--
							--	--							--	--
							--	--							--	--
							--	--							--	--
							--	--							--	--
							--	--							--	--
							--	--							--	--
							--	--							--	--
							--	--							--	--
							--	--							--	--
							--	--							--	--
							--	--							--	--
							--	--							--	--
							--	--							--	--
							--	--							--	--
							--	--							--	--
							--	--							--	--
							--	--							--	--
							--	--							--	--
							--	--							--	--
							--	--							--	--
							--	--							--	--
							--	--							--	--
							--	--							--	--
							--	--							--	--
							--	--							--	--
							--	--							--	--
							--	--							--	--
							--	--							--	--
							--	--							--	--
							--	--							--	--
							--	--							--	--
							--	--							--	--
							--	--							--	--
							--	--							--	--
							--	--							--	--
							--	--							--	--
							--	--							--	--
							--	--							--	--
							--	--							--	--
							--	--							--	--
							--	--							--	--
							--	--							--	--
							--	--							--	--
							--	--							--	--
							--	--							--	--
							--	--							--	--
							--	--							--	--
							--	--							--	--
							--	--							--	--
							--	--							--	--
							--	--							--	--
							--	--							--	--
							--	--							--	--
							--	--							--	--
							--	--							--	--
							--	--							--	--
							--	--							--	--
							--	--							--	--
							--	--							--	--
							--	--							--	--
							--	--							--	--
							--	--							--	--
							--	--							--	--
							--	--							--	--
							--	--							--	--
							--	--							--	--
							--	--							--	--
							--	--							--	--
							--	--							--	--
							--	--							--	--
							--	--							--	--
							--	--							--	--
							--	--							--	--
							--	--							--	--
							--	--							--	--
							--	--							--	--
							--	--							--	--
							--	--							--	--
							--	--							--	--
							--	--							--	--
							--	--							--	--
							--	--							--	--
							--	--							--	--
							--	--							--	--
							--	--							--	--
							--	--							--	--
							--	--							--	--
							--	--							--	--
							--	--							--	--
							--	--							--	--
							--	--							--	--
							--	--							--	--
							--	--							--	--
							--	--							--	--
							--	--							--	--
							--	--							--	--
							--	--							--	--
							--	--							--	--
							--	--							--	--
							--	--							--	--
							--	--							--	--
							--	--							--	--
							--	--							--	--
							--	--							--	--
							--	--							--	--
							--	--							--	--
							--	--							--	--
							--	--							--	--
							--	--							--	--
							--	--							--	--
							--	--							--	--
							--	--							--	--
							--	--							--	--
							--	--							--	--
							--	--							--	--
							--	--							--	--
							--	--							--	--
							--	--							--	--
							--	--							--	--
							--	--							--	--
							--	--							--	--
							--	--							--	--
							--	--							--	--
							--	--							--	--
							--	--							--	--
							--	--							--	--
							--	--							--	--
							--	--							--	--
							--	--							--	--
							--	--							--	--
							--	--							--	--
							--	--							--	--
							--	--							--	--
							--	--							--	--
							--	--							--	--
							--	--							--	--
							--	--							--	--
							--	--							--	--
							--	--							--	--
							--	--							--	--
							--	--							--	--
							--	--							--	--
							--	--							--	--
							--	--							--	--
							--	--							--	--
							--	--							--	--
							--	--							--	--
							--	--							--	--
							--	--							--	--
							--	--							--	--
							--	--							--	--
							--	--							--	--
							--	--							--	--
							--	--							--	--
							--	--							--	--
							--	--							--	--
							--	--							--	--
							--	--							--	--
							--	--							--	--
							--	--							--	--
							--	--							--	--
							--	--							--	--
							--	--							--	--
							--	--							--	--
							--	--							--	--
							--	--							--	--
							--	--							--	--
							--	--							--	--
							--	--							--	--
							--	--							--	--
							--	--							--	--
							--	--							--	--
							--	--							--	--
							--	--							--	--
							--	--							--	--
							--	--							--	--
							--	--							--	--
							--	--							--	--
							--	--							--	--
							--	--							--	--
							--	--							--	--
							--	--							--	--
							--	--							--	--
							--	--							--	--
							--	--							--	--
							--	--							--	--
							--	--							--	--
							--	--							--	--
							--	--							--	--
							--	--							--	--
							--	--							--	--
							--	--							--	--
							--	--							--	--
							--	--							--	--
							--	--							--	--
							--	--							--	--
							--	--							--	--
							--	--							--	--
							--	--							--	--
							--	--							--	--
							--	--							--	--
							--	--							--	--
							--	--							--	--
							--	--							--	--
							--	--							--	--
							--	--							--	--
							--	--							--	--
							--	--							--	--
							--	--							--	--
							--	--							--	--
							--	--							--	--
							--	--							--	--
							--	--							--	--
							--	--							--	--
							--	--							--	--
							--	--							--	--
							--	--							--	--
							--	--							--	--
							--	--							--	--
							--	--							--	--
							--	--							--	--
							--	--							--	--
							--	--							--	--
							--	--							--	--
							--	--							--	--
							--	--							--	--
							--	--							--	--
							--	--							--	--
							--	--							--	--
							--	--							--	--
							--	--							--	--
							--	--							--	--
							--	--							--	--
							--	--							--	--
							--	--							--	--
							--	--							--	--
							--	--							--	--
							--	--							--	--
							--	--							--	--
							--	--							--	--
							--	--							--	--
							--	--							--	--
							--	--							--	--
							--	--							--	--
[truncated: 8,163 more rows]
